# Supplementary material for: Schwann cells, but not Oligodendrocytes, Depend Strictly on Dynamin 2 Function
Source: eLife. 2019 Jan 16;8:e42404. doi: 10.7554/eLife.42404 (PMC6335055; doi:10.7554/eLife.42404)
Supplement: Figure 2—source data 1. — Refers to panel B. [file elife-42404-fig2-data1.xlsx]

## Sheet: Sheet1
Clinical score: 0=normal, 1=less lively, 2=impaired righting, 3=absent righting, 4=ataxic gait, 5=mild paraparesis, 6=moderate paraparesis, 7=severe paraparesis.
		Ctr						Mut
	Day	animal 1	animal 2	animal 3	animal 4	animal 5	average score	animal 1	animal 2	animal 3	animal 4	animal 5	average score
	0	0	0	0	0	0	0	0	0	0	0	0	0
	4	0	0	0	0	0	0	0	0	0	0	0	0
	7	0	0	0	0	0	0	0	0	0	0	0	0
	10	0	0	0	0	0	0	0	0	0	0	0	0
	15	0	0	0	0	0	0	0	0	0	0	0	0
	18	0	0	0	0	0	0	0	0	0	0	0	0
	21	0	0	0	0	0	0	0	0	0	0	0	0
	25	0	0	0	0	0	0	0	0	0	0	0	0
	28	0	0	0	0	0	0	0	0	0	0	0	0
	31	0	0	0	0	0	0	0	0	0	0	0	0
	35	0	0	0	0	0	0	4	4	4	2	1	3
	37	0	0	0	0	0	0	5	5	6	5	4	5
	39	0	0	0	0	0	0	6	5	6	6	5	5.6
	41	0	0	0	0	0	0	5	6	6.5	6	5	5.7
	43	0	0	0	0	0	0	6	6	6	6	6	6
	45	0	0	0	0	0	0	4.5	5	4.5	4.5	4	4.5
	47	0	0	0	0	0	0	4	4	4.5	4	4	4.1
	50	0	0	0	0	0	0	0	0	0	0	0	0
	52	0	0	0.5	0	0	0.1	0	0.5	0	0	0	0.1
	55	0	0	0	0	0	0	0	0	0	0	0	0
	57	0	0	0	0	0	0	0	0	0	0	0	0
	63	0	0	0	0	0	0	0	0	0	0	0	0
	66	0	0	0	0	0	0	0	0	0	0	0	0
	71	0	0	0	0	0	0	0	0	0	0	0	0
	79	0	0	0	0	0	0	0	0	0	0	0	0
	86	0	0	0	0	0	0	0	0	0	0	0	0
	92	0	0	0	0	0	0	0	0	0	0	0	0
	98	0	0	0	0	0	0	0	0	0	0	0	0
