# Supplementary material for: Schwann cells, but not Oligodendrocytes, Depend Strictly on Dynamin 2 Function
Source: eLife. 2019 Jan 16;8:e42404. doi: 10.7554/eLife.42404 (PMC6335055; doi:10.7554/eLife.42404)
Supplement: Figure 3—source data 1. — Refers to panels A and B. [file elife-42404-fig3-data1.xlsx]

## Sheet: P1 (Ctr vs Dnm2KO)
gene_name	fold_change	fdr	P1_dnm2KO1 [FPKM]	P1_dnm2KO2 [FPKM]	P1_dnm2KO3 [FPKM]	P1_wt1 [FPKM]	P1_wt2 [FPKM]	P1_wt3 [FPKM]
0610007P14Rik	0.5104	6.831e-08	18.69	23.41	21.01	32.66	31.9	45.81
0610009B22Rik	0.753772	0.1742	9.616	12.51	11.92	11.27	12.18	16.99
0610009L18Rik	0.726483	0.3421	0.6621	0.9618	1.118	1.357	1.48	1.021
0610009O20Rik	0.742673	0.004501	17.82	18.06	16.24	20.9	20.12	21.49
0610010F05Rik	1.10305	0.45	15.14	17.24	14.59	12.22	11.95	13.63
0610010K14Rik	1.13753	0.3133	53.79	52.48	51.99	39.06	46.06	38.54
0610011F06Rik	0.715042	0.06972	12.27	12.43	12.98	15.27	15.18	16.91
0610030E20Rik	0.742982	0.0109	6.474	8.558	7.285	8.177	8.684	9.841
0610037L13Rik	0.82188	0.06866	38.68	41.71	42.73	42.27	47.36	43.73
0610040J01Rik	0.818356	0.3876	7.989	8.33	8.935	8.838	11.62	7.179
1110001J03Rik	0.854824	0.4624	20.25	20.61	19.02	19.34	20.62	22.66
1110004E09Rik	1.01775	0.9392	20.25	17.87	19.77	15.94	15.54	19.22
1110004F10Rik	0.99083	0.9492	88.86	96.86	92.76	79.21	79.87	90.74
1110007C09Rik	3.17334	3.237e-21	76.34	54.73	74.74	18.74	20.32	18.11
1110008F13Rik	1.12319	0.3892	22.49	23.66	27.09	17.94	18.54	21.48
1110008L16Rik	0.99162	0.9775	4.949	3.932	4.415	4.185	3.784	3.995
1110008P14Rik	1.67168	0.0004887	12.55	12.22	11.95	5.555	6.639	7.165
1110012L19Rik	0.407254	3.541e-13	11.68	11.75	12.81	25.43	24.36	30.54
1110032A03Rik	0.72417	0.06573	6.969	8.184	7.858	9.221	9.551	9.694
1110034G24Rik	0.567306	0.02606	3.546	4.669	4.202	6.978	5.057	7.971
1110037F02Rik	1.01287	0.9266	12.66	12.72	13.19	10.07	11.56	12.27
1110038F14Rik	0.902751	0.4572	25.84	26.57	28.14	28.2	24.96	26.25
1110051M20Rik	0.671426	0.0002373	11.31	11.54	11.49	15.77	15.43	14.45
1110057K04Rik	0.463937	1.183e-14	11.7	11.65	11.97	21.88	21.23	25.03
1110059E24Rik	1.13398	0.3872	29.25	30.83	31	24.48	22.93	23.85
1110059G10Rik	1.00654	0.9765	7.393	8.236	8.277	6.8	7.55	6.755
1110065P20Rik	0.806027	0.08067	21.97	27.26	26.89	27.55	27.94	28.52
1190002N15Rik	0.394473	6.079e-13	2.931	4.497	3.358	8.871	8.132	7.45
1190005I06Rik	0.965013	0.9337	0.5354	1.154	0.8769	1.225	0.4758	0.6936
1190007I07Rik	0.542464	0.01222	6.616	7.14	5.558	10.63	10.27	11.96
1200014J11Rik	0.834336	0.1063	8.098	7.792	7.793	8.798	7.998	8.483
1500009L16Rik	0.957364	0.859	9.419	11.52	7.387	8.251	8.884	9.121
1500011B03Rik	0.752467	0.1307	11.36	14.29	9.489	13.81	12.94	14.88
1500011K16Rik	0.809667	0.3176	13.19	12.22	11.69	12.37	12.05	16.66
1500012F01Rik	0.949066	0.7211	28.94	30.69	27.32	26.17	29.19	26.14
1500015O10Rik	0.381829	1.356e-05	6.21	18.04	11.8	20.43	30.58	33.69
1600002H07Rik	1.12709	0.5439	8.677	10.66	9.302	6.686	7.627	8.185
1600002K03Rik	1.21892	0.5604	5.491	6	5.19	3.755	3.281	4.904
1600012H06Rik	1.17218	0.2494	18.9	16	21.24	12.34	14.91	15.43
1600014C10Rik	1.2894	0.2154	6.567	5.948	7.002	3.765	3.784	5.87
1700001O22Rik	2.06194	0.00599	3.044	4.837	3.4	1.601	1.526	1.446
1700003F12Rik	2.59368	0.0001762	1.176	0.7118	1.036	0	0.1877	0.07885
1700007G11Rik	4.29304	2.409e-05	1.854	1.954	2.785	0.3353	0.02321	0.3217
1700007K13Rik	0.766894	0.3284	0.2717	0.3947	0.335	0.5847	0.4511	0.5246
1700008O03Rik	0.952942	0.8933	0.3408	0.88	0.4668	0.4947	0.6044	0.4874
1700010I14Rik	0.511852	0.03522	0.264	0.4657	0.4484	0.6667	0.8429	0.9711
1700017B05Rik	1.97671	9.225e-09	7.095	6.053	6.742	3.006	2.855	3.024
1700019D03Rik	1.35886	0.4251	0.9074	1.395	0.7988	0.4921	0.92	0.4865
1700019G17Rik	0.459138	0.006547	0.8035	1.363	0.942	2.3	1.787	2.357
1700020D05Rik	0.750436	0.3696	0.368	0.04859	0.1178	0.3856	0.1922	0.3499
1700020L24Rik	2.04202	0.002161	0.6321	0.1312	0.8349	0.06939	0	0.07264
1700021F05Rik	0.82955	0.278	16.19	15.12	15.63	16.21	15.75	18.65
1700021K19Rik	0.716878	0.001731	14.67	17.69	15.25	18.28	18.53	22.24
1700025G04Rik	0.794104	0.05322	31.9	31.49	26.4	35.69	36.01	28.92
1700027J19Rik	1.98935	1.025e-06	59.85	43.05	49.11	19.56	26.49	21.57
1700028J19Rik	1.0066	0.9826	0.4664	0.1992	0.2657	0.2741	0.2258	0.3311
1700029I15Rik	0.809498	0.5929	1.513	0.791	1.652	2.185	1.197	1.363
1700029J07Rik	0.647836	0.2509	0.6697	1.167	0.7519	1.763	1.283	0.6869
1700030J22Rik	0.79482	0.5356	0.2069	0.1336	0.162	0.1414	0.1688	0.333
1700030K09Rik	0.664251	0.03789	3.865	4.339	4.061	5.854	5.15	5.618
1700037C18Rik	1.06918	0.8646	2.233	2.567	3.376	2.455	2.296	1.988
1700037H04Rik	1.39842	0.01287	18.53	21.1	21.3	12.15	13.51	12.84
1700040L02Rik	0.390393	4.233e-05	0.03569	0.05184	0.03143	0.384	0.4332	0.8327
1700047I17Rik2	0.505997	0.0008489	7.84	10.38	7.231	14.83	19.31	11.48
1700048O20Rik	1.02449	0.9655	1.435	1.813	2.381	0.5435	2.749	1.606
1700049G17Rik	0.706421	0.2071	2.095	2.541	2.282	2.605	2.436	3.823
1700052N19Rik	0.780949	0.064	9.133	10.79	10.41	11.86	10.96	11.78
1700056E22Rik	1.43963	0.2298	0.7771	0.5131	0.7464	0.38	0.3383	0.2842
1700061G19Rik	0.467812	0.001965	0.07548	0.02741	0.04985	0.3045	0.2048	0.3188
1700066M21Rik	0.947337	0.8126	3.316	4.041	4.279	3.621	3.371	3.928
1700088E04Rik	0.585727	0.09325	1.387	1.386	1.564	2.498	2.656	2.196
1700109H08Rik	1.18468	0.7116	2.973	4.546	3.307	4.059	2.798	1.039
1700112E06Rik	1.27385	0.5771	1.656	1.698	1.587	1.31	1.555	0.3135
1700123O20Rik	1.0254	0.8745	13.63	14.13	13.84	10.66	13.33	12.1
1810009A15Rik	1.07296	0.6763	27.06	32.11	29.14	21.31	24.08	27.65
1810011H11Rik	3.92856	8.811e-06	1.438	1.246	2.226	0.1782	0.1777	0.3358
1810011O10Rik	1.37927	0.005768	37.16	28.81	36.47	21.87	21.77	22.48
1810013L24Rik	0.931547	0.6589	7.787	8.48	8.425	7.004	6.892	9.691
1810022K09Rik	0.969169	0.8391	64.34	79.36	74.17	61.67	77.18	60.83
1810026J23Rik	0.87206	0.2354	15.97	15.54	16.78	16.54	15.78	16.99
1810030O07Rik	0.972648	0.8582	12.09	12.13	14.06	10.91	11.28	12.86
1810032O08Rik	1.16344	0.5139	12.82	12.24	15.25	10.72	12.15	7.844
1810037I17Rik	0.511782	6.633e-12	37.19	48.33	38.45	74.29	68.66	72.34
1810041L15Rik	3.09084	0.04606	0.2098	3.385	0.8848	0.2122	0.7191	0.151
1810043G02Rik	0.521414	3.629e-09	8.936	11.58	10.2	18.67	18.58	15.2
1810043H04Rik	0.981207	0.9483	14.58	16.37	15.42	15.22	12.36	14.4
1810055G02Rik	0.99173	0.9578	28.57	25.81	29.04	23.1	25.9	25.97
1810062G17Rik	0.767692	0.4659	1.2	1.198	1.321	1.7	1.771	1.116
2010012O05Rik	0.915226	0.6493	6.138	7.136	6.012	6.478	6.214	6.032
2010107E04Rik	0.992425	0.9636	192.4	242.5	207.9	169.6	229.7	176.2
2010107G23Rik	1.09901	0.8204	1.272	1.698	1.242	1.453	0.8561	0.9957
2010111I01Rik	1.50274	5.484e-05	29.64	26.47	26.72	17.86	16.06	15.04
2010300C02Rik	1.44503	0.2867	0.1931	0.4862	0.3514	0.1682	0.2137	0.145
2010315B03Rik	0.968611	0.8958	9.097	9.179	9.368	9.245	7.376	8.774
2200002D01Rik	5.06303	4.514e-08	5.173	2.964	4.427	0.532	0.442	0.5276
2210016F16Rik	0.870249	0.3178	8.254	8.474	7.652	7.804	8.083	9.075
2210016L21Rik	0.868321	0.2577	22.73	24.99	24.68	24.66	24.46	25.09
2210018M11Rik	0.913072	0.5081	6.976	8.684	7.577	6.855	7.765	7.986
2210404O09Rik	1.60081	0.1028	3.121	3.121	2.856	1.833	1.47	1.527
2210408I21Rik	0.818526	0.4621	1.746	1.382	1.122	1.728	1.541	1.399
2210418O10Rik	0.96788	0.9173	3.615	6.673	5.344	4.425	3.75	6.101
2300009A05Rik	0.417833	3.54e-05	3.84	3.858	3.076	8.298	8.535	7.061
2310003H01Rik	1.07878	0.6076	10.93	12.47	11.04	8.272	10.56	9.516
2310009B15Rik	1.41942	0.1671	8.753	8.573	8.91	4.351	6.435	5.394
2310011J03Rik	1.00955	0.9527	22.97	21.33	23.29	19.93	18.74	20.95
2310014L17Rik	0.428094	0.00854	0.3691	0.8424	0.3528	1.062	1.089	1.391
2310022A10Rik	1.36841	0.07428	9.621	8.864	8.97	5.141	5.736	6.885
2310022B05Rik	1.38492	0.0132	18.04	13.42	16.44	10.3	11.75	8.751
2310030G06Rik	0.380245	0.0032	1.018	0.3995	0.9444	2.43	1.879	2.411
2310033P09Rik	0.698484	0.08485	5.901	6.062	5.524	6.373	7.297	8.895
2310035C23Rik	1.03936	0.7884	13.4	13.97	12.84	12.2	11.61	10.55
2310036O22Rik	1.09316	0.4919	55.78	55.9	63.66	47.58	52.01	43.05
2310039H08Rik	0.970527	0.886	18.96	19.58	18.33	17.89	18.42	15.78
2310045N01Rik	0.99193	0.9708	18.77	18.34	20.77	17.02	16.42	18.52
2310047M10Rik	0.938202	0.7697	7.759	6.608	8.318	7.429	6.219	7.939
2310057M21Rik	0.988053	0.9718	2.977	3.137	2.934	2.845	2.305	2.991
2310061I04Rik	0.764612	0.1836	7.835	9.293	9.159	10.02	9.787	10.98
2310067B10Rik	0.828458	0.1081	19.03	22.52	23.07	21.13	26.13	22.15
2410002F23Rik	0.963042	0.8011	59.28	60.86	56.71	60.62	57.18	45.38
2410004B18Rik	0.781653	0.1403	15.93	16.97	18.35	18.02	17.66	22.94
2410004P03Rik	1.26374	0.4672	0.2746	0.4229	0.2208	0.1938	0.2003	0.1348
2410015M20Rik	0.998166	0.9906	53.52	64.46	54.06	50.06	51.01	51.86
2410016O06Rik	0.663147	0.007159	5.372	5.604	5.756	7.071	6.823	8.738
2410089E03Rik	0.950771	0.7208	12.83	13.38	12.73	13.01	12.45	10.94
2410127L17Rik	0.510294	7.525e-08	8.629	9.78	9.008	14.82	13.85	19.44
2410131K14Rik	0.99206	0.9663	5.085	5.094	4.52	3.889	4.042	5.258
2510002D24Rik	1.29837	0.4462	3.081	2.751	2.995	1.828	2.053	1.952
2510003E04Rik	0.512776	1.918e-09	17.47	22.45	20.93	32.9	32.64	40.24
2510009E07Rik	1.08613	0.4759	12.95	13.45	12.82	10.81	11.32	9.966
2510039O18Rik	1.22095	0.07484	24.85	21.31	25.65	17.79	17.59	16.96
2610001J05Rik	0.991524	0.9519	35.56	39.26	37.81	32.61	32.67	35.67
2610002J02Rik	0.99415	0.9756	21.24	25.51	24.23	19.93	22.49	20.97
2610002M06Rik	0.987088	0.9422	6.655	7.55	6.329	5.918	6.239	6.316
2610008E11Rik	0.557135	2.614e-06	6.679	6.957	6.386	9.769	8.993	13.35
2610015P09Rik	0.720315	0.2371	1.347	1.751	1.748	1.995	2.01	2.099
2610020H08Rik	0.997063	0.9929	3.344	3.543	3.684	3.275	3.277	2.892
2610021A01Rik	0.658749	0.05367	2.276	3.066	1.921	2.609	2.845	4.423
2610034B18Rik	1.46917	0.0003359	17.6	16.67	17.51	9.775	11.03	10.46
2610044O15Rik8	0.758541	0.0384	17.51	20.81	19.28	22.13	21.65	23.9
2610301B20Rik	0.810172	0.1719	8.225	9.187	8.729	8.789	8.516	11.47
2610305D13Rik	1.22145	0.6103	0.916	0.5141	0.818	0.3743	0.5584	0.6514
2610318N02Rik	0.870852	0.683	3.456	2.941	3.947	3.507	4.586	2.607
2610507B11Rik	0.918722	0.5042	137.9	145.6	133.5	133.1	137	133.6
2610524H06Rik	1.13438	0.5256	19.17	15.65	14.6	13.66	13.42	11.66
2700029M09Rik	0.907582	0.4964	27.79	34.37	29.15	26.57	29.73	33.09
2700049A03Rik	0.685772	0.02475	2.731	3.724	3.256	3.811	4.275	4.577
2700060E02Rik	0.882581	0.2995	95.93	116.3	103.4	97.78	102.6	117.3
2700062C07Rik	0.744684	0.1028	9.294	10.26	9.428	11.76	10.84	12.23
2700081O15Rik	1.05159	0.6687	33.47	34.66	36.24	29.52	29.97	28.74
2700089E24Rik	0.768864	0.01385	54.92	58.48	56.07	57.4	62.89	76.03
2700094K13Rik	1.29954	0.02523	68.87	77.58	65.26	41.39	52.45	50.69
2700097O09Rik	0.642559	0.02372	3.218	3.525	4.006	5.114	4.556	5.417
2810004N23Rik	0.798907	0.179	12.26	14.5	11.99	12.29	12.8	18.15
2810006K23Rik	0.759488	0.2103	5.615	5.884	6.216	5.117	6.471	9.349
2810021J22Rik	0.843582	0.3625	5.494	6.191	5.465	6.438	6.297	5.399
2810403A07Rik	0.930772	0.5695	24.27	27.5	30.35	25.38	27.53	25.52
2810408A11Rik	0.993632	0.9863	3.442	3.751	4.21	3.362	3.923	2.923
2810408M09Rik	0.763553	0.1403	5.465	6.159	7.201	7.214	6.479	8.342
2810417H13Rik	1.10749	0.3995	46.21	60.14	47.82	36.54	43.26	43.72
2810428I15Rik	0.88675	0.3708	35.72	34.45	33.82	33	36.74	34.83
2810474O19Rik	1.90488	1.892e-07	16.64	12.7	15.02	6.353	8.056	6.257
2900011O08Rik	0.479965	0.03197	1.12	4.96	2.067	5.679	4.957	4.872
2900026A02Rik	1.11566	0.6196	4.394	3.471	4.417	3.14	4.456	2.217
3010026O09Rik	0.702076	0.1763	5.675	6.767	4.624	7.518	7.436	7.018
3110001I22Rik	1.08088	0.8458	1.406	1.349	1.495	0.9604	1.041	1.491
3110002H16Rik	1.00012	0.9993	13.51	15.27	15.1	13.93	12.17	12.84
3110007F17Rik	1.1475	0.4621	6.397	6.358	6.003	4.784	5.262	4.441
3110009E18Rik	0.59152	0.0901	2.427	3.918	3.039	4.352	4.856	5.728
3110035E14Rik	0.481297	0.0005483	0.01049	0	0.01847	0.1451	0.1139	0.07595
3110040N11Rik	0.905822	0.7333	9.625	9.131	10.55	8.34	8.623	12.01
3110043O21Rik	1.04745	0.8243	6.557	8.923	6.677	6.357	5.732	6.618
3110052M02Rik	0.666141	0.1992	1.885	1.901	1.79	1.896	2.49	3.36
3110057O12Rik	0.64815	0.1081	1.167	1.464	1.127	1.671	1.54	2.078
3110062M04Rik	0.83266	0.4882	2.905	4.345	3.421	3.038	4.281	4.121
3110070M22Rik	0.684727	0.2932	0.8212	0.6627	0.7767	1.145	0.6602	1.493
3110082I17Rik	1.11667	0.5751	9.222	10.41	10.99	8.341	7.608	8.353
3300002I08Rik	0.967712	0.939	0.9464	1.679	0.6478	1.198	1.275	0.5069
3632451O06Rik	0.87194	0.7055	1.08	1.993	1.199	1.212	2.014	1.139
3830403N18Rik	2	0.03624	2.105	1.359	2.237	0.4977	0.9816	0.6722
3830406C13Rik	0.705051	0.01771	5.71	6.57	5.827	7.049	7.3	8.603
4430402I18Rik	0.455651	0.008857	0.2463	0.4554	0.3355	0.8958	0.9159	0.8472
4632428N05Rik	2.35381	2.916e-07	14.23	10.11	15.4	4.051	6.695	4.15
4632433K11Rik	0.644343	0.2032	0.6958	1.199	0.666	1.395	1.491	0.9979
4833420G17Rik	0.8682	0.2663	12.39	11.14	13.03	12.53	12.24	12.8
4833439L19Rik	0.524531	8.191e-11	98.12	103.7	95.84	168.1	152.3	184.5
4921524J17Rik	0.320856	1.04e-22	7.645	9.829	7.429	24.32	21.47	23.95
4921528I07Rik	0.144987	4.271e-11	0.07596	0.1103	0.1003	1.459	1.043	1.08
4921536K21Rik	0.779057	0.4826	0.3958	0.4214	0.418	0.4256	0.5052	0.5729
4930402H24Rik	0.949033	0.6482	52.83	62.97	58.89	54.15	56.53	52.77
4930404N11Rik	0.703733	0.1652	0.1598	0	0.1407	0.3991	0.2806	0.1289
4930415F15Rik	1.27377	0.443	0.5425	0.8537	0.5577	0.4169	0.433	0.2546
4930426L09Rik	0.897075	0.8061	0.515	0.374	0.4741	0.7376	0.4932	0.1883
4930427A07Rik	0.869465	0.3027	15.83	20.5	17.42	17.83	20.47	16.58
4930430F08Rik	0.53189	0.001849	2.4	2.994	2.599	4.384	3.714	5.532
4930432K21Rik	0.906199	0.8076	0.6053	0.9095	0.5328	0.6253	0.8792	0.537
4930447C04Rik	0.857376	0.713	0.6912	1.599	1.172	0.8853	1.52	1.256
4930451G09Rik	0.972904	0.9412	0.1393	0.2924	0.2181	0.1309	0.2669	0.1993
4930452B06Rik	0.878065	0.7362	0.7262	1.147	0.7516	0.7734	1.049	0.8609
4930453N24Rik	0.980398	0.8958	5.629	5.507	6.204	5.181	5.422	5.145
4930503L19Rik	0.999046	0.9958	8.393	9.463	8.428	7.63	8.681	7.052
4930506M07Rik	0.657335	0.0003999	49.69	64.85	49.41	69.11	70.69	81.63
4930518I15Rik	0.901126	0.7921	0.2053	0.6337	0.4067	0.3747	0.5898	0.3097
4930522L14Rik	1.27721	0.4535	2.663	4.253	4.032	1.892	2.604	2.934
4930523C07Rik	2.41664	0.009724	1.458	0.8739	1.75	0.2662	0.6169	0.3667
4930524J08Rik	1.13139	0.7382	0.9063	1.07	0.5486	0.4353	0.6871	0.6835
4930538K18Rik	0.858327	0.6175	0.2117	0.1025	0.08285	0.235	0.1802	0.09462
4930539E08Rik	2.93427	0.0001824	0.3645	0.4554	0.2882	0.07431	0.06649	0.0727
4930550C14Rik	1.75443	0.06689	0.6074	0.3209	0.9239	0.2334	0.2468	0.1777
4930556J24Rik	0.587028	0.005592	0.028	0.04067	0.02465	0.1291	0.2503	0.2477
4930562C15Rik	0.736522	0.3754	0.3305	0.15	0.3458	0.381	0.5012	0.3158
4930578C19Rik	0.864537	0.7388	0.5945	0.2093	0.3173	0.5122	0.4946	0.2319
4930579G24Rik	1.36775	0.04041	10.27	11.13	8.873	6.115	6.879	6.55
4931406C07Rik	0.732601	0.0066	10.36	10.54	11.66	12.54	12.52	14.61
4931406P16Rik	0.882887	0.3482	32.53	28.2	29.34	31.16	33.53	26.22
4931414P19Rik	0.867839	0.6371	2.008	1.747	2.071	1.868	1.822	2.349
4931428F04Rik	2.33432	4.609e-08	5.103	6.421	5.525	2.223	2.127	1.983
4932411E22Rik	0.271872	0.0001	0.1922	0.5026	0.1467	1.251	1.064	1.206
4932438A13Rik	0.963776	0.8284	13.04	14.18	11.97	13.93	12.7	9.459
4933406P04Rik	0.991277	0.985	0.4582	0.416	0.5043	0.4402	0.451	0.3533
4933408B17Rik	1.0287	0.9469	0.4331	0.4122	0.3551	0.3214	0.3814	0.3244
4933415A04Rik	1.17691	0.67	0.2554	0.321	0.3593	0.1176	0.3476	0.1778
4933427D14Rik	1.15389	0.363	5.185	6.074	5.551	4.129	3.922	4.855
4933427G17Rik	0.513665	0.01083	0.2349	0.2274	0.1379	0.6618	0.6249	0.6614
4933427I04Rik	1.41667	0.3439	0.3877	0.8159	0.5505	0.3863	0.3941	0.1977
4933430I17Rik	0.733058	0.2946	0.09578	0.1948	0.1518	0.1472	0.2935	0.262
4933434E20Rik	0.630645	9.217e-06	26.3	27.08	29.16	36.88	36.38	43.56
5031414D18Rik	2.45547	0.003139	0.5927	0.4304	0.658	0.1683	0.09049	0.1658
5031439G07Rik	1.25527	0.04129	34.48	30.31	35.32	22.2	23.21	25.6
5330417C22Rik	1.13414	0.7654	0.227	0.4947	0.1749	0.1636	0.2444	0.2398
5430403G16Rik	0.859756	0.7243	0.3783	0.3331	0.446	0.33	0.2838	0.6345
5430427O19Rik	2.88186	0.0002957	0.282	0.2907	0.4647	0.03496	0.05228	0.08783
5430435G22Rik	0.462652	1.366e-07	13.35	16	14.2	21.45	24.24	38.53
5730409E04Rik	1.04858	0.7805	7.782	9.402	7.743	7.581	6.822	6.653
5730455P16Rik	0.931353	0.623	11.23	13.13	10.64	11.65	11.01	10.69
5730507C01Rik	1.04716	0.8766	5.247	7.535	5.557	4.79	5.258	5.444
5730508B09Rik	1.44965	0.2069	2.952	2.247	3.336	1.954	1.374	1.788
5730559C18Rik	19.712	4.509e-20	9.673	3.569	9.6	0.04018	0.2168	0.1685
5830415F09Rik	0.9747	0.9467	2.578	2.773	2.807	2.54	1.759	3.15
5830454E08Rik	0.841946	0.6277	0.3758	0.5459	0.7447	0.4333	0.7199	0.8315
6030419C18Rik	4.99332	1.089e-25	11.98	11.41	14.85	2.037	2.569	1.888
6030458C11Rik	0.928774	0.648	4.929	6.026	5.362	5.035	4.863	5.711
6030498E09Rik	0.592834	0.07195	0	0.3306	0	0.2623	0.3875	0.4577
6330403A02Rik	1.47274	0.2846	0.9035	2.318	0.9141	0.6426	0.9144	0.8351
6330408A02Rik	0.853995	0.3843	3.679	4.135	3.647	3.917	3.917	4.126
6330416G13Rik	1.79913	0.0001383	7.964	7.595	9.369	4.1	3.976	4.097
6330419J24Rik	1.98756	0.0584	0.1586	0.8377	0.419	0.1108	0.1473	0.1856
6430548M08Rik	1.04187	0.8245	7.324	7.906	7.126	5.701	5.734	7.634
6430571L13Rik	0.874421	0.7119	0.1183	0.3054	0.1389	0.1818	0.2433	0.1797
6430573F11Rik	2.3327	0.01696	0.6324	1.12	0.6518	0.2371	0.3644	0.08674
6720489N17Rik	1.09399	0.8175	3.572	4.214	3.449	2.905	3.154	2.726
8030462N17Rik	1.10588	0.6017	5.156	4.456	4.91	4.316	3.93	3.425
8430408G22Rik	0.633317	0.2782	3.219	1.018	1.349	3.951	2.868	1.483
8430419L09Rik	0.790534	0.1075	9.521	13.29	9.928	12.03	12.06	12.69
9030617O03Rik	1.45862	0.183	2.113	2.17	2.552	1.206	1.32	1.53
9030624G23Rik	1.2373	0.5367	7.099	7.492	8.14	5.787	6.303	3.938
9030624J02Rik	0.907708	0.3624	42.23	45.41	44.17	42.21	43.12	43.79
9130008F23Rik	0.833815	0.6369	0.6961	0.4136	0.5433	0.62	0.6768	0.56
9130011E15Rik	0.87618	0.3731	6.097	6.698	6.782	6.517	6.657	6.727
9130019O22Rik	0.671985	0.1423	1.148	1.537	1.201	1.397	1.61	2.236
9130023H24Rik	0.719916	0.1475	1.774	1.912	1.781	2.126	2.077	2.64
9130401M01Rik	1.25919	0.1194	30.27	26	30.07	18.51	19.31	23.09
9230110C19Rik	0.682831	0.03753	5.256	5.298	5.989	7.287	6.876	7.646
9330151L19Rik	0.526462	0.003769	1.637	2.085	2.422	3.217	4.206	3.249
9330159F19Rik	0.446273	2.313e-05	1.404	2.039	1.188	2.59	2.797	3.973
9330161L09Rik	1.01708	0.9741	0.3419	0.4966	0.3613	0.4467	0.4366	0.1375
9330182L06Rik	1.13398	0.7115	1.467	3.285	1.777	1.653	1.845	1.535
9430015G10Rik	0.757018	0.03737	8.38	11.62	9.054	11.18	11.64	11.28
9430016H08Rik	0.876849	0.3341	5.603	5.909	5.607	6.117	6.101	5.155
9430020K01Rik	0.873936	0.3023	9.795	8.389	7.704	7.886	10.1	8.46
9430038I01Rik	1.1487	0.6447	2.121	2.623	1.996	1.769	1.996	1.394
9530068E07Rik	0.689967	0.001663	142	126.2	150.3	179.9	173.7	186.5
9530077C05Rik	1.33311	0.3921	1.585	1.98	1.228	0.9013	1.052	1.135
9630033F20Rik	1.06498	0.7804	3.639	4.212	3.493	2.883	2.777	3.786
9830147E19Rik	0.940813	0.8862	0.4823	0.5485	0.5273	0.5554	0.3022	0.6241
9930012K11Rik	0.574628	0.026	2.782	2.615	3.191	5.515	4.388	3.818
9930021J03Rik	0.887673	0.3731	9.32	9.101	8.275	9.581	9.559	7.623
9930111J21Rik1	1.56103	0.1155	0.293	0.1848	0.2986	0.09786	0.1145	0.1077
9930111J21Rik2	1.70173	0.04057	1.927	2.355	1.798	0.9495	1.139	0.9696
A130010J15Rik	0.78122	0.2188	5.925	5.943	5.098	5.918	5.742	7.794
A130051J06Rik	0.839033	0.6207	0.2348	0.1895	0.2068	0.2607	0.2832	0.1889
A230046K03Rik	0.943955	0.6507	12.02	15.84	13.48	12.3	12.85	13.71
A230050P20Rik	1.05601	0.7894	15.06	16.33	15.37	16	14.22	9.03
A230065H16Rik	0.703197	0.323	1.716	2.341	2.289	2.916	3.651	1.966
A2m	2.0734	7.094e-10	8.009	8.053	7.116	3.721	2.947	3.171
A3galt2	3.14487	0.0005003	1.142	3.858	2.579	0.62	0.8479	0.4393
A430005L14Rik	0.989458	0.9609	24.83	25.65	23.21	21.8	19.03	25.39
A430033K04Rik	0.882091	0.6038	4.371	4.501	4.69	4.836	3.883	5.029
A430078G23Rik	0.946976	0.8914	0.5599	0.6609	0.6519	0.5672	0.5532	0.6468
A430105I19Rik	2.43176	9.228e-10	7.003	6.728	7.152	2.528	2.636	2.313
A4galt	4.1612	2.1e-10	9.933	5.837	9.602	1.569	2.379	1.199
A630001G21Rik	3.37526	9.676e-05	1.543	1.938	2.258	0.4327	0.4925	0.2179
A630033H20Rik	2.28945	0.006098	1.47	1.268	1.534	0.374	0.5588	0.4793
A730017C20Rik	2.82451	0.01784	0.4589	3.576	1.028	0.3847	0.3064	0.5369
A730049H05Rik	0.142892	8.766e-11	0.3203	0.3324	0.1881	3.447	1.88	2.099
A830005F24Rik	0.763183	0.3584	0.3042	0.4418	0.2678	0.3673	0.4717	0.6642
A830010M20Rik	0.721564	0.2466	0.9977	1.443	0.9587	1.611	1.331	1.31
A830018L16Rik	3.15579	0.001534	0.04883	0.6098	0.1377	0.03752	0	0.01571
A830080D01Rik	0.913135	0.6965	6.333	6.189	6.881	6.075	6.138	6.763
A930002H24Rik	1.01917	0.9611	1.25	0.9075	1.039	0.9069	0.9751	0.8936
A930004D18Rik	0.621058	0.06251	1.253	1.218	1.739	1.705	2.21	2.298
A930009A15Rik	0.326013	0.0008061	0.2047	0.5452	0.1202	1.993	0.9804	1.043
A930033H14Rik	0.762072	0.4617	0.2646	0.2005	0.1418	0.168	0.3819	0.2499
AA415398	0.752623	0.4187	0.7872	0.9616	1.071	1.375	1.028	1.065
AA467197	3.40818	6.552e-08	1.69	0.7218	1.138	0.03819	0.03173	0
AA474331	0.879344	0.5919	2.124	3.032	2.385	2.434	2.555	2.642
AA474408	0.898008	0.7482	0.1002	0.07429	0.09007	0.1181	0.07837	0.09957
AA986860	0.735094	0.3132	0.9832	1.152	1.013	1.279	1.12	1.501
Aaas	1.09142	0.511	16.87	18.96	19.92	14.42	15.36	15.58
Aacs	0.188548	4.754e-36	21	28.87	26.8	107	99.58	156.4
Aaed1	2.50012	2.465e-05	14.06	10.06	13.21	3.862	5.474	3.477
Aagab	0.674972	0.001705	11.02	14.43	11.6	14.34	15	19.51
Aak1	1.02011	0.9331	3.484	4.22	3.148	3.131	3.998	2.308
Aamdc	0.727289	0.06146	16.5	18.71	19.18	19.76	20.78	26.43
Aamp	0.865137	0.2146	94.23	85.25	92.95	91.79	86.06	102.6
Aar2	0.954376	0.7532	14.57	15.05	14.93	13.6	13.09	14.85
Aard	1.10895	0.8239	0.1014	0.7361	0.29	0.1752	0.3559	0.2854
Aars	1.21293	0.06533	82.34	79.86	85.06	56.94	62.19	62.26
Aars2	0.772925	0.07042	4.917	5.023	4.797	5.849	5.725	5.45
Aarsd1	0.936207	0.6597	30.98	35.09	29.89	28.94	27.83	34.33
Aasdh	0.722465	0.1556	2.662	3.033	3.523	3.344	4.264	3.898
Aasdhppt	0.718171	0.01064	7.224	7.606	7.524	8.551	8.184	11.07
Aatf	0.695875	0.002332	15.22	14.35	13.68	19.82	17.37	18.35
Aatk	0.227825	4.6e-23	96.44	133.6	91.6	476.4	384.9	389.6
AB124611	6.30283	3.705e-15	8.006	6.312	9.507	0.9512	0.9417	0.9322
Abat	0.290982	6.136e-25	8.129	12.63	8.851	28.86	29.36	32.68
Abca1	6.28974	1.308e-57	26.6	32.31	30.9	4.428	4.792	3.385
Abca12	0.0265159	2.309e-60	0.05173	0.07501	0.03032	4.862	3.979	3.995
Abca2	0.26906	5.096e-25	10.57	13.48	10.15	45.29	31.8	35.65
Abca3	0.755132	0.002234	16.42	18.23	17.04	20.85	20.48	19.53
Abca4	1.12	0.7842	0.2162	0.3816	0.4627	0.2139	0.3849	0.1989
Abca5	1.30595	0.1417	3.767	5.715	4.449	3.56	3.221	2.597
Abca6	0.766416	0.1274	3.552	3.569	2.876	4.072	4.715	2.858
Abca7	0.848979	0.191	4.346	5.543	4.601	5.09	5.04	5.019
Abca8a	0.527631	1.07e-09	58.08	59.64	51.97	93.84	95.35	97.04
Abca8b	0.404721	3.344e-16	11.03	16.05	11.17	27.7	27.43	28.79
Abca9	1.4991	3.824e-05	20.41	16.65	18.97	10.61	11.92	10.76
Abcb10	0.959896	0.7794	8.011	7.673	7.571	6.815	7.121	7.645
Abcb1a	1.10849	0.7939	2.737	1.215	1.995	2.105	1.607	1.067
Abcb1b	2.30857	0.003176	3.471	2.523	3.372	1.364	1.091	0.8747
Abcb4	1.56266	0.1808	0.5769	0.6186	0.3354	0.2315	0.2437	0.2623
Abcb6	0.597082	1.887e-06	10.36	10.79	10.68	16.87	14.77	15.97
Abcb7	0.79653	0.09636	7.933	9.637	7.456	9.023	8.173	10.74
Abcb8	0.597951	1.683e-06	17.81	21.91	17.9	29.62	26.94	29.21
Abcb9	0.223601	1.123e-16	1.821	3.761	2.171	9.93	10.17	11.7
Abcc1	0.797635	0.1046	8.866	8.425	7.337	9.917	10.08	7.528
Abcc10	0.897883	0.609	2.958	2.987	3.448	3.334	3.052	2.946
Abcc3	3.32649	5.329e-09	2.554	2.063	2.892	0.6927	0.6409	0.5603
Abcc4	0.595057	0.0002734	2.828	2.305	2.254	3.781	3.817	3.576
Abcc5	0.792015	0.03582	26.89	33.28	30.69	35.85	37.5	28.51
Abcc8	3.4295	0.001119	0.006897	0.4809	0.1093	0.0053	0.01321	0.0111
Abcc9	2.42671	0.00044	9.297	7.211	10.99	2.953	5.63	1.484
Abcd1	0.972352	0.8573	11.41	10.29	12.77	10.01	11.07	10.53
Abcd2	2.2974	0.0006745	1.18	1.508	1.172	0.4844	0.509	0.4077
Abcd3	0.453445	7.049e-17	31.86	38.63	32.51	67.12	65.39	69.47
Abcd4	0.468136	9.667e-11	5.965	5.733	5.884	11.86	11.23	10.69
Abce1	0.849744	0.2015	33.79	36	33.65	31.13	33.4	43.8
Abcf1	0.885706	0.274	126.7	131.3	132.1	125.7	126.5	139.7
Abcf2	0.904818	0.39	29.32	28.54	30.61	27.81	27.01	32.23
Abcf3	0.779975	0.03943	25.35	30.45	28.09	28.42	30.33	36.97
Abcg1	2.06623	0.0006848	3.812	4.586	5.125	1.632	1.811	2.189
Abcg2	1.56168	0.0001482	27.56	23.67	27.3	13.99	16.36	14.25
Abcg3	1.05847	0.8865	0.1916	0.2958	0.2637	0.1473	0.2141	0.2505
Abcg4	0.880259	0.6892	3.085	6.845	3.592	4.807	4.088	4.675
Abhd1	0.764453	0.4469	1.2	1.251	1.149	1.183	1.716	1.49
Abhd10	0.827367	0.3205	5.651	7.317	6.04	6.442	6.48	7.537
Abhd11	1.17153	0.196	22.52	24.13	23.63	17.39	18.07	17.76
Abhd12	0.792949	0.03272	88.06	83.85	96.5	98.93	93.26	109.2
Abhd13	0.88632	0.2963	11.09	10.54	11.58	11.66	10.84	10.86
Abhd14a	0.720415	0.003858	24.26	24.38	25.41	28.25	31.74	31.86
Abhd14b	0.873331	0.6259	8.506	8.279	10.93	8.323	11.84	8.289
Abhd15	0.88755	0.7484	2.801	2.215	3.59	2.344	2.762	3.659
Abhd16a	0.582609	1.61e-09	50.19	48.57	52.28	77.79	76.62	76.91
Abhd17a	0.877396	0.2674	45.6	45.72	50.56	44.38	52.04	47.67
Abhd17b	0.358737	2.549e-28	14.63	15.33	14.84	33.89	36.13	41.67
Abhd17c	0.884357	0.3385	13.45	12.26	12.59	12.64	13.07	12.92
Abhd2	1.89067	3.319e-10	18.13	14.69	17.02	8.014	8.466	6.958
Abhd3	0.187765	6.678e-17	3.007	7.731	3.188	23.26	20.93	22.78
Abhd4	0.698339	0.0009855	159.6	198.1	163.2	223.4	216.5	222.3
Abhd5	1.27156	0.02603	44.82	39.94	40.87	29.03	26.97	31.88
Abhd6	0.797911	0.4191	2.438	3.686	4.011	3.562	3.368	4.452
Abhd8	0.982085	0.9027	16.4	17.57	16.73	14.37	15.66	15.88
Abi1	1.25597	0.02933	42.73	36.8	43.7	28.97	31.02	27.36
Abi2	0.48599	1.241e-12	16.08	21.11	16.91	35.04	30.86	33.08
Abi3	3.63763	1.772e-08	5.823	3.518	5.623	0.997	1.371	1.055
Abi3bp	1.18091	0.5423	4.244	3.651	3.076	2.756	3.95	1.55
Abl1	0.857733	0.1837	59.05	62.94	63.11	63.66	71.12	57.17
Abl2	2.11991	1.196e-15	36.74	30.47	35.86	14.64	14.09	14.47
Ablim1	1.33913	0.04374	25.07	23.8	22.36	14.9	20.78	11.66
Ablim2	1.69373	0.1343	0.4235	1.034	0.4327	0.2735	0.3245	0.2044
Ablim3	1.21268	0.5119	2.117	2.78	1.699	1.567	2.189	1.031
Abr	1.57964	9.861e-07	40.4	45.99	39.98	25.41	22.21	23.25
Abracl	2.24856	2.441e-13	51.47	58.4	59.44	18.67	23.19	24.52
Abt1	0.997195	0.9907	9.755	9.278	10.57	8.626	8.549	9.267
Abtb1	0.847861	0.3647	9.579	7.208	9.3	10.41	8.739	8.379
Abtb2	0.40669	1.541e-24	10.94	10.59	10.1	23.17	23.19	23.12
AC132444.6	0.842939	0.6366	1.881	2.302	2.92	2.894	3.022	1.699
AC146980.1	0.940728	0.8973	1.614	3.767	1.328	1.77	3.477	1.064
Acaa1a	0.76929	0.007563	59.24	54.73	58.06	68	63.12	68.1
Acaa2	0.552712	1.33e-10	38.91	39.26	34.48	62.28	60.07	59.29
Acaca	0.23229	1.138e-41	21.3	27.21	22.78	97.34	82.87	92.68
Acacb	1.28895	0.5542	2.487	0.9278	0.9574	1.452	1.093	0.4592
Acad10	0.955098	0.9108	0.9675	0.6318	0.5835	0.7721	0.6719	0.6105
Acad11	0.741542	0.08566	3.936	4.433	4.781	4.827	5.347	5.72
Acad12	0.662274	0.1922	1.159	1.331	1.575	1.957	1.331	2.386
Acad8	0.942308	0.695	16.89	20.58	16.86	16.36	15.81	19.01
Acad9	0.778571	0.009796	37.91	40.52	37.86	45.59	44.08	43.23
Acadl	1.48154	2.346e-05	63.53	57.64	59.79	36.26	34.19	38.15
Acadm	0.721264	0.001078	69.69	66.54	69.62	83.17	78.61	92.64
Acads	0.742005	0.003639	29.65	30.46	31.27	37.94	36.19	35.56
Acadsb	0.904881	0.4659	26.8	24.3	25.97	21.84	25.72	28.44
Acadvl	1.17723	0.1666	60.83	55.54	63.07	45.47	40.46	49.63
Acan	0.992886	0.9874	0.2601	0.2091	0.1554	0.1891	0.2075	0.1644
Acap1	0.782792	0.4971	0.4337	0.4562	0.5004	0.6321	0.4488	0.6015
Acap2	1.58986	6.376e-07	16.81	15.32	16.5	8.978	9.74	8.476
Acap3	1.52806	2.709e-05	22.42	26.39	25.23	13.06	14.95	14.93
Acat1	0.887181	0.2995	62.48	68.83	60.14	57.56	68.54	65.9
Acat2	0.231487	3.936e-27	17.24	25.82	23.08	79.83	67.44	107.1
Acbd3	1.01418	0.9229	22.11	19.97	22.66	16.81	19.06	21.03
Acbd4	1.6481	0.00239	16.9	14.51	18.43	8.352	10.01	8.3
Acbd5	0.877031	0.2877	18.67	18.78	19.68	18.42	17.72	21.86
Acbd6	0.996581	0.985	16.44	15.7	16.07	15.07	13.39	14.58
Accs	1.50922	0.04358	9.467	10.14	10.58	6.003	7.631	3.961
Acd	1.04169	0.7839	20.73	22.42	20.24	17.89	19.19	16.97
Ace	2.38667	0.002828	8.077	3.065	5.41	1.787	3.208	1.112
Ace2	0.440435	0.002863	0.03528	0.1025	0.02071	0.2169	0.2778	0.1797
Acer2	3.01049	0.0006412	2.41	1.031	1.279	0.5963	0.3794	0.2922
Acer3	1.10305	0.4891	8.046	7.953	8.061	6.365	6.435	6.586
Ache	3.96137	0.0009244	1.079	8.255	2.78	0.8086	0.7558	0.6139
Acin1	0.953655	0.7108	81.86	89.41	94.16	79.71	83.45	84.25
Ackr1	0.232129	1.638e-08	1.415	3.324	1.56	8.866	7.317	9.91
Ackr3	1.67539	0.001809	24.12	13.79	21.92	9.867	12.96	8.951
Ackr4	1.79614	0.2016	0.2661	0.1288	0.4035	0.01136	0.2265	0
Acly	0.553249	8.55e-08	46.63	56.68	53.19	83.86	75.05	92.25
Aco1	0.819434	0.03893	17.96	18.57	18.54	18.91	20.09	20.83
Aco2	0.813379	0.06562	200.1	217.5	216.8	233.2	236	223.9
Acot1	0.872121	0.2323	28.95	32.3	30.29	31.98	32.09	29.22
Acot11	0.962027	0.8862	4.79	4.415	3.878	3.595	3.726	4.811
Acot13	0.901875	0.5902	21.6	28.21	19.77	21.19	21.51	25.8
Acot2	0.917068	0.6346	7.197	7.117	7.132	7.277	6.992	6.572
Acot6	0.733109	0.1665	1.986	2.445	2.051	2.859	2.202	2.863
Acot7	3.65786	6.365e-36	57.41	48.65	55.59	12.26	12.78	13.94
Acot8	0.899628	0.704	6.515	7.016	7.814	6.963	6.742	7.5
Acot9	1.40513	0.002558	39.77	31.96	38	21.87	24.13	23.52
Acox1	0.935941	0.5793	24.86	25.64	26.14	22.89	22.64	27.32
Acox3	1.11605	0.4042	11.16	10.92	12.64	9.3	9.344	9.017
Acp1	1.1846	0.09174	23.9	26.68	26.31	18.16	19.42	20.07
Acp2	0.831853	0.06709	26.75	29.31	29.06	30.96	31.73	28.3
Acp5	2.6666	0.004928	3.45	2.148	4.709	0.8331	1.668	0.5749
Acp6	0.848273	0.3322	9.565	11.23	12.35	11.53	11.37	11.91
Acpp	11.934	6.6e-08	0.4594	6.748	2.194	0.08817	0.1172	0.1706
Acr	1.23055	0.5348	0.2498	0.2309	0.2	0.192	0.174	0.01827
Acrbp	0.74391	0.3977	1.347	2.324	1.884	1.934	2.52	2.368
Acsbg1	0.505016	0.00636	5.903	11.34	4.939	10.73	11.33	17.52
Acsf2	1.35915	0.009592	12.36	11.15	12.93	7.265	9.002	7.562
Acsf3	0.909534	0.6634	4.242	5.263	5.058	4.688	4.686	4.87
Acsl1	0.262429	2.545e-38	8.452	8.657	8.414	30.86	26.41	30.25
Acsl3	0.641624	0.000234	27.69	29.97	33.23	36.3	37.18	52.81
Acsl4	2.61716	3.262e-18	11.4	9.214	11.61	3.377	3.745	3.762
Acsl5	1.87566	1.331e-10	23.14	21.47	21.53	10.31	10.23	10.73
Acsl6	3.0887	0.008006	0.2538	2.007	0.6208	0.141	0.1532	0.2837
Acss1	0.348686	6.32e-20	8.068	11.14	8.032	22.27	22.14	25.42
Acss2	0.283417	1.522e-19	5.61	8.077	7.468	20.88	17.99	28.24
Acss3	0.621747	0.07923	0.08856	0.1072	0.06499	0.2495	0.1508	0.19
Acta1	1.33376	0.6284	1.192	10.46	2.414	1.502	5.631	1.975
Acta2	2.21606	0.03855	40.02	15.27	39.58	7.251	26.26	4.875
Actb	1.37088	0.04249	2418	1983	2550	1541	1370	1602
Actg1	1.32721	0.05091	2586	2628	2697	1745	1791	1764
Actg2	2.01531	0.002321	12.44	11.71	10.05	3.667	7.122	3.942
Actl6a	1.03414	0.7958	63.32	64.04	60.82	55.97	53.1	52.67
Actl6b	3.77375	0.0006582	0.09832	2.857	0.5772	0.05037	0.08371	0.0791
Actn1	3.9422	5.726e-12	20.28	17.36	25.57	2.943	7.486	3.708
Actn2	0.693467	0.3396	0.05619	0.3471	0.1732	0.2159	0.4305	0.2261
Actn3	0.743549	0.4361	0.1779	0.379	0.3864	0.2825	0.5679	0.3721
Actn4	2.22376	2.249e-11	524.7	439.6	526.6	193.6	220.7	183
Actr10	0.864058	0.1656	16.39	16.79	16.46	16.79	16.23	18.09
Actr1a	0.970877	0.831	74.41	79.92	78.95	69.44	70.1	74.05
Actr1b	1.06599	0.6271	212.7	231.3	214.8	182.1	174.2	192.8
Actr2	1.44573	0.0006721	152.8	144.7	163.9	91.12	93.12	99.64
Actr3	1.46246	0.001483	275.3	223.3	276.2	149.9	147.5	174.4
Actr3b	1.04746	0.9071	1.205	1.803	1.864	1.178	1.34	1.586
Actr5	0.959683	0.8618	4.607	4.23	4.972	4.749	4.312	3.762
Actr6	0.766098	0.2045	4.813	6.03	5.722	5.826	5.532	7.987
Actr8	0.731231	0.01019	13.01	12.75	11.97	14.33	14.02	17.71
Acvr1	3.39168	1.247e-20	33.71	23.67	31.78	7.613	9.202	6.409
Acvr1b	0.982821	0.9138	5.464	6.341	5.984	5.026	5.258	5.797
Acvr2a	0.363241	6.286e-20	6.632	6.614	6.331	18.71	16.6	12.83
Acvr2b	0.7325	0.3802	0.9573	1.304	1.019	1.686	1.452	0.9948
Acvrl1	1.45146	0.0458	17.29	12.34	13.79	9.151	11.23	6.17
Acy1	0.712469	0.02519	12.21	14.04	13.57	15.78	16.36	17.85
Acy3	0.992569	0.985	2.678	3	2.918	2.825	2.71	2.154
Acyp1	0.89131	0.6763	10.97	10.71	13.42	11.54	10.19	13.51
Acyp2	1.17919	0.5029	11.24	13.16	9.2	7.087	8.743	9.329
Ada	2.42167	0.004193	1.74	1.264	1.889	0.4043	0.6201	0.4883
Adal	0.77577	0.1398	6.522	7.682	6.3	6.296	8.224	9.084
Adam10	0.516307	5.948e-10	121.6	121.6	121	217.6	206.2	203.7
Adam11	6.29846	9.813e-38	7.062	12.48	10.98	1.436	1.395	1.306
Adam12	1.01885	0.9361	13.12	12.61	13.73	10.14	16.3	8.091
Adam15	2.40827	9.082e-13	56.48	43.07	53.79	18.4	23.05	15.13
Adam17	0.922998	0.5414	50.32	65.43	54.65	54.46	53.48	55.82
Adam19	2.92411	3.228e-21	88.56	99.24	100	25.48	35.67	26.33
Adam1a	0.648734	0.2763	0.2877	1.205	1.147	1.014	1.15	1.541
Adam22	0.824048	0.4443	3.529	8.935	4.881	6.791	6.57	5.209
Adam23	0.782792	0.1344	33.78	49.47	26.56	47	40.89	36.34
Adam3	2.12579	0.0009332	0.3523	0.3753	0.4134	0.07238	0.06013	0.03779
Adam33	1.14989	0.7232	9.314	6.881	11.2	5.132	13.21	2.951
Adam5	0.967585	0.9451	0.8003	0.3549	0.5017	0.5734	0.4763	0.502
Adam8	0.855417	0.6914	1.323	0.7802	0.9922	0.8356	1.531	0.938
Adam9	1.1186	0.3694	55.06	47.96	51.39	39.32	44.3	39.37
Adamdec1	1.03028	0.9443	0.2958	0.3683	0.4217	0.4005	0.2968	0.2266
Adamts1	6.88759	2.139e-42	62.03	44.39	58.01	5.546	9.18	6.415
Adamts10	1.27244	0.1937	24.27	23.1	27.86	17.29	24.43	10.91
Adamts12	1.4836	0.156	5.966	3.223	4.564	2.366	4.502	1.41
Adamts13	0.889891	0.6111	2.67	2.797	3.365	3.381	2.284	3.172
Adamts14	1.75577	0.0001302	8.36	7.931	8.662	3.566	5.693	3.329
Adamts15	0.668454	0.0003998	4.915	5.733	4.571	6.261	6.478	7.542
Adamts16	0.795812	0.5596	0.744	0.7333	0.8032	1.157	1.029	0.4133
Adamts17	1.27642	0.03934	27.04	28.97	35.05	24	21.15	18.13
Adamts19	0.519862	0.04071	0.6076	0.7762	0.4383	0.7425	1.683	0.8539
Adamts2	1.84344	0.001028	26.76	20.18	25.44	10.67	17.22	7.155
Adamts20	0.130128	4.815e-23	16.24	23.01	9.328	140.7	105	85.54
Adamts3	4.4506	7.333e-06	0.5913	1.396	1.674	0.1135	0.2157	0.1954
Adamts4	3.96137	3.161e-29	9.421	9.289	12.2	1.984	2.515	2.293
Adamts5	0.300826	3.625e-31	3.934	5.47	5.185	13.79	16.3	13.15
Adamts6	1.17805	0.6081	0.8712	0.9363	1.272	0.8165	0.7643	0.718
Adamts7	0.971698	0.8451	10.92	12.15	12.17	9.983	12.38	9.899
Adamts8	7.15028	5.059e-14	5.901	2.325	6.289	0.5823	0.5927	0.442
Adamts9	3.21095	6.925e-12	20.26	16.7	21.46	5.009	7.785	3.332
Adamtsl1	2.60268	2.393e-07	9.705	6.607	13.01	3.641	3.841	2.403
Adamtsl2	0.15188	2.872e-15	0.3328	0.609	0.5538	3.45	3.165	3.76
Adamtsl3	0.914655	0.7382	4.6	4.454	3.796	3.757	5.826	2.962
Adamtsl4	1.15149	0.7064	6.852	3.782	5.612	3.53	7.213	1.887
Adamtsl5	1.60659	0.0005512	49.53	33.34	34.77	23.51	23.98	17.77
Adap1	0.925048	0.8331	4.001	13.26	6.274	8.024	5.897	8.422
Adap2	2.81474	1.825e-05	6.213	5.697	6.202	1.87	1.81	1.589
Adar	1.26295	0.02785	17.62	18.91	17.97	13.01	12.46	12.81
Adarb1	2.9363	1.08e-12	7.881	6.036	6.603	2.176	2.224	1.686
Adarb2	1.30468	0.5203	0.8775	0.7	0.3392	0.4363	0.5428	0.285
Adat1	0.695923	0.2134	1.195	2.011	1.624	1.679	1.993	2.633
Adat2	0.914465	0.7882	2.749	3.147	3.549	3.277	3.421	2.53
Adat3	0.938163	0.8168	2.272	2.871	2.693	2.096	2.644	2.703
Adck1	1.11682	0.5223	7.469	8.371	8.228	5.811	6.643	6.664
Adck2	0.798298	0.2135	6.874	6.127	6.93	6.798	7.519	8.075
Adck3	0.393927	4.845e-05	3.157	3.543	3.821	9.7	7.944	7.414
Adck4	1.06415	0.7051	11.78	9.886	12.55	9.14	9.97	9.556
Adck5	0.873936	0.4823	8.464	10.06	9.522	10.29	9.13	9.126
Adcy1	0.327598	1.788e-14	1.663	2.768	1.465	5.706	4.915	5.391
Adcy2	0.582771	3e-07	6.091	6.091	5.885	8.402	9.933	9.409
Adcy3	1.58854	0.006284	5.153	4.793	4.629	2.768	3.127	2.183
Adcy4	2.18556	0.002569	4.3	2.346	4.851	1.432	2.126	1.02
Adcy5	1.0627	0.7731	2.549	4.185	3.94	2.641	3.71	2.541
Adcy6	0.54654	1.177e-10	17.98	18.96	17.56	29.7	28.62	30.43
Adcy7	5.87667	1.189e-23	17.14	11.79	20.77	1.885	3.531	2.028
Adcy8	0.204759	8.242e-06	0.0543	0.3549	0.1375	1.012	1.031	0.9065
Adcy9	0.630951	0.04442	1.235	1.666	1.075	2.158	1.91	1.603
Adcyap1	8.3513	6.316e-07	0	2.732	0.6914	0	0	0
Adcyap1r1	1.24617	0.1005	17.58	16.54	13.04	11.17	10.85	11.57
Add1	0.676143	0.0006137	150	179.3	161.3	222.2	220.8	201.2
Add2	18.9878	4.754e-36	3.636	5.758	5.892	0.101	0.1958	0.1586
Add3	1.10099	0.4687	68.26	62.33	67.02	53.46	56.25	50.06
Adgb	0.97083	0.9484	0.5065	0.8721	0.5616	0.8145	0.4731	0.4754
Adgra1	3.23777	9.022e-07	0.1218	0.3216	0.3412	0	0.007068	0.01781
Adgra2	1.50035	0.0005848	68.05	58.19	70.21	35.66	46.49	34.54
Adgra3	1.04204	0.7382	51.15	47.75	52.98	40.68	46.74	42.38
Adgrb1	0.45125	0.00731	0.6215	1.434	0.8797	2.426	1.502	2.137
Adgrb2	1.61877	0.01696	26.73	17.29	11.67	12.26	8.46	9.877
Adgrb3	0.563075	0.01462	1.873	2.871	1.146	3.143	3.579	2.659
Adgrd1	1.20706	0.7603	3.16	1.021	2.087	0.929	3.456	0.2861
Adgre1	3.73213	3.506e-30	14.25	13.12	17.06	3.643	3.356	3.408
Adgre4	2.2176	0.01406	0.1761	0.3269	0.5255	0.08271	0.1249	0.07084
Adgre5	4.63638	5.052e-30	82.82	63.18	102.1	14.33	19.54	13.48
Adgrf5	1.12451	0.6315	6.503	3.709	5.476	4.696	5.197	2.569
Adgrg1	2.23767	2.915e-18	36.67	33.52	36.99	13.15	13.67	15.7
Adgrg2	1.48216	0.4505	0.3052	1.219	0.361	0.2491	0.6576	0.1304
Adgrg3	2.40827	0.004572	0.673	0.4073	0.8149	0.1724	0.2059	0.1241
Adgrg5	0.861128	0.6848	0.07662	0.1333	0.1347	0.2117	0.1758	0.02461
Adgrg6	0.706813	0.0007239	17.34	20.66	16.88	23.8	21.82	23.32
Adgrl1	0.782032	0.02897	23.2	30.69	25.61	32.47	29.74	27.91
Adgrl2	2.52625	7.498e-07	14.1	13.18	15.78	4.453	7.609	2.996
Adgrl3	1.16951	0.3061	12.88	11.91	9.889	10.1	9.349	6.899
Adgrl4	1.70291	0.03523	11.8	5.154	10.26	4.32	6.415	3.425
Adgrv1	1.01706	0.9738	0.1654	0.2402	0.1395	0.1799	0.1715	0.1178
Adh1	4.35297	0.000303	8.579	1.805	6.727	0.9785	1.568	0.4146
Adh5	0.923126	0.4805	67.08	64.69	64.5	64	60	65.2
Adhfe1	0.724471	0.3717	0.7909	0.5441	0.8429	0.7358	1.156	1.004
Adi1	0.675815	0.0142	8.08	8.555	8.255	9.79	11.14	12.13
Adipor1	1.23782	0.05427	72.32	62.12	67.35	47.51	48.09	49.57
Adipor2	0.645058	1.048e-06	29.89	33.02	31.09	43.74	40.21	45.67
Adk	1.49226	0.003392	32.31	20.84	27.68	16.3	15.11	16.83
Adm	1.82956	0.1178	5.307	2.365	5.562	2.127	3.077	0.9168
Adnp	0.984341	0.9593	1.928	2.577	2.782	1.975	2.108	2.492
Adnp2	1.12202	0.4482	5.302	5.385	4.975	4.352	3.55	4.485
Ado	0.201102	8.774e-51	12.69	14.42	12.59	66.98	54.4	54.46
Adora1	5.28535	2.714e-06	0.06862	0.9967	0.2935	0	0.01884	0.007886
Adora2a	1.64935	0.0498	2.642	2.389	2.92	1.222	1.73	1.214
Adora2b	3.2221	2.603e-07	4.536	4.518	4.434	1.152	1.182	1.072
Adora3	2.43513	0.0008628	0.5092	0.467	0.5621	0.1349	0.06378	0.07518
Adpgk	1.20272	0.1342	20.4	17.76	22.26	13.86	14.73	16.14
Adprh	1.26295	0.01447	68.98	65.25	74.69	48.57	49.06	49.5
Adprhl2	1.05522	0.7176	15.48	17.12	15.88	14.38	13.16	13.23
Adprm	0.899067	0.6589	5.656	6.77	5.771	5.764	6.169	6.093
Adra1b	2.89186	0.001256	0.4782	0.5667	0.6871	0.05812	0.2089	0.06085
Adra1d	0.617281	0.1325	0.3597	0.1829	0.2534	0.4561	0.4479	0.5354
Adra2a	2.85799	1.751e-06	6.973	3.681	6.164	1.637	2.324	1.164
Adra2b	0.633581	0.1687	0.1117	0.07489	0.06053	0.1585	0.236	0.07604
Adra2c	4.12959	3.023e-08	0.3206	0.5433	0.1882	0	0.006823	0.0172
Adrb2	0.571728	0.08192	0.3347	0.2778	0.4772	0.6369	0.7022	0.6667
Adrbk1	1.23816	0.02506	52.87	55.48	55.02	37.78	40.43	39.02
Adrbk2	2.32463	0.0003951	3.361	3.137	2.532	1.031	1.289	0.9561
Adrm1	0.927809	0.49	59.1	55.68	58.29	56.01	53.74	56.29
Adsl	0.825363	0.07292	33.93	37.83	36.99	37.75	38.88	40.63
Adss	1.18501	0.1194	24.52	25.9	26.2	19.52	19.48	18.42
Adssl1	4.94853	2.453e-11	6.388	4.121	6.882	0.8518	0.9238	0.9975
Aebp1	4.11531	6.881e-22	251.9	186.5	306.8	55.07	59.85	46.18
Aebp2	0.854528	0.1135	46.29	46.25	42.34	45.43	46.98	48.1
Aen	0.897697	0.418	17.83	21.03	19.42	18.75	17.27	21.66
Aes	1.37069	0.004707	168.7	173.3	182.1	103.4	131.6	105.3
AF251705	3.3311	6.427e-07	8.19	6.409	9.74	2.554	1.857	1.618
AF529169	2.91198	0.006499	0.1221	0.6403	0.1911	0.09902	0.04763	0.02728
Afap1	2.3669	1.608e-19	34.54	37.85	38.91	13.35	15.53	12.83
Afap1l1	0.952268	0.7029	18.62	20.46	19.44	17.47	20.12	17.06
Afap1l2	0.402762	3.352e-17	86.13	105.7	92.79	218.2	199.3	209.8
Aff1	0.988738	0.9375	16.28	15.27	17.49	15.47	14.92	13.75
Aff2	2.31338	0.01903	0.2788	0.2874	0.4118	0.04755	0.1723	0.02959
Aff3	2.55089	4.032e-08	17.49	12.67	17.72	5.46	7.601	3.572
Aff4	1.04832	0.7485	88.39	84.34	79.99	79.25	70.76	64.29
Afg3l1	0.975295	0.849	34.45	32.45	34.46	29.31	30.29	32.96
Afg3l2	0.943981	0.6788	14.29	14.33	14.44	12.58	12.68	15.35
Afmid	1.30939	0.435	4.627	4.674	5.585	3.619	4.659	1.666
Aftph	0.998747	0.9937	18.03	15.86	17.43	14.39	14.62	16.8
Aga	1.08862	0.6074	20.43	16.01	18.76	15.54	14.35	15.31
Agap1	1.03894	0.7608	14.07	14.64	14.05	13.34	12.01	11.2
Agap2	2.46229	3.867e-05	1.492	2.448	2.317	0.6384	0.8788	0.6439
Agap3	1.01293	0.9224	26.09	27.72	27.3	23.9	24.13	23.13
Agbl2	1.34267	0.397	0.7302	0.634	0.6973	0.3748	0.532	0.3998
Agbl3	0.681554	0.1278	1.618	2.057	1.67	2.507	2.287	2.299
Agbl5	0.670589	0.01746	3.069	3.579	3.332	4.708	4.663	3.964
Ager	0.825077	0.4871	5.437	5.783	5.829	8.06	6.667	3.715
Agfg1	1.25867	0.01072	39.8	40.96	43.08	29.48	29.18	28.77
Agfg2	0.727793	0.0132	13.87	14.31	13.84	16.45	14.66	20.4
Aggf1	1.26225	0.02809	16.54	17.13	16.91	11.15	11.69	12.75
Agk	0.820685	0.156	9.625	11.42	9.016	9.768	10.77	12.05
Agl	0.661311	8.494e-05	7.265	8.225	8.07	11.33	10.63	9.749
Agmo	0.575545	0.02043	2.057	1.867	1.811	3.026	3.222	2.922
Ago1	1.07096	0.5452	30.3	30.85	29.64	24.14	25.37	25.86
Ago2	1.03784	0.797	10.65	10.71	8.883	8.507	9.562	7.863
Ago3	0.808433	0.08204	4.26	5.501	4.652	5.355	5.216	5.272
Ago4	1.6969	0.0524	0.7315	0.9714	0.7913	0.4497	0.387	0.4119
Agpat1	0.57411	2.069e-09	67.89	77.87	74.9	109.1	113.8	119.1
Agpat2	1.07535	0.6947	19.36	18.54	18.67	17.05	15.46	14.2
Agpat3	0.813943	0.06404	69.71	84.47	79.09	84.39	81.36	88.7
Agpat4	1.61172	1.881e-05	39.19	37.03	43.54	19.88	22.49	23.54
Agpat5	0.689728	0.0004958	4.198	5.092	4.306	5.862	5.78	5.895
Agpat6	0.966807	0.7785	28.21	26.92	28.02	24.57	25.16	26.84
Agpat9	4.43828	2.688e-06	0.6686	0.3322	1.239	0.08113	0.03381	0
Agps	0.818753	0.06134	45.61	54.05	51.26	52.9	51.95	58.89
Agrn	1.08328	0.6521	55.04	49	54.21	53.73	41.83	34.19
Agt	1.24505	0.513	1.86	1.758	2.052	1.069	1.511	1.395
Agtpbp1	0.878979	0.3927	13.86	19.25	12.89	16.06	16	14.3
Agtr1a	1.43068	0.0969	8.465	7.31	9.724	4.07	7.775	3.961
Agtr2	1.14942	0.7773	24.64	10.09	20.21	8.163	30.12	4.871
Agtrap	1.2498	0.08414	24.21	18.12	22.78	14.38	15.81	16.25
Ahctf1	1.02368	0.8547	32.41	32.64	29.64	27.04	27.79	27.43
Ahcy	0.539053	5.798e-09	98.58	129	101.3	182.7	168.1	190.9
Ahcyl1	0.895025	0.334	78.79	84.93	80.63	83.48	83.29	75.88
Ahcyl2	0.556364	4.798e-08	17.35	18.9	15.26	28.7	24.69	29.07
Ahdc1	0.997703	0.9917	3.764	3.803	4.504	2.426	4.353	4.019
Ahi1	0.556132	1.197e-07	7.19	8.377	6.861	12	10.89	13.08
Ahnak	0.962428	0.81	50.59	48.86	47.17	43.59	42.14	49.81
Ahnak2	4.9726	4.554e-64	31.13	37.39	34.2	5.266	6.259	6.677
Ahr	0.622653	2.551e-05	13.45	17.3	14.85	20.97	25.1	19.1
Ahrr	0.5	0.0436	0.3508	0.4002	0.2427	0.8277	0.7571	0.3762
Ahsa1	0.943347	0.65	53.12	55.39	56.07	48.17	47.84	59.2
Ahsa2	0.980956	0.9204	13.25	14.31	15.29	10.2	12.48	16.23
AI118078	0.61848	0.1215	0.02002	0.1308	0.05288	0.1615	0.09586	0.1771
AI314180	0.777923	0.01231	29.1	30.42	28.5	34.09	32.43	34.1
AI413582	2.63719	1.124e-09	22.45	22.82	22.95	7.031	8.007	7.288
AI429214	2.76255	0.0004225	2.217	1.927	2.874	0.617	0.8246	0.5476
AI464131	0.285983	1.198e-23	4.372	3.869	4.63	15.31	13.31	12.33
AI467606	2.70195	0.001717	1.621	0.9571	1.803	0.2874	0.4321	0.4584
AI593442	17.9014	6.326e-30	1.509	1.546	1.96	0.0374	0.03107	0.03915
AI597479	0.563583	7.057e-06	6.015	6.686	6.079	9.04	8.457	12.3
AI606181	0.850392	0.6108	2.419	1.632	1.882	2.713	1.872	1.69
AI607873	2.46741	0.0002493	3.753	2.171	2.878	0.824	1.277	0.9455
AI661453	2.2253	0.03197	0.751	0.4743	0.7955	0.2007	0.3753	0.08756
AI837181	1.12592	0.3228	27.82	28	29.84	21.66	23.82	22.16
AI846148	0.953014	0.782	6.631	7.435	6.964	6.506	5.673	7.433
AI987944	0.798354	0.2558	3.9	3.75	3.698	4.072	3.711	4.946
Aida	1.44914	0.0001736	68.54	60.09	65.96	35.97	44.3	39.29
Aif1	4.12387	5.736e-14	19.93	19.34	24.3	3.792	4.038	5.01
Aif1l	0.180992	9.793e-44	26.16	45.34	36.47	178.4	155.5	197.2
Aifm1	0.931224	0.6465	9.13	9.856	10.39	8.033	9.217	10.85
Aifm2	0.900876	0.5043	15.84	13.09	15.85	14.39	14.62	15.42
Aig1	2.2084	4.098e-12	19.76	16.14	18.23	6.59	7.358	7.718
Aim1	2.35381	0.006101	0.2332	0.4317	0.3342	0.09135	0.108	0.1103
Aim2	2.54206	0.003378	1.3	1.823	2.23	0.6489	0.5241	0.3487
Aimp1	0.936227	0.5974	45.87	48.02	46.43	43.74	44.28	45.3
Aimp2	0.922359	0.62	20.75	23.53	21.85	19.48	20.66	23.66
Aip	0.656561	8.899e-06	61.14	61.02	57.41	86.13	76.43	80.99
Aipl1	1.0446	0.9113	0.2465	0.08423	0.2553	0.234	0.1759	0.08164
Ajap1	12.3035	7.424e-16	20.15	6.963	18.93	0.6332	1.698	0.6026
Ajuba	0.51338	2.901e-09	5.514	4.702	5.406	9.292	8.774	9.307
AK010878	1.09847	0.7849	6.482	6.255	6.553	3.565	5.156	6.875
Ak1	2.73208	4.079e-08	21.25	13	23.74	6.206	5.19	7.16
Ak2	1.15685	0.2151	45.46	49.87	53.63	34.85	38.61	40.96
Ak3	0.367547	4.411e-23	40.02	38.46	37.67	90.64	84.54	106.9
Ak4	0.810397	0.49	1.778	2.835	1.706	2.755	1.975	2.221
Ak5	1.08275	0.7464	6.75	9.204	7.561	5.858	7.901	5.449
Ak6	1.12724	0.2776	90.18	87.31	84.69	72.83	70.11	63.84
Akap1	0.863759	0.258	9.861	10.4	9.821	10.55	9.655	10.8
Akap10	0.995826	0.9837	6.579	7.696	6.221	5.717	5.927	6.624
Akap11	0.780516	0.02505	8.056	9.884	8.874	11.51	10.29	8.678
Akap12	1.45488	0.02448	46.56	67.43	51.83	29.04	46.31	25.92
Akap13	3.51129	2.165e-19	63.15	51.33	64.51	16.84	17.9	10.49
Akap17b	0.782574	0.4246	0.8894	1.117	0.9137	0.9683	1.124	1.282
Akap2	2.2958	1.027e-13	99.3	94.05	79.61	33.85	34.97	36.96
Akap5	0.996935	0.9908	0.08289	0.3794	0.1122	0.1763	0.1586	0.1641
Akap6	1.71844	0.01036	3.677	9.446	4.059	2.916	2.688	3.167
Akap7	0.965387	0.8728	13.64	11.4	14.17	12.65	13.11	10.48
Akap8	0.847156	0.09632	21.83	24.17	24.41	25.93	24.44	23.49
Akap8l	0.608572	1.812e-06	14.45	16.57	15.76	24.49	22.62	21.36
Akap9	1.0322	0.8331	29.5	32	28.27	28.54	26.86	21.81
Akip1	1.04579	0.8833	8.983	9.727	7.047	6.338	7.195	8.311
Akirin1	0.867118	0.233	12.77	14.06	14.88	13.36	13.86	15.58
Akirin2	0.975511	0.8804	23.42	23.15	26.09	19.15	21.45	25.79
Akna	1.55154	0.0003038	4.774	5.213	4.991	2.777	2.854	2.892
Akr1a1	1.03174	0.8387	432.8	443.1	459.8	369.9	389.1	392.3
Akr1b10	1.51425	0.03395	9.767	11.13	10.13	6.247	5.763	5.919
Akr1b3	1.16643	0.127	59.21	66.81	61.9	48.35	47.08	47.55
Akr1b8	4.12102	5.921e-26	35.89	24.62	34.39	5.799	7.275	7.041
Akr1c13	1.71773	0.1027	1.453	2.426	1.49	0.8931	0.686	0.8339
Akr1c14	0.42396	0.003652	1.238	0.6302	0.7416	2.246	2.175	1.53
Akr1e1	0.807201	0.1847	6.666	7.802	6.494	6.443	7.433	9.278
Akr7a5	0.750175	0.04813	11.77	12.36	12.73	14.16	13.7	16.06
Akt1	1.15157	0.2614	279.5	251.6	275.8	205.1	221.3	197.6
Akt1s1	1.09369	0.4771	59.71	50.24	58.94	45	46.3	46.3
Akt2	1.14663	0.2173	101.8	94.28	101.6	76.08	79.43	75.54
Akt3	0.570026	2.321e-09	20.43	24.93	19.51	33.82	31.54	35.74
Aktip	0.715092	0.003844	17.58	23.31	18.28	23.02	24.59	25.94
Alad	0.204334	1.714e-43	12.89	18.73	16.28	71.84	61.15	77.05
Alas1	1.14171	0.3023	26.75	30.23	28.27	20.94	19.99	25.34
Alas2	1.02808	0.9449	2.948	2.731	2.8	2.712	1.66	2.951
Alcam	1.01028	0.9502	67.57	80.91	77.34	66.91	76.25	55.36
Aldh16a1	1.29603	0.03034	16.17	16.14	16.67	12.33	10.8	10.38
Aldh18a1	1.30017	0.02341	55.28	48.84	57.46	30.32	42.68	37.75
Aldh1a1	0.539876	0.02512	0.1331	0.1208	0.07325	0.2557	0.2974	0.3346
Aldh1a2	1.59649	0.3119	2.881	1.622	3.799	0.9043	3.121	0.5097
Aldh1a3	13.6422	1.336e-40	188.5	144.7	264.1	8.702	18.53	11.43
Aldh1a7	0.206469	7.21e-08	0.08266	0.1681	0.1456	0.9274	1.214	1.117
Aldh1b1	2.19771	0.03926	1.17	1.736	1.557	0.8612	0.1749	0.4207
Aldh1l1	1.13768	0.7802	3.033	1.04	0.8941	1.351	1.405	1.141
Aldh1l2	6.12623	1.024e-22	4.945	3.602	4.87	0.5144	0.7382	0.5447
Aldh2	0.545481	2.21e-10	62.66	60.97	57.84	100.3	93.57	102.6
Aldh3a1	2.11257	0.01109	0.484	1.015	0.5919	0.124	0.1373	0.2596
Aldh3a2	0.737288	0.001915	19.32	19.11	19.5	24.25	21.73	23.99
Aldh3b1	0.573911	0.006246	4.008	4.154	3.577	6.412	4.699	7.386
Aldh4a1	0.563232	0.0001303	3.51	3.382	4.211	5.056	5.889	6.853
Aldh5a1	0.721164	0.1008	1.494	1.845	1.459	2.31	1.811	1.825
Aldh6a1	0.422493	2.692e-17	6.156	6.788	6.114	13.08	13.32	14.02
Aldh7a1	0.46684	7.444e-12	34.66	44.56	35.29	81.08	59.72	77.04
Aldh9a1	0.713458	0.0007353	40.1	36.24	39.55	51.02	45.86	47.94
Aldoa	1.01869	0.9078	378.7	432.1	414.5	374.9	338.1	354.6
Aldoc	0.752676	0.6073	0.3626	3.921	1.313	2.616	1.402	2.593
Alg1	0.75205	0.009413	19.81	23.1	21.47	24.73	26.29	25.2
Alg10b	1.0695	0.6132	15.67	16.84	17.08	13.35	15.77	12.1
Alg11	0.840663	0.1551	7.252	8.346	7.914	8.47	8.363	8.041
Alg12	0.935857	0.7579	7.547	9.021	8.148	6.842	7.536	9.115
Alg13	0.846217	0.2623	9.21	10.21	9.606	9.149	10.37	11.06
Alg14	0.590005	1.577e-06	35.18	45.64	35.01	58.12	54.03	62.41
Alg2	1.015	0.9266	20.94	23.47	22.64	16.82	19.47	22.45
Alg3	0.742828	0.02431	13.54	12.89	14.4	15.44	16.58	17.18
Alg5	0.992308	0.9621	25.85	24.69	27.14	24.42	23.02	22.22
Alg6	0.643316	0.0002704	9.345	12.01	10.66	13.81	13.76	16.78
Alg8	0.923126	0.6103	17.54	19.8	17.85	16.97	18.95	17.23
Alg9	0.83613	0.1445	18.34	18.01	20.71	19.27	21.15	20.48
Alk	0.93624	0.8865	0.2316	0.1223	0.2905	0.2427	0.2689	0.1186
Alkbh1	0.975917	0.8772	16.76	19.4	20.42	18.1	17.62	15.77
Alkbh2	1.22536	0.5525	3.869	4.357	4.517	2.539	2.914	3.603
Alkbh3	1.14758	0.3657	18.54	17.92	18.89	15.34	14.02	13.44
Alkbh4	1.15317	0.5776	7.308	6.673	7.328	5.593	5.104	5.664
Alkbh5	1.03181	0.8222	22.49	19.7	20.55	18.43	17.13	18.58
Alkbh6	0.899752	0.5729	16.55	15.72	17.03	17.24	16.36	15.27
Alkbh7	0.741234	0.2571	7.53	6.905	8.289	8.97	7.363	11.4
Alkbh8	0.874845	0.401	6.46	6.783	5.705	6.848	6.483	5.943
Alms1	1.34369	0.1732	1.094	1.451	1.063	0.7307	0.9783	0.6494
Alox12	5.59834	3.439e-09	2.005	1.475	1.584	0.2074	0.2134	0.1241
Alox15	4.92458	5.908e-06	1.545	0.2883	0.3621	0.03269	0.03621	0.05703
Alox5	2.63719	0.01426	1.86	0.6113	1.035	0.1753	0.5713	0.1835
Alox5ap	3.23104	4.908e-08	33.21	19.19	29.43	6.716	7.232	7.537
Alpk1	1.3036	0.2736	1.965	2.651	2.679	1.572	1.65	1.685
Alpl	0.522427	0.011	3.874	9.804	4.184	10.12	10.67	9.885
Als2	0.471066	5.999e-13	12.37	15.77	12.34	23.9	23.29	29.26
Als2cl	1.68845	0.05525	3.409	1.774	3.109	1.422	1.652	1.206
Alyref	1.0587	0.6434	27.37	29.45	28.67	24.04	24.46	23.24
Alyref2	0.975809	0.9467	3.3	3.663	4.087	2.907	3.152	4.036
Amacr	1.11211	0.7018	3.051	2.89	3.177	1.927	2.558	2.796
Ambra1	0.863699	0.1894	10.81	11.15	10.9	12.04	10.95	10.83
Amd1	0.797966	0.03892	24.29	27.14	24.35	26.57	25.01	32.86
Amd2	0.89608	0.7991	0.2053	0.3476	0.4366	0.4284	0.2222	0.3453
Amdhd2	0.913578	0.4778	33.31	35.3	35.3	33.6	31.74	35.83
Amer1	1.20807	0.1688	3.083	3.404	2.86	2.299	2.495	2.061
Amer2	1.8414	0.04955	0.2388	0.5476	0.2988	0.1062	0.1364	0.1314
Amer3	3.19762	0.004992	0.007777	0.5083	0.1096	0.005976	0	0.03128
Amfr	0.878126	0.2559	107.6	106	109.2	110.4	107	109.6
Amh	0.628725	0.1345	0.1436	0.298	0.2168	0.3941	0.5239	0.2971
Amica1	1.22646	0.5278	0.1668	0.08077	0.2693	0.08546	0.08876	0.1454
Amigo1	1.49475	0.005944	7.531	7.862	9.692	5.063	5.122	4.635
Amigo2	1.88832	0.05822	2.724	2.108	2.493	0.9782	1.861	0.4881
Amigo3	1.24876	0.329	3.385	4.077	4.565	2.952	2.41	3.123
Ammecr1	1.19028	0.1752	10.6	10.41	8.762	6.242	8.086	7.935
Ammecr1l	0.974842	0.8723	14.27	16.35	15.59	11.73	13.05	17.38
Amn	1.93321	0.008184	0.3243	0.1472	0.3213	0.06231	0.06471	0
Amn1	0.580915	0.01092	4.022	4.782	4.431	5.783	6.081	8.797
Amot	1.03499	0.844	4.923	5.702	5.495	4.161	5.232	4.441
Amotl1	1.58557	1.595e-05	55.11	64.23	53.6	32.42	35.79	28.61
Amotl2	0.435577	9.704e-18	20.81	22.8	19.95	43.46	38.71	47.95
Ampd2	1.36765	0.001928	27.52	29.23	29.42	17.49	19.67	18.77
Ampd3	3.31039	4.229e-14	11.26	10.12	10.11	2.5	2.84	2.824
Amph	0.668778	0.0391	4.662	10.41	5.501	8.768	8.886	9.593
Amt	0.825591	0.4854	4.599	5.262	5.02	5.567	5.149	5.456
Amy1	0.840081	0.6468	0.9775	1.16	0.7455	1.089	1.049	1.008
Amz1	4.18434	4.892e-07	2.366	1.613	2.553	0.2993	0.442	0.3828
Amz2	0.862921	0.2166	27.25	31.71	30.76	27.42	30.88	34.18
Anapc1	1.02937	0.8332	37.23	40.18	36.32	33.1	34.63	30.47
Anapc10	0.765354	0.08329	5.071	5.967	5.088	5.527	6.609	6.668
Anapc11	0.965843	0.8	28.11	27.49	25.59	24.36	24.78	25.68
Anapc13	0.758279	0.03963	28.72	27.98	27.75	30.05	31.5	38.02
Anapc15	1.16095	0.3053	18.67	21.62	21.31	17.18	15.97	13.84
Anapc16	0.868261	0.2295	44.23	50.52	41.47	47.19	47.58	44.63
Anapc2	0.891558	0.3039	62.38	60.72	64.78	60.42	62.84	64.34
Anapc4	1.10604	0.4158	68.79	69.48	73.84	49.02	55.45	66.2
Anapc5	1.05071	0.7284	202.8	194.6	194	162.8	175.9	162.3
Anapc7	0.978314	0.8806	25.44	23.86	25.69	22.78	21.32	24.14
Ang	2.12874	0.0109	4.344	3.445	5.041	1.582	1.99	1.37
Angel1	1.2038	0.4636	2.103	2.796	2.219	1.37	1.756	2.084
Angel2	0.768544	0.01858	20.94	20.21	21.55	25.36	21.59	25.73
Angpt1	7.73285	7.411e-10	3.788	1.982	2.968	0.2652	0.4817	0.09039
Angpt2	0.188678	5.679e-36	2.648	4.738	3.084	16.47	17.62	15.8
Angpt4	2.4402	0.004251	0.2487	0.1912	0.5796	0.01124	0.1027	0.04707
Angptl1	0.877153	0.8321	1.835	1.719	2.401	0.6326	4.884	0.6486
Angptl2	5.77972	5.499e-22	331.5	218.6	322.5	38.19	64.23	32.48
Angptl4	2.45547	7.397e-16	41.69	31.67	40.88	13.81	14.08	13.35
Angptl6	0.514806	0.01916	1.426	1.255	1.484	2.623	2.924	2.172
Angptl7	2.85997	4.243e-08	36.78	22.13	57.95	10.54	13.29	12.41
Ank	1.34164	0.03751	99.93	77.01	120.8	68.83	58.14	70.48
Ank1	5.79175	3.651e-05	0.3304	2.616	0.9242	0.1195	0.1034	0.2294
Ank2	1.04295	0.7805	45.69	63.98	47.32	45.19	46.38	41.83
Ank3	0.462973	8.393e-11	27.6	43.03	31.45	66.52	66.45	62.46
Ankfn1	0.345319	0.001083	0.2368	0.4299	0.1564	0.8757	1.143	0.75
Ankfy1	1.06682	0.5459	28.57	28.82	28.84	23.46	24.89	23.54
Ankhd1	1.03656	0.7792	27.44	32.81	27.96	25.49	25.52	24.49
Ankib1	0.865797	0.1625	30.71	29.51	30.97	31.21	31.32	31.26
Ankle1	0.761175	0.147	5.487	8.506	7.388	8.265	9.547	7.192
Ankle2	0.928646	0.5662	12.37	13.88	13.78	11.79	12.75	13.78
Ankmy2	0.587394	2.531e-06	8.713	9.979	10.28	13.35	14.12	16.61
Ankra2	0.78057	0.0895	11.96	12.63	11.61	15.86	13.62	11.84
Ankrd10	1.04286	0.7608	18.55	18.78	20.1	16.74	16.83	15.4
Ankrd11	0.898817	0.4116	26.81	30.61	26.92	29.83	29.04	24.46
Ankrd12	0.953794	0.7427	12.64	13.63	11.94	12.45	10.84	12.29
Ankrd13a	0.944734	0.6676	47.26	40.19	42.64	41.75	40.21	40.72
Ankrd13b	0.537077	5.33e-11	51.08	54.7	49.74	86.6	83.53	87.49
Ankrd13c	0.770945	0.006364	25.43	28.02	27.02	30	30.02	32.84
Ankrd13d	0.54567	0.03924	1.951	5.621	3.323	6.242	5.656	6.252
Ankrd16	0.909408	0.5484	32.63	33.06	34.26	36.95	36.35	24.42
Ankrd17	1.02099	0.8848	23.36	23.65	22.67	20.26	22.75	17.71
Ankrd23	0.827769	0.5211	3.194	3.36	5.269	5.53	3.486	3.772
Ankrd23	1.09013	0.8486	1.013	0.6518	0.5249	0.4377	0.4517	0.8763
Ankrd24	0.623949	0.01232	5.71	8.5	8.124	12.75	10.89	8.352
Ankrd26	0.52145	1.282e-05	4.277	7.158	4.744	8.81	8.722	10.14
Ankrd27	0.892733	0.4022	16.68	17.67	18.17	14.65	18.18	19.58
Ankrd28	1.28032	0.03026	32.44	34.58	27.06	23.18	22	20.07
Ankrd29	1.50056	0.2372	1.895	2.712	1.888	0.7972	1.531	1.317
Ankrd32	1.03256	0.8804	9.682	11.54	9.015	7.783	8.669	9.526
Ankrd33b	0.881175	0.7149	0.6019	0.6994	0.6136	0.74	0.6108	0.5963
Ankrd34a	1.30541	0.4141	0.2248	0.3073	0.2445	0.1728	0.1689	0.1064
Ankrd35	1.9058	0.03167	1.19	0.8373	0.9988	0.4573	0.463	0.389
Ankrd37	0.488354	0.06549	0.7797	1.848	0.5059	3.311	1.651	1.651
Ankrd39	0.90369	0.5966	9.577	9.973	8.995	9.965	10.17	7.963
Ankrd40	0.685772	0.0002622	58.22	67.69	59.05	81.03	71.97	86.57
Ankrd42	1.32915	0.3986	1.134	1.294	1.118	0.6225	0.862	0.8039
Ankrd44	1.25171	0.05774	18.23	18.51	17.82	13.33	14.22	11.13
Ankrd46	0.523514	2.28e-12	28.41	30.77	27.47	49.31	43.79	54.21
Ankrd49	0.965756	0.8464	12.2	11.89	10.81	9.792	10.29	12.1
Ankrd50	0.546578	2.198e-09	31.16	32.4	32.37	55.64	52.78	47.68
Ankrd52	1.19931	0.06443	33.84	36.28	32.93	24.97	28.02	23.36
Ankrd54	0.753197	0.08534	10.11	12.21	12.51	12.39	12.27	16.63
Ankrd55	1.54242	0.2228	0.249	0.2894	0.5409	0.1914	0.2332	0.05343
Ankrd6	1.64319	0.1415	0.5616	1.035	0.716	0.3285	0.5084	0.3237
Ankrd61	0.790754	0.3809	0.0821	0.08945	0.1446	0.1737	0.1705	0.1486
Ankrd66	1.09566	0.8168	0.4654	0.4507	0.4098	0.4371	0.4127	0.1664
Ankrd9	1.14965	0.6788	2.388	3.229	2.592	1.851	1.88	2.534
Anks1	0.319303	3.963e-24	11.17	10.87	9.691	33.72	24.4	30.41
Anks1b	5.88891	3.886e-35	11.56	12.93	15.3	2.062	1.87	1.773
Anks3	0.777816	0.07659	7.125	8.032	8.552	8.446	8.203	10.55
Anks6	1.07386	0.7554	3.056	3.056	3.25	2.544	2.93	2.269
Ankub1	0.236187	1.216e-07	0.03121	0.068	0.006596	0.6597	0.4582	0.4771
Ankzf1	0.671565	0.01878	4.484	4.403	5.352	5.968	6.166	6.952
Anln	1.22476	0.06846	18.41	19.23	16.41	10.93	14.63	13.71
Ano1	1.42011	0.1626	5.469	3.366	4.666	2.291	3.581	2.536
Ano10	1.03012	0.8404	24.46	19.76	22.99	18.39	19.16	20.64
Ano2	3.23104	6.629e-07	0.265	0.2975	0.3713	0.01851	0.02307	0.009691
Ano3	3.17774	0.002275	0.3145	1.675	1.052	0.2336	0.2075	0.2193
Ano4	7.97785	1.177e-10	0.7848	2.114	1.659	0.08796	0.02734	0.08014
Ano6	1.09513	0.4797	34.6	31.4	31.21	27.57	27.69	23.74
Ano7	1.6144	0.09669	0.05322	0.2128	0.164	0	0.03398	0.07492
Ano8	0.577343	1.061e-07	8.018	9.544	10.14	13.86	13.8	15.11
Anp32a	1.35332	0.003214	151.5	142.6	157.2	90.57	98.34	107.9
Anp32b	1.05739	0.674	137.6	144	133.7	112.1	116.4	120.8
Anp32e	0.820002	0.09229	206.8	241.5	202.3	229	238.5	237.4
Anpep	9.46105	6.469e-14	50.9	31.94	55.06	3.018	8.126	1.728
Antxr1	0.958188	0.8108	33.48	32.59	32.48	29.37	39.12	23.14
Antxr2	1.00208	0.9912	14.82	18.91	17.98	11.11	19.21	15.61
Anxa1	7.31065	1.229e-21	372.2	168.7	324.8	28.22	49.87	27.14
Anxa11	1.30577	0.06409	19.53	12.84	17.66	11.26	12.17	10.73
Anxa2	1.45135	0.005404	1112	955.2	1101	592.2	657.3	695.6
Anxa3	2.04061	0.0001611	50.36	58.74	80.14	16.2	38.55	27.45
Anxa4	4.59798	3.468e-32	73.41	47.38	61.44	11.56	10.54	12.89
Anxa5	2.35871	2.758e-14	892.8	829	858	304.9	339.9	328.7
Anxa6	1.37297	0.008554	158.1	144.5	166.8	88.95	115	100.7
Anxa7	2.35545	6.156e-17	51.62	38.8	49.81	16.66	17.99	18.32
Anxa8	1.92492	0.08566	0.8185	0.0964	0.7792	0.272	0.1554	0.1068
Anxa9	1.32152	0.4327	1.854	1.889	1.718	1.277	1.415	0.8333
Aoah	1.9928	0.02301	1.195	1.123	1.135	0.4952	0.3666	0.5373
Aoc2	1.07453	0.8526	0.9875	1.248	1.084	0.9374	0.9563	0.8206
Aoc3	0.676002	0.2421	6.037	2.851	5.336	4.76	11.29	3.027
Aox1	0.341037	1.919e-06	0.6258	0.7953	0.5278	2.042	1.908	1.389
Ap1ar	0.868441	0.2358	30.46	30.5	28.73	30.73	28.14	33.05
Ap1b1	1.22188	0.04386	18.62	18.13	19.15	13.16	13.86	13.67
Ap1g1	0.903064	0.3341	36.88	38.52	37.61	36.51	34.73	40.05
Ap1g2	1.13163	0.6554	4.801	4.456	5.716	3.545	4.784	3.408
Ap1m1	1.25788	0.01427	95.03	92.57	97.39	67.01	66.62	67.8
Ap1s1	1.40007	0.000873	107.6	98.16	114.9	60.28	70.91	72.65
Ap1s2	0.914528	0.5007	14.98	14.74	15.11	14.88	13.74	15.03
Ap1s3	1.20005	0.633	0.2233	0.604	0.2568	0.1122	0.2969	0.2769
Ap2a1	1.07408	0.5492	80.42	77.14	79.01	63.94	68.58	63.5
Ap2a2	1.16619	0.1631	41.94	42.06	43.66	30.87	32.94	33.58
Ap2b1	1.10611	0.4005	74.72	79.28	81.67	61.46	64.52	63.44
Ap2m1	0.927166	0.5849	377.2	387.7	373.6	354	356.7	381.3
Ap2s1	1.1846	0.0987	109.4	106.6	112.6	73.73	83	90.18
Ap3b1	1.0705	0.5519	18.82	18.81	19.47	14.81	16.65	16
Ap3b2	7.10581	1.508e-05	0.367	4.542	1.681	0.1468	0.1031	0.248
Ap3d1	0.970634	0.8173	28.54	30.44	30.24	25.67	28.4	27.69
Ap3m1	0.794434	0.02627	48.67	48.14	49.81	50.48	54.75	59.15
Ap3m2	0.528582	5.29e-06	4.138	5.795	4.684	7.139	7.441	10.14
Ap3s1	0.829377	0.07076	42.26	39.38	42.76	44.14	42.82	46.71
Ap3s2	0.866397	0.192	8.938	10.08	9.333	9.807	9.382	9.892
Ap4b1	0.706666	0.01059	7.99	7.171	8.636	10.03	9.276	10.88
Ap4e1	0.897634	0.4755	9.014	11.28	10.46	10.72	9.866	9.845
Ap4m1	0.948204	0.6949	24.94	28.34	27.94	25.14	26.9	24.08
Ap4s1	0.598781	0.002621	7.242	9.94	10.78	14.29	12.66	14.96
Ap5b1	0.583862	0.01199	1.922	2.198	1.683	3.048	2.546	3.412
Ap5m1	0.819321	0.2199	4.522	5.392	4.447	5.391	5.016	5.192
Ap5s1	0.951872	0.8313	11.13	10.44	12.6	9.532	10.61	11.91
Ap5z1	1.06356	0.6982	11.33	11.46	13.09	10.58	8.905	10.52
Apaf1	1.42306	0.005359	14.3	15	16.03	7.266	11.26	9.778
Apba1	0.944688	0.8059	3.172	6.875	3.909	4.761	4.146	4.11
Apba2	11.1812	2.522e-20	4.173	5.57	4.671	0.2945	0.2284	0.176
Apba3	0.922231	0.552	17.14	15.78	16.31	15.03	15.37	17.2
Apbb1	0.832949	0.1257	25	32.81	26.63	29.46	29.64	30.86
Apbb1ip	2.27206	7.663e-05	5.452	3.97	5.981	1.612	2.445	1.818
Apbb2	2.18102	3.347e-07	23.36	18.95	22.02	8.311	11.62	6.154
Apc	1.04583	0.7777	34.03	44.53	34.02	35.38	32.73	27.28
Apc2	1.10443	0.7222	5.444	16.8	8.564	7.921	8.52	8.077
Apcdd1	1.3297	0.245	3.891	3.641	3.632	2.867	2.596	1.911
Apeh	0.806083	0.05635	24.1	27.83	26.29	28.4	26.34	31.54
Apex1	0.828745	0.08318	58.84	63.15	59.42	62.95	62.68	69.13
Apex2	1.10107	0.6763	4.29	5.165	5.312	3.509	4.011	4.361
Aph1a	0.739694	0.003257	72.07	64.91	70.94	78.32	84.35	87.91
Aph1b	0.766948	0.02459	7.37	7.882	6.703	8.895	8.328	8.255
Aph1c	0.350868	8.759e-05	0.563	0.5814	0.6149	1.924	1.603	1.486
Api5	0.977399	0.8614	52.58	52.2	52.69	47.05	47.78	48.51
Apip	0.961747	0.8539	14.49	19.87	16.59	13.54	15.8	17.67
Apitd1	1.09726	0.7677	9.324	14.19	9.969	7.165	9.106	10.63
Aplf	1.01402	0.9584	3.096	3.4	4.104	2.718	3.118	3.463
Apln	0.371131	2.706e-10	2.777	3.828	3.906	6.31	10.87	8.455
Aplnr	2.78176	2.472e-05	41.26	18.65	50.03	9.722	17.6	7.849
Aplp1	3.07801	1.238e-15	11.77	18.92	14.72	4.501	4.697	3.609
Aplp2	0.668454	0.0007659	124.2	125.5	112.1	167.5	163.6	150.2
Apmap	1.11961	0.3424	23.41	22.24	23.16	18.8	17.89	17.96
Apoa1bp	1.06999	0.6165	37.28	38.96	39.52	29.75	33.46	32.99
Apobec1	3.74509	3.748e-18	15.28	12.91	14.61	3.708	2.94	3.173
Apobec3	4.17565	2.456e-11	10.67	6.643	11.48	2.013	1.789	1.941
Apobr	2.45207	0.0003376	3.518	3.104	3.141	1.309	0.9642	1.034
Apoc1	10.1471	7.261e-15	15.4	10.1	23.36	0.6892	0.8112	1.142
Apoc2	9.6331	1.5e-12	7.94	5.355	9.289	0.3487	0.4349	0.04563
Apod	7.34112	1.167e-30	1854	1168	1545	227.9	141	184.3
Apoe	4.56938	1.784e-32	1420	1194	1630	263.1	283.1	280.3
Apol8	2.59009	0.001111	0.5041	0.4577	0.6381	0.109	0.1509	0.0507
Apold1	1.37126	0.3068	1.83	1.073	2.088	1.111	1.082	0.9957
Apoo	0.951292	0.8247	10.87	15.53	11.53	11.57	11.02	12.76
Apool	0.964364	0.8639	8.541	10.42	10.02	8.11	8.422	10.18
Apoo-ps	0.936376	0.868	0.991	1.192	1.292	1.209	1.08	1.053
Apopt1	0.825649	0.1483	17.48	20.96	18.27	20.17	19.92	20.96
App	1.05765	0.743	330.9	279.2	308.8	254.9	270.9	248.3
Appbp2	0.747528	0.003697	15.73	16.47	15.67	18.13	18.22	20.63
Appl1	0.899129	0.329	31.33	33.19	30.37	32.63	31.51	29.66
Appl2	0.873997	0.2557	49.56	55.28	47.96	54.49	55.05	45.8
Aprt	1.63728	2.592e-06	61.05	53.91	59.04	31.1	30.6	32.62
Aptx	0.70745	0.01126	6.018	7.455	5.929	7.705	7.329	9.399
Aqp1	6.16457	5.255e-13	101.5	37.03	82.93	8.263	16.55	7.249
Aqp11	0.577303	0.07687	0.4134	0.5254	0.5688	0.8339	1.039	0.9145
Aqp5	3.21986	4.234e-05	1.517	1.254	1.233	0.269	0.2533	0.1876
Aqp7	0.95182	0.9098	0.4374	0.3298	0.2832	0.4851	0.2364	0.2955
Aqr	0.834278	0.0874	11.77	11.1	11.11	11.57	12.57	12.18
Ar	1.75528	0.07244	0.09012	0.12	0.04298	0.0202	0.03356	0.03323
Araf	0.769077	0.006342	44.9	50.94	48.29	58.61	56.79	51.14
Arap1	1.23097	0.06597	80.84	70.68	84.97	52.47	62.96	55.74
Arap2	3.00841	3.596e-07	4.174	3.22	3.666	0.9474	1.284	0.87
Arap3	2.27521	4.88e-08	10.32	8.395	13.48	3.623	5.439	3.472
Arc	0.804966	0.6108	0.2907	0.5847	0.3446	0.3953	0.2856	0.7197
Arcn1	1.01307	0.9369	87.79	81.38	89.31	67.95	78.24	81.09
Arel1	0.764983	0.004915	27.57	28.85	28.81	31.94	33.46	33.82
Arf1	1.11095	0.4352	240.9	225.1	241.6	179.6	190.6	196.8
Arf2	1.01309	0.9209	59.87	61.51	60.74	54.27	52.68	52.86
Arf3	0.813492	0.05113	76.51	81.96	80.95	85.51	84.04	92.09
Arf4	0.970904	0.8521	310.4	276.9	320.5	251.2	283.7	298.1
Arf5	1.19715	0.08405	138	137.7	139.3	95.99	104.9	107.5
Arf6	1.37821	0.004609	28.71	31.6	34.66	17.11	19.21	24.92
Arfgap1	1.12443	0.2818	64.74	60.45	71.8	47.1	55.84	53.1
Arfgap2	0.750123	0.002352	59.92	60.76	65.19	72.09	67.97	80.49
Arfgap3	1.41549	0.002545	25.69	20.71	24.39	13.3	15.03	16.21
Arfgef1	1.04068	0.7486	31.43	36.04	34.11	26.9	29.34	30.48
Arfgef2	1.32565	0.005865	15.11	14.53	14.23	10.16	10.28	8.97
Arfgef3	4.24864	3.132e-06	0.4614	0.7065	0.3038	0.07028	0.07697	0.08027
Arfip1	0.35824	6.243e-27	35.81	40.51	39.39	95.56	88.34	103.7
Arfip2	0.950692	0.6689	43.99	44.49	47.6	40.45	45.9	41.06
Arfrp1	0.899565	0.4115	21.75	21.33	22.92	22.75	20.98	21.61
Arg1	14.8872	7.632e-25	6.132	4.907	8.089	0.1956	0.1773	0.242
Arglu1	0.768544	0.02288	34.43	38.39	41.8	46.91	49.48	36.25
Arhgap1	1.41245	6.871e-05	41.66	42.34	43.09	25.15	28.5	26.34
Arhgap10	0.453445	5.37e-17	13.39	12.44	11.92	25.18	24.6	24.69
Arhgap11a	1.19997	0.1231	17.6	20.07	15.4	13.64	14.14	11.46
Arhgap12	0.737595	0.00603	13.32	14.42	13.82	15.67	15.69	18.84
Arhgap15	1.86995	0.03917	1.239	1.041	1.369	0.5787	0.4652	0.5569
Arhgap17	0.982453	0.9056	17.32	14.72	16	13.74	14.33	15.53
Arhgap18	1.00607	0.9699	28.72	26.78	27.5	23.24	26.69	23.56
Arhgap19	0.0639904	3.382e-65	22.86	34.53	21.1	408.1	313	367.3
Arhgap20	2.03496	0.02045	2.386	3.776	3.528	1.081	2.432	0.6167
Arhgap21	1.1487	0.3977	30.52	30.03	29.77	22.89	30.76	16.36
Arhgap22	1.78819	0.004483	7.2	5.083	7.494	4.183	2.767	2.745
Arhgap23	0.749604	0.002536	15.63	15.18	16.41	17.27	20.24	18.67
Arhgap24	0.460413	1.661e-08	19.63	12.15	13.19	32.99	26.36	28.19
Arhgap25	2.88786	5.385e-06	2.715	2.73	3.126	0.9719	0.7778	0.7001
Arhgap26	0.306509	3.976e-18	7.16	12.25	10.62	31.67	32.05	23.65
Arhgap27	2.11257	0.0006334	7.627	5.905	7.193	2.708	3.72	2.071
Arhgap28	1.1354	0.4777	7.471	10.26	9.345	6.114	8.584	6.412
Arhgap29	0.849744	0.1747	31.88	29.37	33.08	30.61	39.12	29.31
Arhgap30	3.10157	7.105e-12	3.913	3.672	4.586	1.135	1.045	1.188
Arhgap31	0.543217	2.822e-10	20.57	20.81	20.87	36.44	34.09	31.47
Arhgap32	1.42959	0.002699	21.46	23.8	19.25	15.16	14.27	10.58
Arhgap33	0.989602	0.9557	12.86	17.83	15.97	14.64	16.37	10.79
Arhgap35	0.927938	0.5236	24.48	26.1	24.49	24.02	24.96	22.95
Arhgap36	2.80889	0.005971	0.2132	1.216	0.4156	0.0702	0.1848	0.07349
Arhgap39	0.408951	4.027e-17	32.36	46.02	31.04	80.13	75.14	82.31
Arhgap4	2.63171	7.11e-06	3.886	3.758	5.13	1.179	1.336	1.614
Arhgap42	0.778733	0.01589	16.58	16.98	17.09	20.73	19.01	18.12
Arhgap44	2.69073	6.457e-10	6.959	5.402	5.566	1.785	2.145	1.861
Arhgap5	0.841538	0.09861	11.16	12.37	10.75	11.6	12.89	11.74
Arhgap6	5.90935	6.103e-13	3.398	2.931	2.758	0.3469	0.5763	0.2634
Arhgap8	3.42713	2.841e-06	0.7661	0.8768	0.8795	0.07136	0.1186	0.05603
Arhgap9	3.06312	0.0001421	2.452	1.89	3.238	0.7682	0.578	0.5462
Arhgdia	1.02103	0.902	435.8	427.5	429.9	365.7	392.9	368.4
Arhgdib	3.28297	5.541e-18	43.99	36.18	50.3	11.13	14.33	9.358
Arhgdig	2.63719	0.01296	1.059	5.502	2.523	0.8348	1.065	0.7032
Arhgef1	1.19267	0.1061	85.29	76.03	86.64	61.13	63.41	60.53
Arhgef10	0.437696	9.681e-17	28.59	26.81	24.28	54.33	52.3	55.62
Arhgef10l	1.05733	0.6356	37.81	43.35	38.97	35.74	33.88	31.21
Arhgef11	1.0667	0.5828	19.26	22.41	19.28	16.44	18.41	15.9
Arhgef12	0.97449	0.868	26.89	27.76	23.99	25.82	24.06	21.83
Arhgef15	1.53304	0.02837	5.574	3.65	5.771	2.723	3.616	2.326
Arhgef16	0.463615	0.000813	1.542	2.022	1.463	3.268	3.537	3.216
Arhgef17	0.301452	1.305e-27	8.404	10.8	7.699	27.3	25.78	26.23
Arhgef18	0.709709	0.00276	8.1	9.41	8.085	10.24	10.01	11.87
Arhgef19	1.90382	1.31e-07	37.74	33.98	41.76	14.94	17.15	20.72
Arhgef2	3.88254	2.768e-29	70.61	60.1	76.61	13.58	20.12	13.6
Arhgef25	1.2373	0.08337	37.03	34.53	40.81	25.11	32.8	22.96
Arhgef26	0.977765	0.8621	32.32	29.84	32.54	28.11	29.97	28.18
Arhgef28	0.282633	5.008e-18	3.301	4.93	2.561	12.72	10.8	10.52
Arhgef3	3.68586	2.94e-40	30.08	26.38	27.77	6.809	7.251	6.124
Arhgef37	0.644387	0.1942	0.1901	0.3682	0.2697	0.349	0.4923	0.4333
Arhgef39	0.763553	0.2134	6.197	7.761	7.015	8.188	8.296	8.114
Arhgef4	0.598324	0.04606	1.616	3.869	1.89	3.929	3.539	3.555
Arhgef40	1.04367	0.7758	177.3	159.3	166	146.4	141.9	140.2
Arhgef5	1.49723	0.08632	4.571	4.058	4.42	1.963	3.434	2.259
Arhgef6	1.58085	0.00781	8.771	8.052	7.995	3.975	5.916	3.963
Arhgef7	0.860353	0.1742	27.39	30.01	26.93	26.03	30.13	31.05
Arhgef9	0.305448	3.573e-32	10.43	13.73	10.72	34.43	31.73	35.7
Arid1a	0.801292	0.06226	33.12	36.15	32.73	41.4	39.85	31.85
Arid1b	0.99411	0.9746	13.84	13.36	12.82	13.4	13.19	9.204
Arid2	0.928002	0.5875	24.21	27.23	24.75	26.44	27.02	19.45
Arid3a	1.87839	6.865e-05	4.486	4.282	4.851	1.803	2.354	2.206
Arid3b	0.44227	2.939e-06	2.543	4.023	3.025	6.234	7.083	6.307
Arid4a	0.961647	0.8317	7.343	7.437	6.708	6.017	6.283	7.595
Arid4b	1.00386	0.9818	11.49	11.7	12.07	10.65	11.31	9.28
Arid5a	3.62505	1.375e-21	29.72	23.06	32.85	6.977	5.577	8.248
Arid5b	1.71511	0.0002205	6.551	6.767	5.528	3.066	4.023	2.605
Arih1	0.913895	0.4543	57.6	58.5	63.2	57.17	54.67	62.67
Arih2	1.02789	0.8393	52.2	49.09	52.44	48.13	44.33	40.56
Arl1	0.631126	4.585e-05	178.7	172	179.7	246.3	219.2	282.2
Arl10	0.501562	3.244e-07	14.58	16.89	17.48	31.13	27.78	28.83
Arl11	3.24226	6.617e-05	2.166	2.377	2.882	0.6907	0.4856	0.4635
Arl13b	0.874845	0.3448	7.822	7.299	8.004	7.35	7.726	8.524
Arl14ep	0.965561	0.8054	20.42	18.68	20.83	17.83	18.44	19.05
Arl15	1.11682	0.3958	9.767	9.409	10.25	8.076	7.682	7.662
Arl16	0.644566	0.05874	5.061	8.06	5.943	8.269	8.57	9.803
Arl2	0.927038	0.5647	29.64	33.4	35.04	33.45	30.93	29.61
Arl2bp	0.844635	0.1545	76.27	94.67	71.84	86.94	86.31	81.88
Arl3	0.723668	0.007175	41.68	43.52	41.53	47.55	46.48	62.11
Arl4a	1.70645	6.404e-06	17.95	15.68	19.81	9.452	10.22	8.091
Arl4c	6.29846	1.05e-34	19.44	16.52	25.4	3.065	3.313	2.061
Arl4d	1.09513	0.8464	0.5684	0.6462	0.3264	0.2659	0.7259	0.1988
Arl5a	0.440435	3.757e-15	59.21	54.14	58.23	114.7	109.8	122.7
Arl5b	1.16046	0.2399	20.67	21.76	20.49	18.3	14.21	15.59
Arl5c	1.78052	0.02767	4.651	5.347	5.101	2.017	2.915	2.296
Arl6	0.949928	0.8053	10.99	10.98	10.55	9.742	9.932	10.82
Arl6ip1	0.700036	0.0005163	51.17	66.79	57.6	70.54	76.16	76.01
Arl6ip4	0.979753	0.8906	41.27	41.62	44.55	37.52	39.05	39.21
Arl6ip5	0.751893	0.003951	47.51	44.18	49.64	53.57	53.66	60.35
Arl6ip6	1.04886	0.7689	9.531	9.891	9.301	7.252	8.225	8.875
Arl8a	0.653383	1.665e-05	98.75	116.6	98.62	142.2	135.4	149.4
Arl8b	0.902563	0.4107	38.83	39.14	43.86	36.9	37.84	45.39
Armc1	0.750644	0.007464	15.76	19.33	17.11	20.48	18.15	23.12
Armc10	0.86083	0.2374	19.38	16.69	19.7	18.8	19.64	19.42
Armc2	0.439825	0.00292	0.7269	0.9386	0.9143	1.33	1.768	2.478
Armc5	0.980045	0.9014	10.42	9.524	9.868	10.13	9.232	7.704
Armc6	0.943085	0.8108	9.538	12.56	11.96	8.697	9.556	13.87
Armc7	1.3123	0.3271	2.327	2.81	2.835	2.067	1.563	1.666
Armc8	0.820685	0.09827	11.53	11.94	12.39	12.49	12.19	14.26
Armc9	0.773407	0.153	4.978	5.221	5.609	5.646	5.588	7.062
Armcx1	0.965207	0.8278	11.6	13.4	12.43	9.617	12.34	12.53
Armcx2	1.10152	0.3877	28.07	27.77	28.31	19.97	24.69	23.35
Armcx3	1.0516	0.7123	46.08	52.89	50.66	36.49	42.66	47.36
Armcx4	1.2564	0.04391	17.79	17.91	16.96	11.94	14.48	10.87
Armcx5	0.844401	0.4009	6.236	4.955	6.086	6.827	6.922	4.555
Armcx6	1.52161	0.03696	6.264	5.938	7.359	3.522	4.82	2.971
Arnt	0.908652	0.3603	38.68	37.89	38.32	37.02	37.51	38.02
Arnt2	0.603489	2.586e-06	20.88	27.12	20.39	34.26	32.74	33.57
Arntl	2.46058	1.52e-15	16.76	13.91	15.09	5.025	6.045	5.346
Arntl2	3.59253	4.035e-06	4.415	2.691	3.523	0.6209	0.9314	0.7453
Arpc1a	0.610473	1.004e-05	203.6	267.2	226.1	343.7	322.9	346.3
Arpc1b	1.47406	0.002487	1129	1130	1098	709.1	623.5	691.1
Arpc2	1.20297	0.1218	219.5	191	220.4	146.1	153.4	167.6
Arpc3	0.769504	0.0291	202.7	220.3	204.2	222.4	211.7	290.6
Arpc4	1.43306	0.0001861	74.89	73.09	80.55	45.11	47.38	49.31
Arpc5	1.14536	0.2662	167.1	167.1	171	128.5	121.2	142.5
Arpc5l	0.857257	0.235	27.3	30.03	29.98	26.45	28.81	35.44
Arpp19	0.782303	0.0171	60.06	70.64	63.05	72.77	70.02	77.21
Arpp21	2.20076	0.02639	0.02741	0.5402	0.2303	0.0633	0.05286	0.01108
Arrb1	1.71951	2.251e-09	39.42	41.38	40.66	19.49	23.35	19.86
Arrb2	0.987108	0.935	36.57	36.38	37.11	31.18	30.96	37.1
Arrdc1	1.65416	0.004935	15.6	14.98	16.65	9.115	9.248	6.68
Arrdc2	0.794875	0.2725	3.329	4.431	3.784	4.418	4.148	4.389
Arrdc3	0.767533	0.01711	67.17	84.03	71.84	90.54	84.73	82.59
Arrdc4	0.81321	0.1358	28.91	31.87	25.05	36.31	32.67	24.77
Arsa	1.03052	0.8673	20.67	15.11	15.72	15.92	15.85	12.82
Arsb	1.31978	0.01356	16.88	15.2	15.82	11.44	11.27	9.547
Arsg	1.50181	0.07282	3.401	2.972	3.299	1.808	1.813	2.016
Arsi	1.96837	0.04515	5.316	2.985	6.248	1.288	4.068	1.145
Arsj	1.28449	0.4721	1.097	1.106	1.153	0.5305	1.125	0.6266
Arsk	0.73433	0.02208	5.164	5.851	4.972	6.611	6.423	6.378
Art3	0.23849	7.555e-25	111.1	143.4	80.4	424.4	426.7	396.8
Art4	0.0606226	4.403e-47	0.5428	1.104	0.478	13.86	10.7	10.83
Art5	0.377095	0.005204	1.137	0.9121	0.395	3.125	2.024	1.804
Artn	8.08361	3.304e-08	3.21	2.12	6.216	0.09812	0.5474	0.2348
Arv1	0.961254	0.9199	2.492	2.683	2.504	2.321	2.097	2.712
Arvcf	0.284993	1.525e-34	12.04	13.72	10.24	40.94	34.52	37.13
Arxes1	0.175312	6.744e-42	4.933	6.73	5.271	31.15	24.29	32.28
Arxes2	0.189202	2.484e-41	8.156	12	10.05	47.19	40.71	55.63
As3mt	1.05539	0.8152	7.354	6.573	6.836	6.281	5.169	6.042
Asah1	1.0501	0.7333	187.9	166	187	149.6	150.4	158.6
Asah2	1.27094	0.2725	2.86	2.183	2.557	1.62	2.157	1.526
Asap1	0.508176	2.033e-09	29.82	30.29	30.45	62.17	53.32	43.02
Asap2	1.91242	1.041e-08	14.66	14.29	14.38	7.387	7.278	5.401
Asap3	1.38118	0.2245	3.145	2.243	3.275	1.516	2.792	1.249
Asb1	0.548818	1.084e-07	17.91	20.66	17.91	32.6	25.5	33.51
Asb13	1.23337	0.3904	5.624	6.089	4.897	4.581	3.604	3.66
Asb15	0.360232	5.525e-05	0.03173	0	0.02794	0.2438	0.2296	0.1446
Asb18	0.943654	0.8997	0.5727	1.415	0.8698	1.118	1.042	0.5318
Asb2	1.50389	0.2101	0.4448	0.4642	0.6487	0.2562	0.2841	0.2685
Asb3	0.909219	0.6465	5.958	5.657	6.694	5.044	6.201	6.753
Asb4	6.53868	9.287e-13	6.139	4.279	8.556	0.4148	0.9158	0.943
Asb5	0.856604	0.6885	0.2812	0.5656	0.3238	0.2826	0.6215	0.3828
Asb6	1.05748	0.6993	17.88	16.86	17.6	14.98	13.67	15.4
Asb7	0.772871	0.0429	5.022	5.683	5.102	5.85	6.095	6.281
Asb8	0.656015	0.0001695	22.92	22.47	23.16	31.53	27.08	34.66
Ascc1	1.05683	0.7882	10.03	9.41	10.39	8.345	8.493	8.272
Ascc2	0.798409	0.02124	15.15	15.13	16.15	17.07	17.4	17.33
Ascc3	1.9156	2.726e-11	12.65	11.04	10.73	5.452	5.428	5.071
Asf1a	0.834914	0.2293	8.084	8.034	7.96	7.862	8.513	9.378
Asf1b	1.20715	0.1886	18.6	23.24	18.79	12.72	16.24	15.51
Asgr1	9.81508	2.337e-15	2.721	3.099	4.764	0.1188	0.07856	0.07461
Asgr2	2.65185	0.0004609	1.176	0.5877	0.906	0.1694	0.02346	0.1478
Ash1l	0.763923	0.008119	11.11	13.44	12.14	14.9	15.31	12.45
Ash2l	0.844811	0.09737	27.94	31.28	31.09	29.2	33.66	32.26
Asic1	2.998	0.03276	0.118	2.149	0.5115	0.1883	0.2782	0.1899
Asic2	8.97555	1.19e-05	0.04453	2.636	0.8038	0.04286	0.01422	0.03582
Asic3	3.20872	0.0114	0.1655	2.781	0.4372	0.2544	0.1208	0.1331
Asl	1.52806	0.003418	12.63	14.57	14.17	7.743	7.744	8.355
Asna1	1.22357	0.04678	51.92	58.46	58.37	39.39	39.99	43.04
Asns	6.1774	7.909e-43	47.02	35.35	41.15	4.957	6.816	5.419
Asnsd1	0.964451	0.7992	34.23	33.26	34.38	28.54	31.95	33.61
Aspa	0.360982	1.44e-20	17.64	25.56	21.93	48.07	51.75	61.06
Aspdh	0.386891	0.00159	0.3408	0.6806	0.6002	1.997	1.469	1.885
Aspg	5.65293	9.88e-12	0.7376	0.345	0.6385	0.009608	0	0.01006
Asph	1.09695	0.4176	29.71	30.49	31.7	24.13	27.47	22.91
Asphd1	2.16295	0.008613	0.1416	1.234	0.4052	0.0816	0.0452	0.1139
Asphd2	2.13022	3.917e-07	25.73	26.22	19.52	11.99	8.663	8.76
Aspm	0.924856	0.6534	6.248	8.753	5.644	6.28	7.785	5.728
Aspn	1.24626	0.6174	33.78	20.88	27.11	11.17	41.58	6.301
Aspscr1	0.996529	0.9845	48.09	43.27	51.08	45.36	43.1	38.75
Asrgl1	0.242659	2.216e-27	4.421	7.049	4.581	19.97	16.84	22.2
Ass1	2.88786	0.0003266	6.202	7.761	5.388	1.069	2.399	1.806
Aste1	0.837639	0.4389	4.532	6.482	5.915	6.099	5.963	5.941
Astn1	17.2079	5.096e-19	1.577	4.548	1.818	0.0347	0.04338	0.06379
Astn2	2.09507	1.845e-06	11.38	9.661	12.13	5.651	5.283	3.052
Asun	1.01645	0.9225	34.09	33.35	34.1	27.14	27.08	34.7
Asxl1	0.71862	0.002332	22.68	23.11	22.34	33.24	27.21	23.81
Asxl2	0.914972	0.4937	9.522	10.83	9.889	10.74	9.701	8.906
Asxl3	0.279128	9.53e-23	3.01	4.257	3.027	13.15	11.16	8.518
Atad1	0.781707	0.00711	32.44	31.66	32.56	37.61	35.31	37.14
Atad2	1.10596	0.3989	11.01	13.24	10.47	9.015	9.35	9.475
Atad2b	1.01523	0.9426	3.825	4.466	3.612	3.516	3.828	3.054
Atad3a	0.889829	0.3318	44.85	45.71	43.88	46.89	43.37	44.15
Atad5	0.922103	0.6522	3.457	4.153	3.486	4.06	3.265	3.349
Atat1	0.621058	0.0002351	16.81	25.91	25.06	29.78	34.77	32.62
Atcay	5.81589	0.0001812	0.125	2.724	0.8807	0.1154	0.0958	0.09053
Ate1	0.827597	0.08948	12.66	13.84	13.5	14.28	13.51	15.21
Atf1	1.27438	0.04906	62.26	51.03	59.57	37.27	38.58	44.94
Atf2	1.00051	0.9971	22.97	20.92	21.89	19.75	20.07	18.73
Atf3	9.35022	8.172e-63	47.76	46.58	39.97	2.996	4.272	5.156
Atf4	0.968846	0.834	125.8	112.9	122.2	107.3	100.9	123.4
Atf5	1.42919	0.001678	44.01	36.56	40.23	21.29	28.36	25.65
Atf6	0.954846	0.7186	15.03	13.56	14.77	14.09	13.12	13.22
Atf6b	1.03222	0.7964	86.72	88.06	86.53	71.95	71.41	81.79
Atf7	0.963302	0.7673	62.83	67.22	62.32	61.61	63.67	52.21
Atf7ip	0.912629	0.4206	30.27	34.84	28.73	31.95	31.34	28.02
Atg10	0.926909	0.8045	3.545	3.207	3.365	3.426	3.158	3.176
Atg101	0.952011	0.775	17.66	17.42	15.87	14.9	15.21	17.56
Atg12	0.758594	0.02273	13.47	16.76	14.68	17.64	15.24	19.72
Atg13	0.852103	0.164	11.64	11.75	12.03	11.08	13.03	12.93
Atg14	0.906074	0.6064	4.297	4.789	3.914	4.709	4.153	3.887
Atg16l1	0.832083	0.1165	14.64	16.03	16.03	17.6	15.34	16.97
Atg16l2	1.22061	0.3121	13.83	15.45	12.29	9.34	8.472	12.3
Atg2a	0.765885	0.01177	13.77	13.17	13.05	15.75	15.15	15.65
Atg2b	0.902626	0.4034	3.787	4.428	3.997	4.028	3.904	4.087
Atg3	1.06162	0.6398	22.98	23.74	24.71	19.46	20.97	19.39
Atg4a	0.958839	0.7924	17.54	18.09	17.73	15.08	15.46	19.01
Atg4b	0.801625	0.0242	43.3	49.03	49.72	52.67	52.69	52.21
Atg4c	0.838801	0.3679	4.279	4.903	4.524	3.772	4.805	6.008
Atg4d	0.827654	0.3444	5.417	7.4	5.847	5.681	5.578	8.802
Atg5	1.03031	0.8531	12.21	11.43	12.63	9.33	10.38	11.67
Atg7	0.998305	0.9918	18.29	16.85	17.3	16.41	15.42	14.91
Atg9a	0.85696	0.1343	25.02	24.47	24.27	25.49	26.65	24.52
Atg9b	1.49226	0.1193	0.05252	0.1399	0.09249	0.04036	0.03353	0.02113
Athl1	1.24005	0.08465	11.85	11.73	12.6	7.584	9.731	8.615
Atic	0.791521	0.04222	22.57	21.59	21.39	21.68	24.27	27.93
Atl1	0.941185	0.8021	3.394	6.091	4.451	4.443	4.488	4.154
Atl2	1.17511	0.2021	9.079	8.566	9.016	6.444	6.67	7.057
Atl3	1.13784	0.261	21.19	18.97	19.71	14.56	15.9	16.41
Atm	1.22944	0.2045	8.917	11.07	7.251	6.821	5.966	6.775
Atmin	1.07177	0.6335	6.387	6.704	7.135	5.603	6.22	4.947
Atn1	0.914655	0.5108	37.54	39.01	40.25	40.79	41.83	30.92
Atoh8	0.67371	0.3101	0.9717	0.4424	0.4853	0.6242	1.241	0.8517
Atox1	1.24074	0.05995	132.3	140.3	141.1	93.2	117.9	85.18
Atp10a	2.09072	2.838e-07	4.103	3.601	4.377	1.565	1.83	1.678
Atp10b	0.323312	2.113e-29	5.865	8.519	6.412	18.98	19.03	19.18
Atp11a	1.4706	6.672e-05	41.13	41.47	44.11	24.89	29.37	22.32
Atp11b	1.19565	0.1031	21.79	23.29	22.05	15.52	16.64	17.72
Atp11c	1.13226	0.3617	4.816	4.377	4.676	3.841	3.445	3.604
Atp13a1	0.964384	0.7829	19.16	19.01	21.33	19.3	18.81	16.76
Atp13a2	1.14195	0.2305	20.45	25.42	25.28	18.47	18.36	18.43
Atp13a3	0.841538	0.1082	32.43	31.86	30.53	34.93	33.53	31.8
Atp1a1	1.65324	0.0001334	403.1	302	362.8	206.4	177.5	191.2
Atp1a2	0.189991	1.036e-36	35.17	54.62	46.36	201.3	195.9	238.4
Atp1a3	15.5841	2.664e-10	1.578	20.96	7.816	0.5849	0.486	0.3693
Atp1b1	9.46761	4.522e-25	28.68	72.63	34.48	3.499	5.352	3.21
Atp1b2	1.06742	0.7132	9.939	12.78	10.16	8.569	10.25	8.469
Atp1b3	0.798243	0.05253	141	134.1	147.9	159.3	140.6	171.5
Atp2a1	1.60648	0.331	0.09857	1.289	0.2604	0.2779	0.2413	0.2115
Atp2a2	1.0131	0.9375	97.32	85.25	87.15	80.13	82.69	74.31
Atp2a3	1.50587	0.3015	1.581	1.058	1.126	0.5119	1.299	0.3573
Atp2b1	2.05908	5.274e-11	27.4	21.09	22.74	10.03	11.36	9.411
Atp2b2	9.33079	4.021e-05	0.01744	1.414	0.352	0.02667	0.0111	0
Atp2b4	3.47497	1.493e-10	30.72	19.98	26.44	5.458	10.23	4.095
Atp2c1	0.644611	8.825e-07	43.16	44.16	46.78	63.95	57.04	64.15
Atp4a	0.916242	0.7993	0.1104	0.2742	0.1388	0.2058	0.1608	0.1646
Atp5a1	0.958985	0.79	403.5	402.8	408.7	363.2	374	389.8
Atp5b	0.871033	0.3301	659.9	704	683.7	669.1	691.9	729.2
Atp5c1	0.932904	0.5847	151.3	164.9	160.1	140.6	145.2	168.1
Atp5d	0.957265	0.7268	126.4	134.9	132.9	120.3	127.8	118.1
Atp5e	0.740309	0.009295	99.33	133.7	109.6	111.9	139.2	160.3
Atp5f1	0.958925	0.7563	143	151.3	153.5	128.8	134.2	152.3
Atp5g1	0.897386	0.3714	40.31	52.99	45.1	43.72	48.95	44.23
Atp5g2	0.841654	0.3368	65.2	92.93	66.83	60.67	70	106.8
Atp5g3	1.27438	0.04105	318.2	315.4	363.7	206.7	224.6	264.9
Atp5h	0.874542	0.2318	179.7	210.3	197.4	193.1	190.5	213.1
Atp5j	1.05372	0.6619	143.8	164	160.6	117.5	140.4	137.3
Atp5j2	1.00927	0.9494	87.15	118.5	102.5	84.15	94.3	92.38
Atp5k	0.917767	0.5376	110.8	142.4	127.9	106.3	122.7	139.9
Atp5l	0.962394	0.7882	239	309.4	268.5	235.8	283.5	234.3
Atp5o	0.964003	0.7869	193.7	242.5	214.3	186.4	206.2	206.6
Atp5s	0.751633	0.3254	2.185	3.241	2.592	3.447	3.04	3.127
Atp5sl	1.39484	0.1498	6.738	5.593	7.729	4.35	4.829	3.485
Atp6ap1	1.33821	0.008727	261.4	227.4	248.8	165.8	162.2	162.7
Atp6ap2	1.57124	4.907e-06	95.81	77.41	85.1	45.93	47.19	53.3
Atp6v0a1	1.02675	0.8329	30.55	32.33	31.94	28.49	28.34	25.23
Atp6v0a2	1.0463	0.7232	26.77	26.58	30.35	22.03	23.73	25.44
Atp6v0a4	1.34966	0.3459	0.1846	0.1008	0.3456	0.09129	0.1614	0.06918
Atp6v0b	1.97219	7.95e-16	204.6	197	217.9	91.56	93.17	94.2
Atp6v0c	1.00332	0.9846	456.9	467.2	461.5	407	404.4	416.5
Atp6v0d1	1.07281	0.5277	98.07	110.1	100.8	82.81	80.9	92.04
Atp6v0d2	10.0352	9.309e-14	2.111	1.873	4.212	0.1081	0.05989	0.03773
Atp6v0e	0.596875	7.246e-07	39.59	33.35	34.73	52.47	48.04	60.55
Atp6v0e2	0.523369	1.085e-07	30.48	48.1	30.24	65	57.84	61.39
Atp6v1a	1.23114	0.04208	62.75	66.91	64.23	45.66	44.53	49.72
Atp6v1b2	2.15846	2.037e-16	153.8	159.3	165	60.87	65.47	70.39
Atp6v1c1	0.950969	0.7611	24.66	26.33	24.31	21.38	19.87	29.17
Atp6v1d	1.16821	0.1834	37.42	37.34	39.64	26.73	28.21	32.14
Atp6v1e1	0.997541	0.9868	82.11	84.25	88.98	71.35	70.01	86.32
Atp6v1f	1.26138	0.03221	84.34	91.12	81.49	61.99	56.68	62
Atp6v1g1	1.09399	0.4498	119.1	134.9	128.3	100.4	97.28	112.6
Atp6v1g2	0.618438	0.05503	4.034	6.728	5.133	9.663	7.686	5.78
Atp6v1h	1.65198	2.979e-07	39.94	36.08	38.56	19.3	19.74	22.61
Atp7a	1.76369	0.0002767	4.829	4.225	4.387	2.117	2.704	1.892
Atp7b	0.725024	0.3562	0.09066	0.1505	0.1654	0.1692	0.2315	0.1563
Atp8a1	0.437999	7.213e-14	16.73	25.87	20.66	46.07	41.36	40.71
Atp8a2	1.48319	0.3894	0.5218	3.063	1.168	0.9859	0.7357	0.892
Atp8b1	3.91768	4.388e-27	10.05	9.167	12.83	1.993	2.868	2.334
Atp8b2	1.70468	5.367e-08	64.97	54.74	63.21	28.68	35.29	31.56
Atp8b3	0.854647	0.6492	0.1084	0.1237	0.06818	0.119	0.09888	0.1246
Atp8b4	1.42316	0.3039	0.3932	0.293	0.4084	0.2479	0.2189	0.1461
Atp8b5	0.666326	0.06297	0.01231	0.0177	0.03219	0.02809	0.1089	0.09812
Atp9a	0.833295	0.05939	35.72	40.91	35.81	38.5	41.18	40.26
Atp9b	0.658475	1.543e-06	14.29	15	15.07	21.01	19.48	19.47
Atpaf1	0.720565	0.03058	9.757	12.11	9.823	12.81	12.4	14.01
Atpaf2	0.89994	0.5081	18.53	19.13	19.12	20.75	19.09	16.3
Atpif1	0.965307	0.7823	120.9	151.8	130.3	117	130.8	122.8
Atr	0.898195	0.4291	9.299	10.82	8.976	9.265	9.653	9.866
Atraid	0.855595	0.1272	68.42	68.9	69.99	71.12	70.23	74.31
Atrip	0.569987	0.0008894	4.694	5.823	4.718	7.921	8.377	7.768
Atrn	0.73995	0.003455	26.27	28.38	26.7	35.09	33.31	29.33
Atrnl1	1.76504	3.999e-06	9.441	11.38	9.414	5.209	6.001	3.941
Atrx	0.993829	0.9686	87.31	92.07	89.2	85.95	82.88	71.28
Atxn1	0.445038	3.596e-07	1.172	0.9784	1.295	2.979	2.001	2.011
Atxn10	0.842997	0.1103	62.44	65.84	62.51	63.71	66.6	71.01
Atxn1l	1.00627	0.9651	13.61	13.55	12.36	11.7	12.46	10.77
Atxn2	0.748565	0.005677	24.24	30.08	28.14	32.3	33.87	31.74
Atxn2l	0.99013	0.9499	61.52	62.98	64.84	60.29	60.85	48.84
Atxn3	0.858446	0.2636	14.07	14.46	13.31	15.61	12.76	15.01
Atxn7	0.972183	0.8526	5.248	5.34	5.091	5.049	5.064	4.226
Atxn7l1	1.04034	0.8573	6.788	6.424	7.261	6.386	6.051	5.056
Atxn7l2	1.13761	0.4999	6.304	6.711	6.63	5.7	5.393	4.198
Atxn7l3	1.15797	0.1752	21.75	21.21	23.03	15.74	16.41	18.55
Atxn7l3b	0.588005	2.255e-07	39.3	46.44	43.58	62.68	61.66	71.11
AU019823	1.13359	0.3099	14.29	16.43	15.99	11.93	12.75	11.87
AU021092	0.930579	0.8621	1.178	1.092	1.567	1.464	1.168	1.089
AU022252	0.573275	1.62e-06	4.165	5.643	4.543	6.782	6.922	8.564
AU040320	0.985659	0.9257	16.24	16.88	19.72	15.26	15.98	16.46
AU041133	0.960728	0.9302	0.6401	1.634	0.9462	1.075	0.832	1.043
Auh	0.754451	0.02535	12.65	14.77	12.48	15.85	16.4	14.87
Aunip	1.24048	0.5144	3.563	4.436	2.618	2.265	2.412	2.78
Aup1	1.05651	0.6623	40.56	39.65	44.63	33.94	35.05	36.16
Aurka	1.14766	0.328	17.1	18.87	16.94	12.69	13.86	14.35
Aurkaip1	1.02599	0.8588	42.96	43.71	43.77	35.97	37.14	39.99
Aurkb	1.03842	0.7983	42.94	51.62	43.98	39.91	43.62	34.85
Auts2	0.306296	2.853e-25	14.08	18.03	15.01	54.35	44.63	37.94
Aven	1.00311	0.9907	3.417	3.156	3.616	3	3.07	2.971
Avil	13.1866	3.462e-06	0.7108	27.29	8.155	0.562	0.4668	0.8986
Avl9	1.06558	0.6915	8.754	10.8	9.46	8.139	6.845	9.147
Avpi1	3.72696	1.128e-14	50.71	29.84	48.44	10.61	7.945	11.62
Avpr1a	1.2605	0.7295	0.4859	0.13	0.6981	0.06879	0.7593	0.05144
AW011738	1.0047	0.993	0.3512	0.6175	0.5371	0.3267	0.5192	0.4758
AW146154	0.598034	0.07863	0.7429	0.9048	0.7192	0.9831	1.194	1.493
AW209491	0.868983	0.674	2.316	2.887	3.013	2.59	1.92	3.948
AW549877	0.814677	0.02816	18.07	18.14	17.92	20.3	20.19	18.63
AW551984	2.99385	1.725e-05	19.05	12.81	21.04	3.754	9.005	2.757
AW554918	0.846863	0.3528	3.553	4.1	3.806	4.309	4.058	3.681
Axin1	0.974295	0.8459	30.74	28.66	31.38	28.09	28.95	25.92
Axin2	0.74841	0.1515	5.042	6.592	4.457	6.587	6.637	5.96
Axl	3.45336	2.627e-17	287.6	204	269.7	58.67	84.42	53.65
Azi2	1.04142	0.7422	46.28	46.42	46.19	38.82	40.6	39.21
Azin1	0.628332	5.917e-05	89.95	88.86	80.64	130.8	107.1	129.2
Azin2	1.97069	1.969e-05	10.67	16.66	15.92	6.276	7.161	5.736
B230118H07Rik	0.903627	0.6198	13.92	15.79	18.11	12.72	15.23	19.25
B230216G23Rik	1.53209	0.19	1.254	1.336	1.473	0.6642	0.7835	0.6731
B230217C12Rik	1.51519	0.2311	1.551	1.627	1.442	0.7285	1.137	0.6009
B230219D22Rik	0.853581	0.1501	33.64	36.83	35.4	38.22	35.95	36.02
B230307C23Rik	0.974585	0.9543	1.372	1.392	1.293	0.7796	1.532	1.422
B230325K18Rik	1.19036	0.6567	0.3125	0.4729	0.5733	0.3402	0.3991	0.22
B2m	1.61351	3.94e-05	531.6	424.5	495	255.7	266.8	278.9
B3galnt1	1.53858	0.0004821	13.86	14.34	13.98	7.352	9.226	7.669
B3galnt2	1.03133	0.886	4.834	4.488	6.373	3.736	4.603	5.233
B3galt1	1.36169	0.3733	1.179	1.505	0.8078	0.6134	0.8519	0.7284
B3galt2	0.0899333	1.026e-18	0.06619	0.08546	0.08743	1.537	0.7044	1.021
B3galt4	0.807873	0.5283	2.569	1.897	2.204	2.242	2.029	3.24
B3galt5	19.8216	2.651e-22	1.271	0.5994	1.851	0.01007	0.004182	0
B3galt6	1.06382	0.8072	2.843	3.194	3.249	2.679	2.288	2.77
B3gat1	0.675534	0.1014	1.867	3.143	2.531	3.2	3.548	3.291
B3gat2	1.34574	0.4788	0.1615	0.4527	0.1118	0.05321	0.1401	0.2042
B3gat3	1.20681	0.1226	27.03	26.93	28.82	17.3	21.11	22.6
B3glct	1.34789	0.01054	13.47	11.11	11.3	8.412	7.503	7.748
B3gnt2	4.26634	1.337e-08	3.948	3.277	3.285	0.6761	0.7261	0.4854
B3gnt3	4.93141	1.212e-07	4.986	1.911	4.433	0.4743	0.7466	0.5226
B3gnt5	0.390664	2.683e-11	5.852	8.627	5.911	19.01	13.3	14.18
B3gnt6	0.510294	0.008232	0.07212	0.02095	0.0635	0.2439	0.1934	0.1857
B3gnt7	3.65786	4.226e-05	2.227	1.518	2.549	0.2765	0.6236	0.3308
B3gnt8	2.21914	0.01348	2.038	1.615	1.733	0.5161	0.8871	0.4471
B3gnt9	2.2176	1.493e-10	23.53	19.16	23.99	7.497	10.43	8.66
B3gntl1	0.693467	0.06315	3.453	3.329	3.635	4.463	4.299	4.786
B430305J03Rik	1.73821	0.08615	0.1384	0.2412	0.2518	0.04963	0.1296	0.04453
B430306N03Rik	2.24389	0.01234	0.7921	0.6223	0.8097	0.1297	0.2985	0.2821
B4galnt1	4.82992	5.736e-15	6.406	4.993	6.334	0.9867	1.172	0.8441
B4galnt3	0.619081	1.835e-06	16.64	23.44	18.27	28.09	28.75	26.79
B4galnt4	3.03564	0.006454	0.297	1.806	0.6005	0.2452	0.1967	0.1504
B4galt1	2.17498	1.718e-08	44.66	30.86	45.1	13.81	21.11	14.49
B4galt2	1.12124	0.3477	29.98	33.04	30.82	23.9	28.4	22.05
B4galt3	0.978674	0.8993	15.84	15.79	17.14	14.9	13.31	16.15
B4galt4	0.950461	0.8076	8.487	9.331	9.475	8.252	8.308	8.997
B4galt5	2.76255	4.711e-27	46.41	42.56	49.55	13.7	14.58	16.15
B4galt6	0.641846	6.07e-05	5.822	6.33	5.465	8.264	7.211	8.975
B4galt7	1.70196	0.0002045	15.27	12.64	16.37	7.869	7.306	7.807
B4gat1	0.769184	0.01177	21.35	21.77	22.76	26.48	24.99	24.8
B630005N14Rik	0.75372	0.02179	4.926	5.909	5.195	6.5	5.743	6.686
B630019K06Rik	0.528289	0.007717	1.455	2.228	1.397	2.734	2.854	3.191
B930041F14Rik	0.664481	0.002103	6.959	8.902	8.84	11.86	10.67	10.62
B930094E09Rik	0.657471	0.1473	0.1653	0.2401	0.2668	0.4657	0.4397	0.3546
B9d1	1.06932	0.8229	11.46	10.67	10.74	8.209	7.951	11.15
B9d2	1.05923	0.7936	13.72	12.68	12.05	11.31	10.12	10.82
Baalc	8.24203	3.454e-13	9.682	7.735	7.104	0.6614	0.5151	0.3029
Babam1	1.07908	0.5441	34.93	32.6	33.04	27.42	27.05	28.46
Bace1	1.40289	0.001317	25.02	26.74	29.13	14.46	19.54	17.25
Bace2	0.638873	0.0002577	9.124	6.826	9.234	12.04	12.46	10.82
Bach1	1.30459	0.01075	47.47	50.83	46.74	34.89	33.09	30.75
Bach2	1.31321	0.08566	7.214	8.577	5.91	5.558	5.529	3.541
Bad	1.08832	0.5919	34.14	28.48	35.03	23.33	26.49	30.21
Bag1	1.21419	0.06168	59.36	65.46	60.57	39.74	46.58	49.37
Bag2	0.7769	0.304	6.635	9.338	6.751	8.639	7.024	10.45
Bag3	1.76137	5.553e-08	27.12	24.74	29.11	12.25	13.87	14.71
Bag4	0.610262	0.0001771	3.26	4.508	3.573	5.421	4.972	6.168
Bag5	0.735094	0.006278	38.16	37.19	37.37	45.33	40.1	51.23
Bag6	0.907142	0.449	132.7	131	133.6	138.3	131.6	119.6
Bahcc1	0.926267	0.6026	4.083	4.379	4.117	4.328	4.461	3.282
Bahd1	1.20849	0.208	10.87	11.06	10.68	6.722	7.178	10.07
Baiap2	0.847567	0.1677	19.17	15.49	18.58	18.13	18.01	19.94
Baiap2l1	5.19455	3.061e-08	1.02	0.9626	1.028	0.05659	0.1478	0.1015
Baiap2l2	0.850274	0.6571	0.132	0.3013	0.3487	0.2608	0.301	0.3337
Bak1	0.808993	0.06142	44.86	41.91	45.95	50.29	41.72	54.05
Bambi	1.36576	0.1051	2.358	2.441	2.906	1.807	1.713	1.45
Banf1	0.953874	0.69	118.6	118.8	111.1	102	111.3	111.9
Bank1	1.37088	0.3603	0.2918	0.5718	0.3465	0.2241	0.1955	0.2581
Banp	0.959656	0.8453	10.6	12.03	12.91	9.84	10.47	12.65
Bap1	0.926781	0.4902	60.41	68.42	62.35	63.34	60.24	59.62
Bard1	0.877518	0.5244	1.787	1.99	1.851	1.809	2.093	1.816
Barx2	3.14487	4.297e-07	0.4165	0.3025	0.4279	0	0.03324	0
Basp1	2.84613	1.007e-17	24.89	31.53	28.28	7.233	10.78	8.123
Batf	4.90754	2.662e-07	3.505	1.766	2.866	0.1924	0.3882	0.2014
Batf3	8.3861	2.18e-12	14.12	10.87	17.12	1.072	1.997	0.4761
Bax	1.21985	0.04258	85.72	85.24	89.53	60.68	64.87	64.31
Baz1a	0.51853	1.173e-10	19.26	21.18	20.81	33.82	32.1	39.43
Baz1b	0.862383	0.2084	38.98	47.34	42.04	40.2	42.81	49.23
Baz2a	0.790589	0.01503	9.352	9.454	9.583	11.35	10.29	10.3
Baz2b	1.16304	0.2413	13.22	13.49	11.5	10.88	9.711	8.564
Bbc3	1.64912	0.03472	6.715	6.042	8.006	3.516	3.642	3.777
Bbip1	0.544914	3.487e-09	13.07	16.83	13.38	22.96	24.23	23.5
Bbs1	0.846511	0.4262	1.727	1.813	1.627	1.74	1.738	1.974
Bbs10	0.635648	0.1462	0.9925	1.478	0.9177	1.249	1.465	2.176
Bbs12	1.17316	0.5751	2.972	2.573	3.208	1.976	1.952	2.678
Bbs2	0.70554	0.02785	3.848	4.141	4.572	5.389	4.958	5.604
Bbs4	1.19981	0.3508	4.447	5.27	5.182	3.79	3.792	3.383
Bbs5	1.38876	0.2846	4.471	4.724	5.297	2.562	3.115	3.336
Bbs7	0.754765	0.1063	6.244	7.376	6.342	7.284	7.313	9.032
Bbs9	0.653066	0.001288	7.012	7.249	7.079	9.688	9.704	9.879
Bbx	0.977691	0.8934	7.664	7.629	6.989	7.564	7.094	5.596
BC003331	0.995913	0.9796	24.27	25.8	24.35	22.61	21.27	22.51
BC003965	0.649589	0.0001726	6.691	6.879	8.25	10.04	9.533	10.47
BC004004	0.874785	0.2385	24.96	25.69	26.06	25.42	24.29	28.33
BC005537	0.898319	0.3791	99	95.36	101	96.46	95.3	100.8
BC005561	0.880991	0.5961	1.907	1.807	1.512	2.024	1.673	1.595
BC005624	0.875634	0.2999	25.37	26.32	24.26	26.01	23.57	27.59
BC017158	0.843114	0.1402	20.88	19.63	21.95	21.26	23.29	21.54
BC017643	0.919486	0.5565	25.32	27.44	27.18	25.12	22.65	29.56
BC022687	1.33441	0.1026	9.323	9.177	8.461	6.001	5.939	5.894
BC023829	0.876059	0.3259	14.39	15.01	15.75	13.33	15.3	17.3
BC024978	0.89199	0.6961	3.37	4.305	3.768	3.619	3.983	3.846
BC025920	0.812365	0.5269	1.603	1.903	2.028	2.45	2.103	1.564
BC026585	0.805524	0.2811	9.06	9.674	8.531	9.523	9.986	10.75
BC027231	1.21689	0.2005	10.44	10.75	10.07	7.75	7.28	7.726
BC028528	1.4288	0.1741	10.61	11.83	13.42	8.293	8.528	5.105
BC029214	0.757806	0.1573	12.59	13.88	11.4	17.19	14.53	12.93
BC030307	0.568408	0.08753	0.3289	0.7008	0.589	1.036	0.7911	0.8821
BC030336	0.984396	0.9166	8.295	9.416	8.702	8.364	8.062	7.394
BC030499	0.759225	0.3606	0.185	0.2684	0.08095	0.2036	0.3375	0.2402
BC030500	0.230686	4.329e-07	0.1539	0.2235	0.271	1.301	1.984	1.758
BC030867	1.40075	0.2179	2.218	2.758	2.143	1.361	1.212	1.846
BC031181	0.691499	0.0004542	47.73	53.92	50.73	61.97	58.47	75.66
BC034090	3.00841	2.7e-10	13.88	8.519	12.34	2.897	4.279	2.917
BC035044	1.81215	0.08771	0.4436	1.289	0.4882	0.307	0.2124	0.3033
BC037034	0.888165	0.5442	10.14	12.15	12.98	9.763	9.913	15.69
BC048403	0.752415	0.1557	3.264	2.932	2.953	4.137	3.208	3.564
BC048546	1.51404	0.3066	0.01454	0.264	0.07682	0.06704	0.03249	0.04094
BC051142	0.657836	0.1921	0.5141	0.5268	0.4521	0.9757	0.7913	0.6321
BC052040	1.23971	0.3699	3.164	3.785	2.95	2.489	2.504	2.027
BC055324	1.01965	0.9409	5.64	8.372	7.339	5.417	6.87	6.255
BC067074	1.09134	0.7985	0.991	1.452	1.188	0.9216	1.175	0.8308
BC068281	0.558334	0.04654	1.026	1.51	0.9277	1.534	1.823	2.398
BC100451	1.17821	0.6707	0.732	0.5876	0.9839	0.6515	0.4674	0.5579
BC106179	0.996382	0.9897	2.358	2.115	2.521	2.105	2.002	2.15
Bcam	0.360232	4.506e-29	35.38	42.7	35.9	93.86	91.43	96.63
Bcan	1.71975	0.2271	0.3118	2.404	0.8448	0.5161	0.6279	0.4054
Bcap29	1.03861	0.8486	8.591	9.83	9.878	7.205	7.756	9.245
Bcap31	0.9476	0.6673	68.53	61.9	71.57	60.46	62.06	67.42
Bcar1	1.75345	3.96e-09	30.9	27.04	31.34	14.07	16.25	14.95
Bcar3	0.451563	5.336e-08	15.84	14.32	17.92	40.91	24.92	29.59
Bcas1	0.0614689	4.63e-28	5.75	19.21	7.256	162.3	132.5	169.9
Bcas2	0.996876	0.9838	33.64	37.73	32.74	31.5	30.4	30.83
Bcas3	0.748461	0.01099	11.12	12.79	11.81	14.16	13.44	14.9
Bcat1	2.59188	5.336e-08	11.66	9.869	12.09	2.583	4.463	4.272
Bcat2	1.36292	0.007233	24.7	23.12	25.44	14.45	16.15	17.15
Bccip	1.10275	0.435	58.02	55.18	62.29	44.49	46.14	51.01
Bcdin3d	0.871456	0.6534	3.252	4.645	3.597	3.676	3.62	4.475
Bche	0.880686	0.4098	10.78	16.54	11.41	12.4	14.62	11.94
Bckdha	0.911238	0.5476	20.54	18.22	18.88	21.3	19.57	15.45
Bckdhb	0.563036	0.0001268	7.378	10.68	9.901	13.78	13.51	17.14
Bckdk	0.958327	0.7521	32.81	35.41	32.53	29.3	31.08	33.13
Bcl10	0.995971	0.9796	26.25	26.25	25.87	23.81	22.86	23.31
Bcl11a	1.33719	0.4287	0.06378	0.2775	0.1042	0.06992	0.05223	0.1098
Bcl11b	2.62806	0.002124	0.05312	0.3853	0.1001	0.0233	0.0194	0.01829
Bcl2	0.847802	0.133	8.668	9.723	9.072	9.754	9.791	9.252
Bcl2a1a	1.4653	0.2088	0.5939	0.215	0.805	0.1058	0.3254	0.2808
Bcl2a1b	3.69865	3.228e-07	7.619	10.05	9.245	1.712	1.577	2.432
Bcl2a1d	2.77599	0.002617	0.5066	1.787	1.967	0.2427	0.3902	0.09807
Bcl2l1	1.057	0.7123	41.62	33.96	37.55	34.89	29.1	31.3
Bcl2l11	0.890755	0.4458	10.86	13.64	11.86	13.88	12.44	9.876
Bcl2l12	0.787854	0.07921	17.78	20	19.45	20.79	22.31	21.68
Bcl2l13	0.870249	0.2038	8.754	9.811	8.529	8.942	8.839	9.892
Bcl2l2	0.659114	1.84e-05	34.11	35.07	34.91	44.85	42.33	53.48
Bcl3	10.9511	7.589e-37	33.24	23.17	32.08	1.517	2.621	2.191
Bcl6	4.83662	3.319e-09	5.34	4.297	4.863	0.5138	0.5146	1.474
Bcl6b	1.24298	0.4506	6.494	6.491	7.379	3.113	7.416	3.989
Bcl7a	0.340093	1.666e-14	6.86	12.49	7.082	20.83	22.42	25.78
Bcl7b	1.0265	0.8803	18.49	19.79	20.12	17.61	15.23	17.7
Bcl7c	1.02995	0.8371	15.14	14.15	14.55	11.9	12.6	13.4
Bcl9	0.783877	0.02586	18.53	18.32	19.98	23.58	22.53	18.43
Bcl9l	0.814508	0.1212	7.393	6.725	6.782	7.195	9.189	6.522
Bclaf1	0.902876	0.3992	55.57	54.74	52.51	57.76	52.64	49.93
Bcor	0.828573	0.09759	15.45	16.2	15.2	18.57	17.63	14.06
Bcorl1	0.501249	5.562e-07	2.967	3.248	3.314	4.577	5.482	7.043
Bcr	1.59052	1.862e-05	5.909	7.385	7.099	3.546	3.816	3.972
Bcs1l	0.591972	0.007861	5.003	5.278	5.413	6.714	7.644	9.672
Bdh1	0.451876	3.559e-10	24.82	35.27	23.17	52.14	46.69	65.03
Bdh2	1.60003	0.1384	0.8213	0.5826	0.555	0.3229	0.3171	0.2766
Bdkrb2	1.58151	0.2901	1.139	0.6792	1.414	0.6093	0.8697	0.1636
Bdnf	4.09255	1.906e-05	0.1041	0.6927	0.2825	0.01333	0.03328	0.021
Bdp1	0.812027	0.0806	9.35	10.94	9.214	9.775	10.51	12.04
Bean1	9.20872	4.561e-70	27.95	21.37	23.22	2.52	1.999	2.274
Becn1	1.00347	0.9823	79.64	80.19	81.73	70.63	68.9	74.55
Begain	1.35999	0.2485	4.45	4.095	4.617	2.708	3.72	2.072
Bend3	0.901375	0.519	3.229	3.749	2.975	3.508	3.149	3.147
Bend4	2.37183	1.379e-06	5.888	4.227	4.09	1.697	2.44	1.153
Bend5	0.787799	0.5603	0.8508	1.781	1.168	1.827	1.725	0.8455
Bend6	2.62989	0.007994	0.2377	1.257	0.5381	0.1696	0.1734	0.06828
Bend7	0.62356	0.1625	0.6308	0.9391	0.4722	1.054	1.047	1.015
Best1	2.03355	0.05612	0.9196	0.5247	1.142	0.2271	0.5347	0.1717
Best3	0.462652	0.0003299	0	0	0.02212	0.1255	0.2085	0.07074
Bet1	0.738925	0.008216	19.37	22.16	20.83	21.94	24.04	29.18
Bet1l	0.765248	0.01327	22.84	23.62	24.9	26.55	26.91	29.67
Bex1	1.23405	0.5793	3.849	7.548	3.668	4.119	3.229	3.106
Bex2	2.1155	0.07442	2.202	15.83	5.133	3.376	2.761	2.918
Bex4	0.889891	0.751	3.19	5.298	3.271	3.652	4.264	3.852
Bfar	0.919486	0.552	26.04	26.9	30.23	23.15	26.7	30.72
Bfsp1	1.34957	0.3801	1.07	1.423	1.062	0.8108	0.7314	0.6912
Bfsp2	1.39503	0.4123	0.8611	1.429	0.4333	0.6617	0.3796	0.5278
Bglap3	1.06138	0.857	0.2194	0.3187	0.3588	0.1686	0.2603	0.2773
Bgn	2.73019	2.583e-05	332.2	181.9	307.8	68.42	147.2	54.52
Bhlhb9	1.32051	0.05711	11.23	14.83	12.57	7.893	9.818	8.123
Bhlhe22	0.480297	6.666e-09	4.177	5	4.74	8.407	7.506	10.07
Bhlhe40	10.4831	9.961e-71	153.1	100.2	164.1	12.1	11.19	11.64
Bhlhe41	3.66547	4.989e-10	2.99	3.333	3.997	0.855	0.7167	0.7512
Bhmt2	0.0924617	7.734e-16	0.1138	0.223	0.2683	3.008	1.986	4.101
Bicc1	3.32879	5.131e-17	64.39	45.96	64.75	14.11	20.5	12.24
Bicd1	0.32828	4.033e-25	4.256	5.184	4.362	13.14	12.19	12.42
Bicd2	1.15853	0.1573	20	18.69	19.64	13.63	15.07	16.11
Bid	4.26339	3.737e-09	7.26	5.499	5.401	0.8654	1.178	1.311
Bik	8.42105	1.034e-17	12.5	9.68	11.99	0.6959	1.341	0.7867
Bin1	1.78968	1.804e-09	25.97	30.03	26.94	13.51	14.04	13.44
Bin2	6.37754	6.556e-27	16.4	13.73	17.72	2.004	1.935	2.185
Bin3	1.40932	0.0008777	48.22	43.5	44.59	30.45	25.97	29.5
Birc2	0.791905	0.05069	13.21	15.11	12.88	15.01	14.6	16.68
Birc3	3.05252	1.55e-11	12.88	10.39	12.42	3.497	3.235	3.332
Birc5	1.18165	0.1667	27.99	29.84	27.81	19.51	25.13	19.77
Birc6	1.13753	0.2835	23.62	25.91	22.87	21.31	19.48	15.68
Bivm	1.0799	0.7186	8.923	9.967	8.3	6.431	6.383	9.534
Blcap	1.12826	0.4375	13.57	17.24	17.96	11.11	13.35	13.88
Blm	1.06905	0.7098	3.997	5.073	3.838	3.288	3.888	3.518
Blmh	0.792674	0.009936	69.99	71.98	73.24	78.49	78.78	84.29
Blnk	4.04181	2.897e-06	1.107	0.786	1.137	0.1134	0.1431	0.188
Bloc1s1	0.965294	0.7847	131.6	156.8	138.6	134	136.4	122.2
Bloc1s2	0.992872	0.969	24.62	27.46	30.28	24.45	24.91	24.38
Bloc1s3	0.86083	0.479	5.468	5.386	5.62	5.803	5.133	6.174
Bloc1s4	1.09657	0.7663	4.315	4.445	4.652	3.356	3.223	4.25
Bloc1s5	0.651528	0.00152	8.742	9.327	10.34	12.98	11.35	14.7
Bloc1s6	1.29173	0.07195	6.745	5.91	7.493	4.43	4.976	4.448
Blvra	1.48031	0.008341	18.51	20.89	20.4	10.83	12.37	12.42
Blvrb	0.928517	0.6603	20.15	20.38	19.8	18.34	18.77	20.78
Blzf1	0.835146	0.1286	12.91	12.73	12.69	13.16	13.27	14.49
Bmf	1.4284	0.001406	11.53	10.72	10.75	6.1	7.113	7.311
Bmi1	0.708923	0.0007192	38.24	41.48	37.88	51.11	43.62	52.83
Bmp1	1.94504	3.966e-08	99	88.86	114.4	45.53	53.08	39.68
Bmp2	3.00841	0.0005506	0.7206	0.7257	0.6853	0.1034	0.2515	0.1159
Bmp2k	1.21672	0.09219	9.709	8.568	8.719	6.676	6.831	6.229
Bmp3	0.879283	0.7527	2.533	3.193	2.872	1.952	5.655	1.146
Bmp4	0.924151	0.8469	0.8267	1.024	1.071	0.7101	1.056	1.095
Bmp5	1.22408	0.5647	0.8311	0.7788	0.6767	0.4945	0.6105	0.5176
Bmp6	3.61	7.255e-06	5.272	4.055	5.341	1.002	1.846	0.5245
Bmp7	1.30613	0.1662	8.344	6.914	11.72	5.306	5.647	7.398
Bmper	5.16941	1.002e-08	3.476	2.367	3.227	0.2906	0.7934	0.3043
Bmpr1a	1.5252	0.0001269	108.9	102.5	112.8	66.37	68	54.6
Bmpr1b	1.45993	0.3329	0.5679	0.587	0.7214	0.3022	0.5718	0.1845
Bmpr2	1.31503	0.03455	26.09	22.97	22.33	18.18	17.37	12.72
Bms1	0.965214	0.7869	13.64	14.68	15	13.11	12.51	14.27
Bmx	0.850274	0.6829	0.2137	0.1277	0.1771	0.2703	0.2486	0.08085
Bmyc	0.970419	0.8909	13.13	13.88	13.65	11.24	14.38	11.68
Bnc1	3.39168	5.542e-07	0.02936	0.3625	0.1099	0	0	0
Bnc2	2.45037	0.000858	11.4	10.2	10.81	2.595	6.781	2.123
Bnip1	0.825935	0.1989	16.62	17.28	18.71	22.36	19.02	15.32
Bnip2	1.01419	0.9213	91.68	87.14	100.5	78.61	81.16	85.33
Bnip3	0.503129	2.579e-05	5.835	8.532	5.858	13.56	9.811	12.58
Bnip3l	0.78589	0.02531	50.12	58.35	55.45	62.7	55.63	66.9
Boc	2.6629	0.00634	5.216	2.514	5.9	0.7685	3.011	0.7117
Bod1	0.953444	0.7215	34.89	36.15	36.7	32.99	33.59	33.96
Bod1l	0.827826	0.09175	4.613	4.857	4.363	5.265	4.79	4.803
Bok	7.31065	2.622e-43	52.82	33.53	47.94	5.315	4.935	5.455
Bola1	0.930708	0.7463	12.17	15.22	13.97	12.48	13	14.02
Bola2	1.0007	0.9969	27.36	31.18	27.43	21.78	26.79	27.8
Bola3	0.907897	0.6016	17.21	19.33	17.29	15.56	18.56	18.67
Bop1	0.890014	0.3298	18.25	19.18	18.26	18.77	17.27	19.6
Bora	0.809274	0.1738	5.405	6.348	5.66	6.186	6.714	6.271
Bpgm	0.779111	0.02834	33.62	33.18	35.13	36.98	35.73	43.93
Bphl	0.550075	0.000301	7.289	8.987	7.189	11.92	11.65	14.82
Bpifb6	2.00555	0.001649	0.5112	0.2345	0.2606	0.06203	0.03436	0.02164
Bpifc	1.1888	0.6054	0.3235	0.09405	0.2661	0.06635	0.1654	0.2084
Bpnt1	0.588453	3.389e-05	19.8	27.9	21.68	32.41	30.62	41.9
Bptf	0.810846	0.03331	12.65	14.29	12.04	14.97	14.51	13.23
Braf	1.05555	0.732	13.05	13.41	13.19	12.96	11.1	9.279
Brap	1.00223	0.9881	27.04	27.2	26.81	24.95	22.22	24.72
Brat1	0.721764	0.01142	7.548	8.442	7.957	8.759	8.847	11.99
Brca1	1.10565	0.533	11.53	16.13	11.61	9.698	11.29	10.43
Brca2	0.992329	0.9756	1.35	1.827	1.301	1.373	1.511	1.112
Brcc3	0.682973	0.0006602	13.25	13.44	12.89	18.72	17.07	15.88
Brd1	0.791466	0.01455	17.79	18.4	18.21	21.61	19.57	19.95
Brd2	0.955362	0.7446	97.34	101.7	97.51	91.93	86.36	97.61
Brd3	0.882519	0.2352	21.65	25.58	24.13	22.56	24.33	24.96
Brd4	1.17511	0.1785	33.74	32.14	33.34	25.96	27.85	21.29
Brd7	0.744116	0.001656	20.3	22.26	22.82	25.41	25.86	26.93
Brd8	0.804241	0.02158	24.26	27.5	26.6	30.05	29.97	26.57
Brd9	0.921592	0.5054	19.35	20.1	20.3	19.19	18.31	20.18
Brdt	0.868562	0.635	1.678	1.687	1.591	1.835	1.408	1.869
Bre	0.94406	0.6858	27.54	26.05	28.05	25.26	24.22	27.56
Brf1	0.710004	0.001126	17.17	18.58	18.72	25.25	22.5	20.51
Brf2	0.802459	0.3319	5.359	5.345	5.415	6.263	5.771	5.98
Bri3	0.961001	0.7984	36.37	35.46	37.7	36.08	35.75	29.59
Bri3bp	0.6486	0.0003082	6.157	7.753	6.753	9.254	8.354	10.77
Bricd5	0.690733	0.2693	0.2816	0.1753	0.5314	0.8657	0.3853	0.4855
Brinp1	1.03977	0.9331	0.6274	1.436	0.6461	0.8335	0.8079	0.633
Brinp2	14.4901	7.797e-19	0.6416	1.773	0.9371	0.01203	0.004996	0.006295
Brip1	1.03533	0.8955	1.32	1.545	1.397	0.9752	1.31	1.372
Brix1	0.873573	0.3505	35.32	36.66	34.47	32.04	31.73	44.76
Brk1	0.851336	0.0859	90.17	99.59	94.3	96.1	99.45	101.1
Brms1	1.08666	0.5879	18.38	17.76	19.2	15.3	13.85	16.12
Brms1l	0.87206	0.2693	11.18	13.51	12.12	12.32	12.99	12.2
Brox	0.757281	0.006536	61.67	65.44	60.68	76	67.57	76.9
Brpf1	1.21025	0.0884	16.16	16.51	17.62	13.15	11.74	12
Brpf3	0.775071	0.02048	8.432	9.555	8.798	10.38	10.04	10.32
Brsk1	1.15998	0.351	8.96	13.04	10.06	7.931	7.843	8.634
Brsk2	0.787199	0.1492	29.69	30.38	25.22	43.96	26.23	25.91
Brwd1	0.860711	0.1477	22.19	27.53	24.94	26.46	25.23	25.27
Brwd3	0.732957	0.006583	3.927	4.479	4.265	5.109	5.213	5.089
Bscl2	0.90125	0.3921	24.42	25.16	26.33	26.21	25.7	23.02
Bsdc1	0.921017	0.5514	24.18	26.64	27.33	22.04	24.73	28.77
Bsg	1.00877	0.9582	330.1	310.1	339.5	282	293.2	289.1
Bsn	0.991634	0.9882	0.1807	1.118	0.2772	0.4704	0.4393	0.4761
Bst1	5.36285	6.639e-07	1.622	0.6894	1.597	0.06635	0.1516	0
Bst2	0.840489	0.2084	38.13	33.44	38.22	35.94	35.45	45.32
Btaf1	0.842472	0.1708	5.448	5.854	5.394	5.527	5.297	6.812
Btbd1	0.674692	1.369e-05	26.63	29.45	28.61	35.92	34.68	41.07
Btbd10	0.744735	0.005865	13.91	14.98	14.48	17.26	16.15	18.46
Btbd11	2.55797	0.001805	0.7745	0.8787	0.7381	0.2121	0.2778	0.1793
Btbd16	1.16248	0.6527	1.304	2.877	1.665	1.361	1.303	1.729
Btbd19	1.59129	0.1122	4.64	4.275	5.182	2.493	2.746	2.306
Btbd2	0.694959	0.0003174	26.95	33.48	28.26	38.81	35.38	39.17
Btbd3	0.669799	0.000395	21.7	17.41	18.46	28.17	24.31	24.15
Btbd6	0.772229	0.1807	4.236	5.488	4.863	5.833	5.192	5.834
Btbd7	1.18534	0.1806	9.274	9.084	8.348	6.327	7.565	6.131
Btbd8	0.608699	0.1292	0.2343	0.4255	0.3611	0.4727	0.4863	0.9898
Btbd9	1.09574	0.4821	6.096	6.615	6.085	5.466	5.054	4.701
Btc	20.0844	3.724e-41	12.18	5.951	10.09	0.2829	0.2806	0.4204
Btd	1.03074	0.8429	18.24	14.99	17.72	13.98	15.55	14.55
Btf3	1.01084	0.9458	321.6	305.4	325.4	259.6	281.4	297.8
Btf3l4	0.974349	0.8378	65.65	78.5	67.35	65.74	62.77	64.12
Btg1	2.51228	8.04e-22	40.31	37.91	40.43	12.87	13.56	15.5
Btg2	2.00973	0.0004809	6.35	6.294	6.864	1.847	2.703	3.957
Btg3	2.78369	4.773e-17	38.47	32.75	42.48	11.68	11.95	12.23
Btk	2.81864	0.0002068	2.553	1.945	2.605	0.7299	0.7555	0.5134
Btla	0.638518	0.1636	0.1896	0.2448	0.1948	0.3399	0.2892	0.3898
Btnl9	0.903064	0.8284	1.701	0.9264	1.008	1.031	1.984	0.6445
Btrc	0.560428	2.194e-07	4.021	4.614	4.207	7.746	6.404	6.272
Bub1	1.08606	0.5366	20.38	25	21.29	17.3	18.29	18.85
Bub1b	1.14306	0.266	46.09	53.78	43.91	33.4	41.45	36.85
Bub3	0.979848	0.8645	46.84	51.64	49.56	44.22	44.89	45.14
Bud13	0.874239	0.4716	8.12	7.337	7.669	7.642	7.384	8.611
Bud31	1.12397	0.3959	80.74	91.96	89.57	60.74	63.21	83.33
Bves	2.24078	0.02284	0.2763	1.05	0.131	0.06533	0.05428	0.1539
Bysl	0.819775	0.0855	8.738	9.603	8.725	9.76	9.042	10.57
Bzrap1	1.50964	0.1556	0.1404	0.2038	0.2577	0.09901	0.08226	0.07531
Bzw1	0.942504	0.6817	203.4	206.9	214.2	191.5	190.5	207.2
Bzw2	0.204192	1.337e-40	54.91	75.06	59	283.3	246.6	291.5
C030039L03Rik	0.381036	8.24e-06	3.092	4.945	3.4	7.514	6.343	13.34
C130050O18Rik	3.9504	8.095e-06	1.305	0.9722	1.503	0.1801	0.2565	0.1078
C130074G19Rik	0.681885	0.004106	10.93	8.827	11.04	14.47	15.23	10.7
C1d	0.975504	0.8598	22.68	26.48	23.62	22.2	22	22.03
C1galt1	1.26015	0.1235	10.64	8.7	10.12	7.022	7.818	5.939
C1galt1c1	0.816826	0.1329	16.97	15.61	17.54	16.67	16.87	21.3
C1qa	5.1337	1.684e-42	121.9	90.02	134.8	20.65	18.43	20.5
C1qb	5.21982	2.844e-53	128.9	103.9	141.6	21.91	21.53	19.85
C1qbp	1.02279	0.8664	45	47.74	45.72	38.5	39.43	42.41
C1qc	5.17658	8.999e-43	98.38	74.32	107.3	16.84	16.99	13.8
C1ql1	1.83528	0.03907	0.6029	0.741	0.7146	0.2317	0.2961	0.2052
C1ql2	11.5195	3.606e-17	2.066	1.836	2.376	0	0.03271	0.06869
C1ql3	0.430475	6.692e-14	12.41	13.19	10.9	26.94	27.83	20.98
C1qtnf1	2.00555	2.92e-10	28.38	29.43	27.47	12.92	13.74	10.85
C1qtnf2	1.802	0.0003041	37.58	25.26	37.43	14.92	21.26	13.19
C1qtnf3	0.658201	0.6589	0.3858	0.8295	0.5844	0.0593	2.592	0
C1qtnf4	1.0152	0.9801	0.4236	1.192	0.5129	0.6511	0.6086	0.5538
C1qtnf5	3.37292	0.0002061	6.109	3.083	7.241	0.8946	1.977	0.9376
C1qtnf6	3.18435	1.167e-22	75.56	56.68	80.51	17.39	23.94	18.07
C1qtnf7	1.94774	0.08697	1.181	0.7684	1.335	0.2168	0.7993	0.2837
C1qtnf9	0.514164	0.02027	3.626	1.434	2.56	4.621	5.879	3.263
C1ra	1.81504	0.004458	15.84	8.011	12.93	6.29	7.899	3.827
C1rl	4.23687	1.206e-06	0.8397	0.6923	0.8993	0.06104	0.1449	0.09129
C1s1	1.59074	0.02972	80.39	42.8	75.02	35.01	53.05	23.37
C1s2	0.688916	0.2588	0.0007698	0.07939	0.12	0.1048	0.196	0.09775
C2	1.29298	0.6261	8.495	3.091	13.33	4.425	11.24	1.539
C230052I12Rik	1.06465	0.8321	5.951	5.306	5.751	3.904	4.34	5.974
C230062I16Rik	0.748877	0.3564	0.0576	0.1464	0.0634	0.06639	0.1103	0.2549
C2cd2	0.986759	0.9412	3.736	3.625	3.57	2.927	3.693	3.249
C2cd2l	1.10137	0.5369	6.659	6.788	7.599	5.16	4.966	6.866
C2cd3	0.841188	0.121	13.64	15.32	14.31	14.16	16.1	15.52
C2cd4d	0.344363	0.0008728	0.2756	0.6005	0.273	0.9795	1.364	2.189
C2cd5	0.884908	0.4585	3.844	5.342	4.148	4.151	4.453	4.767
C3	5.40764	4.652e-06	3.618	1.884	6.04	0.2623	0.9478	0.3569
C330007P06Rik	0.782792	0.01888	17.99	19.72	18.32	21.44	20.55	21.68
C330011M18Rik	1.04227	0.9221	0.8867	1.261	1.139	0.7808	0.9553	1.04
C330013J21Rik	0.829837	0.6069	1.757	1.093	1.252	1.864	1.709	1.279
C330018D20Rik	0.814225	0.5073	2.906	4.063	2.925	2.855	3.028	5.01
C330027C09Rik	1.15269	0.2564	21.25	23.99	21.8	14.79	18.12	18.75
C3ar1	2.8481	9.886e-15	6.077	6.016	7.427	2.103	1.92	1.947
C4b	7.50577	1.163e-08	9.62	6.048	11.52	0.4915	2.041	0.3948
C530008M17Rik	0.25139	1.173e-12	5.107	12.04	4.821	27.16	25.27	25.26
C5ar1	2.96699	9.246e-07	6.422	3.676	5.822	1.244	1.842	1.499
C5ar2	3.65026	1.1e-05	0.6505	0.5621	0.7914	0.1096	0.1242	0.07147
C7	8.46201	1.743e-14	4.299	3.132	4.041	0.3294	0.4589	0.142
C730034F03Rik	1.20547	0.6174	0.4963	0.9101	0.8501	0.5088	0.6368	0.3767
C77080	3.12965	8.654e-20	10.84	13.01	13.09	3.778	3.807	2.704
C77370	1.91335	0.06866	0.1338	0.2591	0.2945	0.08851	0.1281	0.05679
C78339	0.85696	0.1194	43.42	43.47	47.99	45.02	47.03	48.07
C87436	0.809891	0.2984	4.002	4.509	4.107	3.999	4.166	5.759
C8g	0.898319	0.7924	0.2425	0.956	0.6711	0.5857	0.6856	0.641
CAAA01147332.1	1.6614	0.01398	64.52	41.85	56.56	24.41	34.64	27.36
Caap1	1.26909	0.2968	4.847	4.592	4.097	2.803	3.312	3.299
Cab39	1.1332	0.2574	65.08	64.03	66.9	52.47	50.9	50.41
Cab39l	0.417255	1.187e-14	14.68	18.39	13.28	31.93	28.5	38.43
Cabin1	0.901563	0.3588	9.999	11.07	10.35	10.94	10.7	9.323
Cables1	2.97729	2.574e-05	1.632	1.998	1.997	0.4417	0.5963	0.4706
Cables2	1.02816	0.8676	12.54	13.35	12.29	10.81	12.32	9.867
Cabp1	1.12179	0.8047	0.6649	1.976	0.8786	0.5811	0.9653	1.119
Cabyr	1.83668	0.0467	0.6602	0.619	0.8068	0.2129	0.3537	0.2055
Cacfd1	0.879283	0.2924	37.56	38.71	42.75	34.92	40.65	45.03
Cachd1	1.18452	0.2585	5.98	6.126	5.451	5.008	4.669	3.459
Cacna1a	0.323312	2.736e-11	1.83	3.158	2.74	8.511	6.443	6.701
Cacna1b	7.63168	4.139e-08	0.804	4.258	1.756	0.1999	0.2919	0.1205
Cacna1c	2.36362	1.603e-07	3.084	3.322	3.271	1.105	1.566	0.9008
Cacna1d	0.494143	0.0003368	0.5547	0.8617	0.7733	1.368	1.163	1.484
Cacna1e	0.647297	0.3068	0.02045	0.1989	0.09047	0.1699	0.1618	0.1429
Cacna1g	1.68109	0.01011	1.866	2.093	2.13	0.8166	1.517	0.848
Cacna1h	1.18509	0.3446	8.531	15.67	11.23	8.803	10.36	7.215
Cacna1s	0.267016	2.883e-05	0.01418	0.103	0.04987	0.3323	0.3983	0.2851
Cacna2d1	1.97616	7.902e-07	9.764	11.12	8.464	4.862	4.784	3.401
Cacna2d2	5.63728	0.0008263	0.08927	2.332	0.7425	0.1246	0.1398	0.05877
Cacna2d3	2.27048	0.02107	0.02773	0.3894	0.08954	0	0.03541	0.02975
Cacnb1	0.818866	0.5062	1.981	4.384	2.78	3.711	2.678	3.511
Cacnb2	1.07185	0.8519	0.2515	0.1304	0.2528	0.09686	0.2638	0.1444
Cacnb3	1.25102	0.1261	9.757	14.77	11.55	8.043	9.94	7.489
Cacnb4	2.71509	0.01554	0.03828	0.4201	0.1348	0.03596	0.04614	0.04107
Cacng3	5.5366	1.852e-12	0.6439	1.169	1.215	0	0	0.0185
Cacng4	1.02198	0.9593	0.9762	1.63	0.971	0.8324	1.321	0.9342
Cacng5	3.79474	0.001357	0.009252	0.7123	0.22	0.02844	0.01772	0
Cacng7	1.54746	0.13	3.467	3.507	2.984	1.903	2.549	1.133
Cactin	0.995349	0.9775	13.94	13.95	14.84	11.91	12.56	13.75
Cacul1	1.05713	0.6423	14.58	14.93	14.91	11.82	12.07	13.48
Cacybp	1.00664	0.9686	46.14	54.77	52.36	40.53	43.05	51.69
Cad	0.791028	0.01419	11.79	12.57	11.39	13.51	14.3	12.4
Cadm1	1.6366	1.144e-06	75.42	89.5	88.72	47.51	43.15	46.76
Cadm2	0.183392	5.895e-10	0.7202	2.909	1.209	9.022	9.461	5.619
Cadm3	0.163119	1.081e-25	7.723	17.79	9.723	67.34	51.66	72.81
Cadm4	0.237994	8.71e-29	148.4	210.3	183.5	663.4	667.2	689.7
Cadps	16.1784	3.764e-06	0.03126	3.76	0.9084	0.03363	0.04395	0.03018
Cadps2	1.01041	0.9858	0.388	0.8644	0.3492	0.4241	0.5891	0.3746
Cage1	0.462973	0.02122	0.4334	0.4766	0.3584	0.9228	0.5869	1.299
Calb1	1.03813	0.9621	0.05432	0.7627	0.06378	0.4592	0.1734	0.07283
Calb2	3.61501	1.881e-07	0.406	1.18	0.2524	0	0.01525	0
Calca	22.2233	9.17e-08	0.4769	28.72	8.496	0.3383	0.0937	0.1771
Calcb	2.69634	0.0006041	0.04989	1.667	1.01	0	0.0637	0.04013
Calcoco1	0.989458	0.9425	25.73	25.13	26.43	22.17	23.9	23.46
Calcrl	1.57026	0.006676	4.497	3.698	4.47	2.128	2.891	2.11
Cald1	2.31338	6.054e-13	265.9	239.9	250.7	83.02	114.5	93.75
Calhm2	1.81957	0.008769	2.775	2.857	2.752	1.377	1.271	1.319
Calm1	1.47806	0.002805	248.7	233.3	269.6	127.3	147.3	178.2
Calm2	1.43147	0.001067	467.6	470.2	429.3	276.9	285.2	287.2
Calm3	0.829665	0.1324	233.9	285.6	256.7	248.1	282.2	301
Calml4	1.10934	0.8212	2.247	1.506	2.853	0.9297	2.648	1.668
Caln1	0.821766	0.5992	0.2225	0.3694	0.154	0.281	0.2029	0.3963
Calr	1.06564	0.7158	756.9	709.5	854	566.3	638.4	734.1
Calr3	0.809218	0.5516	0.5656	0.474	0.5364	0.6186	0.5834	0.6651
Calr4	4.27522	3.7e-07	1.018	1.395	1.15	0.1475	0.07371	0.1545
Calu	1.37726	0.02045	1078	939.2	1113	636	662	725.4
Caly	1.94006	0.03371	0.1625	0.9836	0.3339	0.08326	0.1211	0.1307
Camk1	1.07691	0.5344	32.32	31	33.92	27.56	27.04	25.72
Camk1d	5.14439	1.802e-20	6.933	7.715	8.793	1.119	1.865	0.8985
Camk1g	2.37512	0.01384	2.356	2.89	2.618	0.9139	1.343	0.3494
Camk2a	3.7218	0.0001762	1.258	5.505	2.835	0.5543	0.8246	0.5809
Camk2b	0.290982	6.668e-14	2.958	5.911	3.412	13.31	11.15	13.45
Camk2d	0.920251	0.4994	38.43	44.65	40.26	44.01	41.17	33.76
Camk2g	1.09748	0.4967	10.35	13.2	11.95	9.995	10.16	8.496
Camk2n1	1.95491	3.506e-07	14.34	9.545	14.5	5.493	5.756	6.202
Camk2n2	2.10089	0.00923	3.81	5.188	3.797	1.179	1.841	2.043
Camk4	2.13465	0.05066	0.2211	0.8593	0.3617	0.1694	0.2786	0.1063
Camkk1	2.22222	0.000296	4.026	2.988	4.373	1.388	1.345	1.675
Camkk2	1.65519	6.36e-06	17.03	20.08	19.71	10.21	11.12	8.99
Camkmt	0.46458	0.002415	2.565	3.062	2.939	5.698	5.25	6.417
Camkv	1.25102	0.6398	0.2654	1.108	0.2629	0.4589	0.2436	0.3468
Caml	0.851041	0.3289	20.5	20.93	22.77	18.43	20.64	28.28
Camsap1	0.947935	0.7176	11.86	13.18	12.24	10.9	10.54	13.54
Camsap2	1.27934	0.01092	15.62	16.39	14.59	11.07	10.45	10.83
Camsap3	1.92159	0.1292	0.1193	0.728	0.2172	0.1528	0.1625	0.0704
Camta1	2.19923	3.775e-06	4.125	7.934	4.754	1.914	2.39	2.356
Camta2	0.737799	0.005544	6.99	7.894	7.653	9.325	8.811	9.061
Cand1	0.961754	0.7395	42.15	43.82	42.25	37.42	38.97	42.2
Cand2	0.984737	0.9347	4.253	5.178	4.677	3.874	4.924	3.925
Cant1	0.934671	0.5839	31.15	26.88	31.91	28.31	28.95	28.53
Canx	0.845338	0.2061	139.1	135.7	148.2	144.1	146.7	154.3
Cap1	0.923126	0.5822	128.7	105.4	121.4	108	111.1	124.2
Cap2	1.67365	0.1194	1.322	1.059	1.61	0.4178	0.789	0.8053
Capg	2.08638	3.539e-10	352.2	249.7	331.7	125.2	136.2	137.4
Capn1	1.09126	0.4844	20.78	18.45	19.5	15.86	15.13	16.92
Capn10	0.660807	0.004529	10.17	13.43	10.81	13.29	14.94	18.26
Capn15	1.00828	0.9658	5.395	6.061	5.716	4.81	5.316	5.004
Capn2	1.67818	2.085e-06	174.2	147.6	171.7	85.57	85.26	90.95
Capn3	2.27521	0.00176	0.3161	0.265	0.3427	0.05599	0.0699	0.0685
Capn5	0.599155	2.575e-05	69.78	105.1	72.85	123.4	120.4	122.6
Capn6	0.817845	0.1337	35.58	42.61	37.45	36.14	52.84	36.87
Capn7	1.12358	0.326	14.75	14.36	14.93	12.4	11.97	10.46
Capns1	1.49475	0.0003489	388	328.2	381.3	210.3	223.9	219.7
Caprin1	0.757333	0.02204	181.7	191.2	189.2	197.8	211.4	251.2
Caprin2	1.11473	0.6292	3.581	5.109	4.922	3.273	4.042	3.478
Caps2	0.925304	0.8576	0.4889	0.5011	0.3919	0.5937	0.5056	0.2467
Capza1	1.02453	0.8742	214.6	224.7	229.6	179.8	180.2	220.4
Capza2	1.14902	0.2176	93.95	89.9	95.13	70.56	69.75	75.68
Capzb	1.83198	5.355e-09	278.2	253	299.8	127.6	143.5	132.5
Car10	0.655424	0.06786	2.718	6.142	3.481	6.721	5.358	4.627
Car11	0.650175	0.005475	12.56	20.89	14.61	24.13	20.09	21.41
Car12	1.80663	0.05242	1.504	1.609	1.732	0.5845	0.7705	0.8512
Car13	2.44867	1.674e-10	10.01	10.44	9.851	3.151	3.671	3.98
Car14	0.107321	8.07e-15	0.1691	0.4421	0.3279	4.47	4.469	5.632
Car15	0.721264	0.3372	0.3354	0.4648	0.4152	0.7874	0.4117	0.5808
Car2	2.5562	0.002059	1.511	1.462	1.774	0.2418	0.3615	0.582
Car4	0.862801	0.7288	1.787	2.117	2.526	3.253	2.132	1.4
Car5b	1.41216	0.2504	1.624	1.294	1.324	0.8789	0.7839	0.9503
Car6	1.89435	0.03859	0.4513	0.09834	0.2585	0.1214	0	0
Car7	0.477641	0.02396	0.3919	0.6404	0.4313	1.412	0.735	1.202
Car8	1.15829	0.7309	0.1773	0.4378	0.3435	0.1907	0.3283	0.1783
Car9	1.5389	0.1398	0.4246	0.5079	0.5058	0.2303	0.1435	0.2411
Card10	1.15877	0.4131	5.648	4.321	5.602	3.865	4.71	3.396
Card11	2.06337	0.02633	0.3483	0.3451	0.7389	0.07299	0.1313	0.2165
Card6	1.99101	0.009183	2.154	1.453	2.481	0.7923	0.8408	0.9772
Card9	4.82658	1.797e-08	2.82	2.748	3.552	0.3704	0.6154	0.3446
Carf	0.971328	0.9028	4.025	4.659	4.938	4.357	4.457	3.669
Carhsp1	1.66856	8.364e-07	36.28	28.14	34.42	16.29	18.49	17.98
Carkd	0.791851	0.02589	39.49	39.6	39.42	45.96	43.86	43.45
Carm1	1.11381	0.3427	34.58	34.9	36.43	28.18	31.98	24.41
Carns1	0.0628475	1.312e-109	2.281	2.651	1.857	38.16	28.97	31.33
Cars	1.20506	0.1364	29.39	25.96	30.99	18.01	22.93	22.9
Cars2	0.820514	0.3017	6.346	6.719	6.468	7.508	7.998	5.746
Casc1	0.388773	0.004001	0.3518	0.2045	0.3719	1.114	0.9887	0.5888
Casc3	0.803572	0.02452	16.01	16.59	16.98	18.26	17.84	18.81
Casc4	0.734432	0.0006297	31.06	31.81	32.52	38.95	41.12	35.56
Casc5	0.941126	0.7274	4.952	5.839	4.306	4.269	4.84	5.138
Casd1	0.818753	0.07281	17.55	17.05	17.7	18.49	18.67	19.78
Cask	1.11011	0.3471	22.99	22.45	22.99	18.31	19.68	16.83
Caskin1	0.632834	0.3684	0.1771	2.178	0.5409	1.608	1.212	1.233
Caskin2	0.175556	7.16e-60	19.68	19.92	20.11	112.9	86.82	104
Casp1	2.27206	0.006798	2.327	1.624	2.391	0.7715	0.7284	0.6791
Casp12	1.48761	0.0002934	25.65	24.76	29.28	14.38	17.53	15.65
Casp2	0.878979	0.2681	19.06	22.35	20.52	19.2	21.58	21.87
Casp3	1.73496	1.534e-05	16.9	16.71	17.94	8.262	9.442	8.498
Casp4	3.02095	2.406e-09	20.37	18.03	12.75	4.179	5.208	5.165
Casp6	1.14076	0.3625	11.14	11.86	11.66	9.383	9.205	8.361
Casp7	1.02143	0.8911	10.81	12.96	11.29	9.516	10.6	10.35
Casp8	2.57398	3.517e-15	18.37	16.64	19.1	5.527	7.106	5.841
Casp8ap2	1.02307	0.8829	7.017	7.183	7.332	5.907	5.793	7.022
Casp9	0.929096	0.5792	16.6	19.35	17.13	16.17	16.51	18.07
Casq1	0.486327	0.03929	0.3696	0.8045	1.003	1.111	1.532	2.129
Casq2	0.605626	0.04191	2.777	3.515	3.076	3.848	6.233	3.995
Cass4	0.992074	0.9872	0.2247	0.178	0.2878	0.1649	0.2804	0.1808
Cast	2.03355	7.402e-10	48.16	34.13	42.11	16.9	21	16.61
Casz1	2.44867	0.02415	0.3984	1.416	0.5225	0.2996	0.2868	0.1228
Cat	0.602737	8.423e-09	48.09	50.72	46.39	67.79	68.53	78.2
Catip	2.01391	0.02064	0.9409	0.5861	1.065	0.2066	0.2918	0.3244
Catsper2	0.70794	0.3181	0.9692	1.583	1.216	1.825	1.361	1.754
Catsperg1	0.847391	0.6724	0.2121	0.2183	0.207	0.276	0.3345	0.1103
Cav1	0.768651	0.1926	178.7	112.9	139.6	160.3	231.6	110.5
Cav2	1.89605	1.206e-08	33.88	28.04	33.03	15.46	15.09	13.8
Cbfa2t2	1.02757	0.8529	17.88	19.44	20.09	17.56	17.51	14.56
Cbfa2t3	1.42533	0.216	3.248	2.403	3.596	1.633	2.578	1.478
Cbfb	1.65015	2.163e-07	100	94.64	99.15	52.47	52.08	53.75
Cbl	0.98531	0.9422	6.081	7.057	5.538	5.882	6.684	4.26
Cblb	2.13022	3.802e-06	3.587	3.193	4.519	1.532	1.89	1.234
Cbll1	0.669428	0.001031	8.244	9.579	8.638	11.85	11.34	12.08
Cbln2	2.13317	0.2214	0.04488	1.891	0.5006	0.1265	0.5636	0.1083
Cbln3	0.907897	0.7778	0.1109	0.1176	0.08865	0.1531	0.1048	0.07145
Cbr1	0.896453	0.4871	15.99	17.13	15.49	16.19	14.35	17.7
Cbr2	1.45609	0.4572	2.31	1.459	2.211	0.6556	2.436	0.202
Cbr3	1.29128	0.3829	4.437	5.512	4.396	2.827	4.026	2.842
Cbr4	0.816543	0.336	7.941	8.591	9.304	9.396	9.27	9.65
Cbs	0.825305	0.598	0.5158	0.5112	0.289	0.5045	0.4639	0.5661
Cbwd1	0.897137	0.6523	4.849	5.512	5.059	4.55	4.386	6.389
Cbx1	0.943706	0.6398	52.92	59.82	55.26	46.33	54.67	57.32
Cbx2	0.648959	0.001342	4.279	5.473	4.25	6.129	5.82	7.29
Cbx3	0.906765	0.4286	150.5	169.6	156.7	140.6	159.7	167.3
Cbx4	0.939933	0.7707	4.01	3.602	3.792	3.218	2.868	4.738
Cbx5	1.05263	0.7004	63.25	70.72	64.7	56.2	56.49	54.97
Cbx6	1.00667	0.9671	47.93	46.23	53.35	38.68	42.76	49.03
Cbx7	1.22629	0.5024	4.927	4.56	3.604	4.077	3.248	2.062
Cbx8	0.617838	0.05586	1.383	1.802	1.378	1.943	1.724	3.024
Cby1	0.834104	0.1746	19.23	22.48	20.24	19.47	21.81	24.85
Cc2d1a	1.03225	0.8331	11.14	13.06	11.63	10.69	9.718	10.37
Cc2d1b	0.533552	1.708e-10	38.05	40.74	37.35	71.46	56.41	65.78
Cc2d2a	0.972156	0.8645	6.8	7.376	6.935	5.586	6.834	6.903
Ccar1	0.888596	0.2571	18.31	20.2	20.05	17.74	20.3	20.59
Ccar2	0.859578	0.1345	20.75	21.99	21	22	21.03	22.92
Ccbe1	1.2326	0.7804	0.1773	0	0.5031	0.06056	0.3773	0.01585
Ccbl1	0.788291	0.327	3.55	3.297	4.014	4.174	4.112	4.12
Ccbl2	0.463294	0.000429	2.143	1.847	2.136	3.669	3.553	5.001
Ccdc101	0.877883	0.475	20.48	23.03	20.08	21.6	23.3	19.59
Ccdc102a	0.719816	0.003974	17.28	16.93	19.83	21.28	22.9	22.94
Ccdc103	0.957982	0.9173	0.3419	0.2318	0.281	0.1226	0.3202	0.3851
Ccdc106	1.21672	0.6454	0.9947	2.977	1.858	1.274	1.655	1.139
Ccdc107	0.740104	0.08206	12.22	13.63	14.3	14.61	15.87	18.13
Ccdc109b	5.37029	2.253e-10	9.157	7.158	10.56	1.005	1.392	1.193
Ccdc112	0.727238	0.1753	2.231	2.923	2.19	3.242	2.46	3.345
Ccdc114	1.06629	0.8576	2.445	2.585	3.683	2.26	2.913	2.071
Ccdc115	1.14926	0.3572	14.94	13.7	13.74	11.79	9.417	11.55
Ccdc116	1.28165	0.4676	0.2937	0.2411	0.1574	0.09812	0.1794	0.1335
Ccdc117	1.03353	0.8541	7.151	7.68	6.77	6.025	5.303	7.236
Ccdc12	1.03909	0.8013	44.85	46.7	50.58	40.4	37.95	43.25
Ccdc120	2.04202	0.02049	1.618	1.641	2.108	0.4922	0.8394	0.8
Ccdc122	1.35981	0.3452	2.111	2.481	2.522	1.313	1.476	1.698
Ccdc124	0.894653	0.3543	51.89	51.25	52.33	49.36	49.14	56.25
Ccdc125	2.00555	0.03992	0.683	0.4579	0.7749	0.202	0.3522	0.1374
Ccdc126	1.38175	0.2534	2.589	1.954	2.573	1.334	1.542	1.629
Ccdc127	0.962654	0.7897	20.24	21.86	19.83	16.66	18.73	21.83
Ccdc13	0.18621	6.418e-13	1.592	2.802	1.402	9.952	8.816	11.77
Ccdc130	0.947896	0.8304	9.026	9.138	10.02	8.723	8.492	9.297
Ccdc132	1.16829	0.2329	14.09	14.34	15.95	9.968	10.64	13.16
Ccdc134	0.7508	0.08206	6.319	7.212	7.317	7.426	7.483	9.912
Ccdc136	3.92312	5.221e-08	2.135	3.534	3.218	0.7347	0.6511	0.4188
Ccdc137	0.676143	0.01003	15.8	17.6	17.81	20.53	18.33	28.82
Ccdc138	0.866757	0.6868	1.068	1.51	1.126	1.101	1.435	1.3
Ccdc14	0.925818	0.785	1.497	2.356	2.036	2.128	1.747	1.76
Ccdc141	0.595965	0.009708	3.343	5.45	2.919	6.317	5.365	5.83
Ccdc142	0.944132	0.8059	5.101	4.947	4.783	4.97	4.529	4.499
Ccdc149	1.93871	0.004088	2.998	3.425	2.713	1.193	1.649	1.201
Ccdc15	0.808769	0.5729	0.4263	0.563	0.5631	0.4915	0.7857	0.4833
Ccdc151	0.547185	0.02399	0.04661	0.04513	0.05472	0.1791	0.07935	0.3
Ccdc155	1.10007	0.8184	0.274	0.5428	0.3291	0.3829	0.3499	0.1203
Ccdc157	0.83613	0.133	5.482	5.641	5.987	5.937	5.949	6.351
Ccdc158	1.18641	0.6326	0.0871	0.2169	0.241	0.08606	0.1509	0.1201
Ccdc159	0.65004	0.1976	0.8883	1.129	1.056	1.707	1.631	1.143
Ccdc160	0.331022	0.0002242	0.6893	0.6783	0.979	2.068	2.073	3.309
Ccdc163	0.771052	0.1195	13.36	12.83	13.16	14.97	15.07	15.67
Ccdc166	0.693419	0.1592	2.158	2.799	1.958	3.266	2.671	3.061
Ccdc167	0.816373	0.2645	7.146	8.665	7.405	7.975	9.694	7.682
Ccdc17	0.813492	0.6074	0.2217	0.2972	0.4204	0.4849	0.4573	0.1783
Ccdc170	1.74606	0.0288	0.1519	0.2697	0.1635	0	0.07543	0.04073
Ccdc171	0.550151	0.06105	0.3131	0.4842	0.587	0.7995	0.832	0.8044
Ccdc173	0.870973	0.7341	0.7409	0.7533	0.8318	0.7687	0.5913	1.088
Ccdc174	1.02651	0.8862	8.629	8.658	9.502	7.066	7.251	8.914
Ccdc176	0.841654	0.6099	0.2825	0.5016	0.2488	0.2895	0.4009	0.5304
Ccdc177	0.708333	0.1623	0.01821	0.03527	0.02673	0.05599	0.04651	0.05861
Ccdc18	0.959457	0.922	1.115	1.325	1.027	0.6525	1.424	1.152
Ccdc181	0.910417	0.7354	3.507	4.262	3.687	3.176	3.724	4.318
[truncated: 12,439 more rows]

## Sheet: P5 (Ctr vs Dnm2KO)
gene_name	fold_change	fdr	P5_dnm2KO1 [FPKM]	P5_dnm2KO2 [FPKM]	P5_dnm2KO3 [FPKM]	P5_wt1 [FPKM]	P5_wt2 [FPKM]	P5_wt3 [FPKM]
0610007P14Rik	0.401647	2.644e-39	24.48	23.7	26.65	48.54	50.06	51.04
0610009B22Rik	0.721614	0.002023	12.09	11.55	12.22	12.25	14.25	13.4
0610009L18Rik	0.589597	0.0087	1.251	1.194	0.5916	1.283	1.572	2.154
0610009O20Rik	0.798741	0.002118	17.73	19.27	17.76	17.23	19.07	18.63
0610010F05Rik	0.926331	0.3707	15.17	14.47	14.17	11.7	12.37	13.73
0610010K14Rik	1.20731	0.04465	44.65	52.28	45.18	30.06	36.14	27.89
0610011F06Rik	0.640202	0.0001829	11.37	12.34	11.84	17.85	15.13	12.5
0610030E20Rik	0.877943	0.1365	10.71	9.734	8.773	8.373	10.12	8.188
0610037L13Rik	0.654289	1.577e-06	38.18	39.51	35.65	43.59	56.19	39.42
0610040J01Rik	0.775985	0.02889	7.503	7.004	8.251	8.641	7.585	7.514
1110001J03Rik	0.633142	3.012e-05	14.77	15.7	15.38	18.49	21.92	18.29
1110004E09Rik	0.953477	0.7303	16.07	16.08	13.75	15.5	12.61	10.97
1110004F10Rik	0.963182	0.6398	85.24	81.12	85.02	70.17	67.34	71.4
1110007C09Rik	2.72641	9.756e-33	61.79	67.83	63.01	21.35	19.28	15.83
1110008F13Rik	1.00403	0.9669	19.52	21.79	19.72	15.66	17.63	15.36
1110008L16Rik	0.840838	0.1562	3.668	3.604	3.34	3.265	3.294	3.617
1110008P14Rik	1.26742	0.0351	8.741	10.54	8.785	5.815	6.535	5.312
1110012L19Rik	0.290579	7.599e-57	11.57	12.14	12.91	33.22	34.21	34.9
1110032A03Rik	0.563192	3.388e-08	7.309	7.793	9.401	11.39	11.64	12.05
1110034G24Rik	0.533108	3.426e-06	4.325	4.678	5.212	7.644	8.657	5.666
1110037F02Rik	1.2877	0.001064	14.73	14.07	14.31	8.198	8.581	9.929
1110038F14Rik	0.969834	0.7614	23.79	24.86	28.04	20.92	22.46	19.8
1110051M20Rik	0.723618	0.000585	11.51	12.9	14.41	15.93	15.22	12.03
1110057K04Rik	0.38716	1.412e-43	12.86	13.26	13.74	28.68	26.19	28.03
1110059E24Rik	1.15613	0.1435	29.14	25.41	25.97	17.04	18.56	19.8
1110059G10Rik	0.92492	0.485	6.824	7.409	6.915	6.55	5.686	6.202
1110065P20Rik	0.529536	5.689e-12	18.65	19.29	16.58	26.78	31.85	24.72
1190002N15Rik	0.237994	5.007e-47	2.548	2.147	2.699	7.623	8.097	9.57
1190005I06Rik	0.758121	0.173	1.084	0.5889	0.8458	0.8602	1.292	0.8163
1190007I07Rik	0.468786	2.529e-09	5.502	5.613	5.495	9.984	10.46	9.474
1200014J11Rik	0.756861	0.0001297	8.322	7.497	7.861	8.493	7.964	8.628
1500009L16Rik	1.51058	0.0004595	7.831	8.408	8.868	3.891	4.682	4.39
1500011B03Rik	0.55298	8.308e-08	10.4	10.18	9.237	14.69	16.96	12.25
1500011K16Rik	0.779219	0.04252	12.81	13.95	11.14	13.36	14.98	11.07
1500012F01Rik	1.17691	0.2402	31.04	31.33	20.89	14.73	22.98	18.67
1500015O10Rik	0.37553	1.334e-10	4.261	3.195	5.278	7.177	10.28	10.52
1600002H07Rik	1.14472	0.2335	9.084	10.35	8.774	6.544	7.027	6.138
1600002K03Rik	1.1118	0.5401	4.803	5.15	4.501	3.063	4.239	2.902
1600012H06Rik	1.10895	0.2263	20.58	18.3	20.99	13.82	13.77	15.48
1600014C10Rik	1.18312	0.09502	8.565	9.914	9.385	7.163	6.093	5.701
1700001O22Rik	2.96083	2.249e-12	3.736	3.425	3.188	0.5845	1.081	0.7403
1700003E16Rik	0.559845	0.01277	0.09115	0.2884	0.0794	0.3873	0.3278	0.2787
1700003F12Rik	1.88217	7.689e-05	0.4213	0.5566	0.7006	0.08763	0.0665	0.04554
1700007G11Rik	3.38698	1.891e-10	1.79	1.357	1.213	0.13	0.09867	0.2365
1700008O03Rik	0.520114	0.001407	0.08878	0.3891	0.2256	0.5417	0.7962	0.5278
1700010I14Rik	0.336342	1.972e-10	0.3832	0.3774	0.2472	1.079	1.267	0.9289
1700017B05Rik	1.98591	8.316e-12	6.882	7.241	6.037	2.958	2.983	2.161
1700019D03Rik	1.43515	0.05095	0.8063	0.6832	0.9536	0.4771	0.3621	0.4132
1700019G17Rik	0.345319	1.277e-14	0.8486	0.9076	0.7246	2.177	2.29	2.049
1700020D05Rik	0.879893	0.5635	0.3137	0.38	0.4384	0.2991	0.6356	0.1554
1700020L24Rik	0.922615	0.7261	0.1764	0.2686	0.6455	0.4037	0.5208	0.08391
1700021F05Rik	0.75891	0.01551	13.6	13	12.12	11.25	15.13	14.47
1700021K19Rik	0.750331	0.0001991	21.26	23.2	18.96	23.66	23.59	20.7
1700025G04Rik	1.06743	0.4766	25.1	24.96	27.1	20.18	16.87	20.78
1700027J19Rik	2.57219	1.387e-22	42.25	45.92	51.99	13.58	15.84	13.17
1700028J19Rik	1.1487	0.5146	0.343	0.4303	0.2615	0.1962	0.3165	0.1275
1700029I15Rik	0.928581	0.769	1.702	2.094	1.153	1.19	2.258	0.8996
1700029J07Rik	0.43167	4.257e-06	1.309	0.9782	0.9375	1.647	3.09	1.68
1700030J22Rik	1.04844	0.8161	0.3055	0.3917	0.2876	0.2467	0.2184	0.2884
1700030K09Rik	0.823534	0.131	5.005	5.433	4.471	4.173	5.878	4.476
1700037C18Rik	1.05425	0.757	2.577	3.198	3.121	2.441	2.22	2.122
1700037H04Rik	1.47284	5.298e-05	18.45	20.24	18.65	10.77	11.25	9.036
1700040L02Rik	0.293412	2.608e-12	0.1116	0.09652	0	0.8935	0.6781	0.995
1700047I17Rik2	0.306509	5.917e-12	7.44	7.115	8.143	31.2	14.91	15.63
1700048O20Rik	0.995352	0.9828	1.821	1.316	1.908	1.711	1.44	0.9471
1700049G17Rik	0.753563	0.04235	3.984	3.133	3.339	2.905	4.366	3.855
1700052N19Rik	0.774963	0.00398	10.19	9.476	9.194	9.643	10.4	9.878
1700056E22Rik	1.2511	0.2381	0.3036	0.4776	0.4629	0.379	0.2157	0.09847
1700061G19Rik	0.192376	7.055e-20	0.0295	0.02041	0.1124	1.012	0.7298	0.6663
1700066M21Rik	0.877578	0.3201	3.913	3.077	3.544	3.228	2.851	3.556
1700088E04Rik	0.462011	4.03e-06	1.118	1.547	2.014	3.099	3.088	2.94
1700109H08Rik	0.827367	0.2829	2.386	2.37	2.051	1.609	2.761	2.254
1700112E06Rik	0.978118	0.94	1.18	1.87	1.103	1.219	0.9915	1.313
1700123O20Rik	1.22612	0.01988	15.13	14.51	15.06	10.6	9.852	8.787
1810009A15Rik	0.988224	0.9232	23.72	27.34	21.26	19.18	21.77	17.83
1810011H11Rik	2.37841	1.644e-05	0.9242	1.016	0.5249	0.2488	0.1888	0.1293
1810011O10Rik	0.782141	0.0006776	27.42	24.82	26.13	27.24	25.79	27.31
1810013L24Rik	0.747943	8.858e-05	9.762	8.441	8.927	9.433	9.946	9.687
1810022K09Rik	0.970688	0.7954	58.19	58.06	49.59	42.8	55.27	38.84
1810026J23Rik	0.798907	0.001111	14.2	14.31	14.88	14.68	14.84	14.02
1810030O07Rik	1.15269	0.06716	15.86	14.79	15.82	10.57	10.44	11.2
1810032O08Rik	1.22884	0.1854	11.93	10.08	8.886	5.28	8.698	5.811
1810037I17Rik	0.335411	6.481e-54	33.5	34.91	31.18	79.98	85.91	73.68
1810043G02Rik	0.356013	4.304e-30	8.032	8.145	7.528	15.94	22.12	15.75
1810043H04Rik	0.822393	0.1526	12.79	11.92	11.15	12.53	13.4	9.468
1810055G02Rik	1.20656	0.02458	26.55	27.6	30.36	21.35	18.34	16.54
1810062G17Rik	0.732449	0.08192	1.084	1.095	0.9827	1.207	1.145	1.428
2010012O05Rik	0.744839	0.005615	5.888	5.544	6.235	5.473	6.539	6.928
2010107E04Rik	0.80653	0.01739	149.3	149.8	126.3	139.4	164.8	119.6
2010107G12Rik	0.919168	0.6621	0.2427	0.2381	0.2161	0.2313	0.2809	0.1443
2010107G23Rik	0.607476	0.006075	0.6182	0.9109	0.7376	0.983	1.353	1.118
2010111I01Rik	1.50848	5.787e-06	27.71	29.76	25.64	12.25	17.79	13.91
2010300C02Rik	1.59472	0.01501	0.2114	0.2089	0.1534	0.09207	0.08734	0.01196
2010315B03Rik	0.911175	0.5098	12	9.569	10.1	7.068	11.14	9.423
2200002D01Rik	6.69461	7.957e-24	2.676	3.488	3.386	0.3257	0.07441	0.1354
2210016F16Rik	0.876788	0.1568	6.962	6.644	7.166	6.796	6.332	5.927
2210016L21Rik	0.738925	0.0002537	22.74	25.24	23.75	24.71	28.99	24.2
2210018M11Rik	1.10926	0.2223	8.658	8.999	8.921	5.749	6.701	6.633
2210404O09Rik	1.44403	0.01064	2.975	2.662	3.118	1.695	1.615	1.391
2210408I21Rik	0.74489	0.04118	1.376	1.22	1.294	1.487	1.114	1.65
2210418O10Rik	0.835667	0.1539	5.192	5.04	4.369	4.879	5.34	3.927
2300009A05Rik	0.45755	2.193e-10	3.543	3.014	3.096	6.04	6.191	5.446
2310003H01Rik	1.24582	0.04623	11.32	14.21	12.93	8.625	9.747	6.363
2310009B15Rik	1.22663	0.2124	7.186	5.755	6.553	5.169	4.522	3.022
2310011J03Rik	0.901438	0.2392	21.3	21.73	20.78	21.07	19.74	16.21
2310014L17Rik	0.349654	4.87e-13	0.4203	0.3992	0.3392	1.056	1.045	1.019
2310022A10Rik	1.66544	4.132e-07	11.23	12.33	12.23	5.268	6.497	5.172
2310022B05Rik	0.941785	0.4982	15.36	16.94	19.13	15.67	14.68	13.43
2310030G06Rik	0.151459	3.782e-08	0.02149	0.08924	0.2293	0.1967	2.444	2.453
2310033P09Rik	0.729055	0.01304	6.149	6.8	6.048	7.32	8.314	5.533
2310035C23Rik	1.07743	0.3856	15.22	14.73	14.28	9.598	11.68	11.43
2310036O22Rik	0.973269	0.826	45.21	52.48	45.26	39.83	48.15	29.99
2310039H08Rik	0.67849	0.002467	13.05	12.98	13.95	16.67	19.25	11.78
2310045N01Rik	0.929612	0.4865	18.76	22.31	19.7	17.92	17.74	16.96
2310047M10Rik	0.704758	0.0006445	7.125	7.153	8.457	8.955	9.621	7.381
2310057M21Rik	0.87612	0.313	3.219	3.571	3.051	3.228	3.245	2.638
2310061I04Rik	0.769664	0.02797	9.706	10.23	10.44	9.666	12.65	9.347
2310067B10Rik	0.941753	0.4732	21.52	24.13	22.5	19.48	21.06	17.49
2410002F23Rik	1.09536	0.3576	60.93	62.94	62.29	39.51	56.03	40.51
2410004B18Rik	0.6504	4.094e-05	14.56	15.78	13	18.77	19.65	15.72
2410004P03Rik	1.43306	0.06962	0.2452	0.3166	0.1992	0.001495	0.1567	0.09904
2410015M20Rik	0.865497	0.09216	45.33	46.66	45.33	42.15	48.28	36.83
2410016O06Rik	0.808153	0.03835	5.814	5.583	5.29	5.884	5.809	4.992
2410089E03Rik	0.989739	0.9059	14.84	13.59	14.06	10.82	11.85	11.63
2410127L17Rik	0.486665	5.446e-15	11.43	9.749	11.31	17.3	15.85	20.52
2410131K14Rik	0.898319	0.2079	4.58	4.676	4.624	4.087	3.967	4.332
2510002D24Rik	1.06767	0.7422	2.534	3.117	3.045	2.004	2.79	1.634
2510003E04Rik	0.402762	3.152e-41	22.63	20.84	21.57	44.54	43.37	42.19
2510009E07Rik	1.02542	0.8007	14.7	12.97	14.42	11.15	9.519	12.15
2510039O18Rik	1.10183	0.2307	19.51	22.14	22.69	14.58	16.75	15.29
2610001J05Rik	0.758174	9.599e-05	30.76	29.63	30.11	29.86	32.29	33.37
2610002J02Rik	0.848449	0.1178	20.57	22.51	22.04	19.86	24.47	17.22
2610002M06Rik	1.10542	0.3476	7.165	7.036	8.324	5.77	4.741	5.792
2610008E11Rik	0.553709	7.346e-11	8.849	6.801	7.563	9.561	12.3	11.73
2610015P09Rik	0.822279	0.2377	2.306	2.324	1.943	1.471	2.752	2.161
2610020H08Rik	1.81303	1.448e-05	4.507	4.777	3.784	1.58	2.086	1.847
2610021A01Rik	0.765089	0.01045	3.921	3.566	3.204	3.766	3.504	4.002
2610034B18Rik	1.82969	8.335e-13	18.3	20.23	18.62	8.878	7.369	8.726
2610044O15Rik8	0.844694	0.1351	28.09	20.65	22.35	19.31	25.6	22.3
2610301B20Rik	0.760858	0.001899	10.18	9.527	11.09	11.34	10.45	10.72
2610305D13Rik	0.970984	0.8873	0.6479	0.7842	0.7076	0.4419	0.5469	0.7476
2610318N02Rik	1.40386	0.09843	2.363	2.132	1.19	0.7725	1.264	1.004
2610507B11Rik	0.878735	0.09492	134.5	128.4	131.8	123.2	115.2	121.2
2610524H06Rik	1.09354	0.4243	15.38	18.13	19.2	12.49	13.37	12.56
2700029M09Rik	0.94762	0.5926	27.58	27.59	27.81	21.58	22.71	25.64
2700049A03Rik	0.669938	3.128e-05	4.246	4.154	3.818	4.831	4.549	5.351
2700060E02Rik	0.748358	0.0001149	82.15	74.55	75.29	76.53	82.48	89.04
2700062C07Rik	0.70344	0.003516	9.83	8.686	7.63	8.691	10.63	10.65
2700081O15Rik	1.38636	0.0004199	43.45	40.95	37.95	21.05	29.13	20.39
2700089E24Rik	0.735348	3.077e-05	61.84	59.11	59.28	64.02	61.38	70.89
2700094K13Rik	2.04911	2.007e-20	60.28	59.16	64.1	23.55	23.55	23.91
2700097O09Rik	0.588984	0.000669	4.711	4.294	3.217	4.771	7.714	4.406
2810004N23Rik	0.951285	0.6309	12.21	13.55	13.07	11	10.62	11.14
2810006K23Rik	1.08779	0.4855	6.613	7.297	7.216	5.404	4.957	5.204
2810021J22Rik	0.817675	0.05485	5.826	5.586	5.341	5.275	5.497	5.713
2810403A07Rik	1.13895	0.1855	34.21	34.16	29.98	19.64	28.29	21.11
2810408A11Rik	0.951272	0.7416	4.073	3.827	3.617	2.95	3.715	2.999
2810408M09Rik	0.920634	0.4545	7.887	7.689	6.914	6.568	6.988	6.083
2810417H13Rik	2.23457	2.407e-28	50.42	50.07	51.2	17.44	16.85	19.75
2810428I15Rik	0.708628	0.0004525	28.31	29.18	29.85	34.92	37.62	26.81
2810474O19Rik	1.90977	1.162e-13	15.96	13.77	14.86	5.431	6.047	6.989
2900011O08Rik	0.202641	3.061e-22	0.7297	1.096	1.684	5.151	5.249	5.479
2900026A02Rik	1.43584	0.001611	4.075	3.779	5.478	2.598	2.193	2.593
3010026O09Rik	0.562841	1.123e-05	5.196	5.841	6.206	6.891	9.598	8.461
3110001I22Rik	1.2212	0.2166	1.47	1.632	1.485	0.8924	0.997	1.03
3110002H16Rik	0.863699	0.1821	13.98	15.19	11.17	12.02	13.9	11.67
3110007F17Rik	0.862981	0.3072	4.405	5.451	4.916	4.596	3.601	5.57
3110009E18Rik	0.738618	0.08022	3.541	3.763	2.442	2.99	4.319	3.659
3110040N11Rik	1.07587	0.6216	9.749	9.482	10.47	6.41	8.73	6.617
3110043O21Rik	0.767639	0.009536	6.74	6.289	6.15	5.835	7.359	6.804
3110052M02Rik	0.708235	0.01279	2.536	2.835	2.323	2.662	3.222	3.025
3110057O12Rik	0.620198	0.002314	2.027	1.666	1.08	2.167	2.021	2.189
3110062M04Rik	0.949698	0.7262	3.654	3.673	4.096	3.074	3.849	2.668
3110070M22Rik	0.653654	0.02322	0.7369	0.7735	0.5073	0.7614	1.176	0.8761
3110082I17Rik	1.46541	0.0008346	9.119	10.48	11.84	5.923	5.871	5.214
3300002I08Rik	1.15501	0.4814	1.03	0.9649	1.127	0.6577	0.8201	0.4883
3632451O06Rik	1.45983	0.02906	1.089	1.513	1.583	0.5023	0.7697	0.8935
3830403N18Rik	1.82412	0.0005851	1.761	2.061	1.712	0.6574	0.6356	0.7947
3830406C13Rik	0.55298	1.279e-10	6.426	5.822	6.736	8.762	8.781	10.07
3830408C21Rik	1.27385	0.371	0.39	0.1943	0.3329	0.1428	0.2844	0.0371
4430402I18Rik	0.34772	2.795e-10	0.3852	0.3518	0.3204	1.042	1.08	1.25
4632428N05Rik	2.96288	2.233e-31	14.44	16.06	15.57	4.309	3.596	4.4
4632433K11Rik	0.768384	0.1798	1.064	0.9327	1.117	0.9196	1.56	0.8805
4833420G17Rik	0.971173	0.8319	16.79	15.39	13.26	9.372	16.12	11.9
4833439L19Rik	0.330335	4.376e-52	86.06	90.44	87.19	220.4	200.4	219.7
4921524J17Rik	0.305237	1.619e-46	8.485	8.513	8.572	22.44	21	24.65
4921528I07Rik	0.0954573	9.131e-40	0.05936	0.04108	0.07541	1.087	1.718	1.235
4921536K21Rik	1.01061	0.9818	0.4947	0.4279	0.5342	0.2122	0.4742	0.4044
4930402H24Rik	0.971092	0.7228	64.4	66.93	60.23	51.62	55.98	50.46
4930415F15Rik	1.17854	0.4325	0.3533	0.5135	0.5925	0.08084	0.3374	0.3365
4930426L09Rik	0.546616	0.0008009	0.2744	0.2026	0.2789	0.4605	0.4448	0.6091
4930427A07Rik	1.37755	0.0003208	17.62	16.73	19.73	10.16	11.44	9.597
4930430F08Rik	0.469111	7.153e-11	3.167	3.07	3.263	4.974	5.03	6.482
4930432K21Rik	0.957736	0.8275	0.6523	0.6094	0.7954	0.485	0.5521	0.659
4930447C04Rik	0.813943	0.3742	0.52	0.8309	0.5493	0.3662	1.007	0.5711
4930451G09Rik	0.706225	0.05641	0.1452	0.1842	0.1845	0.1938	0.2311	0.2878
4930452B06Rik	0.898008	0.58	0.7368	0.5237	0.6375	0.6379	0.6397	0.4499
4930453N24Rik	0.93962	0.5256	4.921	4.513	4.746	3.495	4.109	4.414
4930486L24Rik	1.53517	0.01328	0.2348	0.2167	0.358	0.04478	0.06796	0.09308
4930503L19Rik	1.30885	0.01703	11.85	10.6	8.703	5.225	7.051	6.608
4930506M07Rik	0.51943	6.758e-16	48.58	47.3	41.94	66.63	69.25	76.59
4930518I15Rik	0.914845	0.699	0.7019	0.458	0.3669	0.2294	0.6965	0.4054
4930522L14Rik	1.1832	0.2622	3.132	2.731	3.042	2.025	1.952	1.955
4930523C07Rik	2.72074	4.005e-08	1.197	1.578	1.499	0.3912	0.235	0.4066
4930524J08Rik	1.1911	0.3636	0.664	0.7965	0.7423	0.4051	0.5381	0.3158
4930539E08Rik	1.38319	0.1111	0.1513	0.1789	0.1861	0.1088	0.04542	0.1106
4930550C14Rik	1.35651	0.1245	0.669	0.8811	0.6579	0.6419	0.3185	0.2822
4930562C15Rik	1.26435	0.2808	0.5005	0.3688	0.3202	0.07388	0.2523	0.2879
4930578C19Rik	1.81215	0.001336	0.6758	0.6041	0.8585	0.2899	0.2567	0.2176
4930579G24Rik	2.04486	2.656e-12	10.86	9.938	9.903	3.938	3.616	4.283
4931406C07Rik	0.500277	2.982e-21	11.33	10.64	11.11	17.7	16.67	18.81
4931406P16Rik	0.910039	0.244	29.23	28.99	29.4	26.58	23.56	26.93
4931414P19Rik	1.19127	0.2242	2.747	2.165	2.55	1.772	1.766	1.437
4931428F04Rik	2.44189	2.988e-13	6.073	6.517	4.902	1.676	2.28	1.618
4932411E22Rik	0.0646144	1.715e-57	0.1302	0.1248	0.2443	3.163	2.757	4.073
4932438A13Rik	1.0805	0.3497	18.31	16.44	16.8	11.24	13.74	13.1
4933406P04Rik	0.744477	0.1214	0.3133	0.3098	0.3412	0.5462	0.3627	0.3193
4933408B17Rik	1.3829	0.07728	0.6653	0.6462	0.5338	0.3472	0.3749	0.2637
4933415A04Rik	1.50441	0.02214	0.2392	0.2307	0.1418	0.0304	0.08075	0.07899
4933427D14Rik	1.28636	0.03122	7.005	7.366	5.825	3.491	5.225	3.769
4933427G17Rik	0.396942	5.65e-07	0.4589	0.2117	0.2798	0.8407	1.089	1.236
4933427I04Rik	1.54446	0.06952	0.7097	0.4823	0.4997	0.1155	0.4274	0.1778
4933434E20Rik	0.587475	1.845e-12	31.29	30.58	27	36.76	43.51	41.18
5031414D18Rik	2.10818	4.843e-05	0.6646	0.5923	0.7982	0.1382	0.2098	0.2514
5031439G07Rik	0.912819	0.2325	28.74	28.1	28.41	26.7	23.82	24.32
5330417C22Rik	0.366783	4.77e-08	0.07774	0.1534	0.1016	0.4057	0.5199	0.3559
5430403G16Rik	0.850982	0.3889	0.7289	0.4924	0.6258	0.4471	0.7176	0.5675
5430427O19Rik	2.45547	8.724e-07	0.4337	0.3395	0.3469	0.1139	0.06174	0.08455
5430435G22Rik	0.372419	5.987e-49	17.82	18.79	18.3	40.84	39	39.08
5730409E04Rik	0.908463	0.3099	7.7	8.36	8.461	7.894	7.145	6.694
5730455P16Rik	0.889459	0.245	12.07	11.79	13.14	11.3	9.44	12.57
5730507C01Rik	1.46602	0.00405	9.203	6.909	6.749	4.409	4.153	3.775
5730508B09Rik	0.721364	0.02043	1.751	1.76	2.161	2.067	2.015	2.314
5730559C18Rik	31.691	1.652e-103	13.06	14.2	11.12	0.187	0.1243	0.1215
5830415F09Rik	1.03549	0.8343	2.998	2.893	2.719	2.041	2.643	1.92
5830454E08Rik	0.7508	0.1572	0.6976	0.5844	0.3358	0.9241	0.7332	0.5239
5830473C10Rik	1.71285	0.0006542	0.09529	0.1154	0.1997	0.02725	0.02068	0
5930422O12Rik	0.488016	5.751e-05	0.286	0.08797	0.1938	0.5817	0.5518	0.7179
6030419C18Rik	3.73731	4.615e-30	10.61	10.52	10.03	2.798	1.831	1.959
6030458C11Rik	1.1186	0.2737	6.819	6.357	6.65	3.885	5.216	4.952
6030498E09Rik	0.385286	2.589e-08	0.08893	0.02051	0.04519	0.8139	0.5919	0.3172
6330403A02Rik	1.77806	1.107e-05	2.133	2.766	2.691	1.169	1.03	1.143
6330408A02Rik	0.914972	0.4168	4.353	4.185	4.126	3.657	4.079	3.361
6330416G13Rik	1.22019	0.06095	6.744	6.555	6.374	3.945	4.727	4.115
6330419J24Rik	1.18091	0.3864	0.3268	0.2885	0.292	0.2062	0.1565	0.2144
6430548M08Rik	1.19218	0.04935	7.999	8.447	8.937	5.903	5.596	5.531
6430550D23Rik	0.880808	0.5849	0.4143	0.3345	0.2463	0.4213	0.4598	0.1368
6430571L13Rik	0.647073	0.06499	0.04108	0.1564	0.1879	0.235	0.2764	0.1221
6430573F11Rik	1.16926	0.4645	0.434	0.4672	0.2571	0.4135	0.2198	0.172
6720489N17Rik	1.28904	0.2059	4.658	3.294	3.596	2.94	2.421	1.545
8030462N17Rik	1.0552	0.6749	4.881	4.362	4.345	3.359	2.99	3.946
8430408G22Rik	0.707695	0.06741	1.705	2.823	2.165	1.996	2.343	3.426
8430419L09Rik	0.636001	2.305e-07	9.012	9.733	8.548	11.91	11.78	11.06
9030617O03Rik	2.01252	1.469e-06	3.256	2.931	3.633	1.458	1.383	0.9256
9030624G23Rik	1.3185	0.06446	8.489	8.547	7.427	4.99	5.28	4.258
9030624J02Rik	0.859161	0.03737	45.47	44.49	45	43.27	39.38	43.24
9130008F23Rik	1.16999	0.3776	0.8284	0.8984	1.074	0.6789	0.5904	0.6027
9130011E15Rik	0.748825	0.002669	6.268	6.347	6.758	7.529	6.082	7.244
9130019O22Rik	0.778841	0.05358	2.011	1.893	1.736	2.196	2.062	1.662
9130023H24Rik	0.987341	0.9199	2.788	2.811	2.829	2.183	2.246	2.393
9130213A22Rik	1.14902	0.5314	0.2701	0.2804	0.1287	0.07726	0.2199	0.1004
9130401M01Rik	1.26059	0.0113	28.47	29.32	32.27	20.12	19.46	17.52
9230110C19Rik	0.632133	5.36e-05	4.93	4.038	4.856	5.601	5.867	6.2
9330151L19Rik	0.523151	6.146e-07	2.38	2.322	2.126	3.238	4.469	2.992
9330159F19Rik	0.349896	2.977e-23	1.296	1.345	1.377	2.684	3.63	3.076
9330161L09Rik	0.895894	0.6134	0.3474	0.2774	0.3259	0.3668	0.1856	0.413
9330182L06Rik	1.17218	0.3646	1.146	1.08	1.38	0.789	0.6437	0.984
9430015G10Rik	1.01173	0.93	11.64	12.82	11.59	8.181	12.19	8.079
9430016H08Rik	0.829147	0.04633	4.959	4.586	4.543	4.036	4.915	4.633
9430020K01Rik	0.866037	0.06934	9.487	9.253	9.414	8.821	7.824	9.394
9430038I01Rik	1.27704	0.09434	2.415	2.248	2.007	1.084	1.62	1.363
9530053A07Rik	3.01676	5.387e-11	0.1056	0.145	0.09181	0.001145	0.004502	0
9530068E07Rik	0.609078	1.302e-09	128.8	131.5	142.7	182.1	171.8	175.8
9530077C05Rik	1.80876	7.611e-05	1.672	1.62	1.548	0.5952	0.6668	0.7069
9630033F20Rik	1.07363	0.5433	3.736	3.856	3.867	2.743	2.672	3.103
9830107B12Rik	2.43176	2.309e-08	0.09536	0.1576	0.1492	0	0.006369	0
9830147E19Rik	1.21799	0.3153	0.5626	0.6378	0.669	0.4283	0.2881	0.4622
9930012K11Rik	0.320856	8.609e-23	2.796	2.908	2.674	6.48	8.328	7.147
9930021J03Rik	0.891249	0.1891	10.1	9.944	10.04	8.491	8.229	10.27
9930111J21Rik1	2.69447	1.763e-07	0.7058	0.8595	0.7771	0.1895	0.1012	0.2165
9930111J21Rik2	1.9111	2.142e-06	2.827	3.371	3.303	1.688	1.12	1.152
A130010J15Rik	0.813041	0.06148	6.365	6.221	5.564	6.281	5.801	5.99
A130051J06Rik	0.795426	0.2495	0.1631	0.2258	0.1399	0.2333	0.2036	0.194
A230046K03Rik	0.893228	0.1795	14.8	14.26	12.93	11.2	13.7	12.72
A230050P20Rik	0.948198	0.7577	16.35	18.79	16.17	12.71	21.06	9.684
A230065H16Rik	2.09943	7.281e-05	5.038	3.852	6.937	2.231	1.834	1.401
A2m	1.76516	1.415e-05	4.698	7.761	7.345	3.413	2.576	2.963
A3galt2	1.85806	0.0005726	1.678	1.242	1.227	0.4217	0.758	0.4383
A430005L14Rik	1.00818	0.9467	23.82	23.86	21.47	19.88	20.38	14.95
A430033K04Rik	0.821709	0.106	4.064	4.104	3.79	3.628	3.864	4.214
A430078G23Rik	0.95846	0.8286	0.7532	0.6594	0.6566	0.3976	0.7673	0.5384
A430105I19Rik	2.71697	1.619e-16	10.99	10.29	7.411	2.441	3.34	2.485
A4galt	6.25496	3.242e-46	9.674	11.33	14.05	1.188	1.385	1.551
A530064D06Rik	1.69373	0.002258	0.2253	0.1623	0.2905	0.101	0.02555	0.03499
A530099J19Rik	1.55531	0.03235	0.06738	0.1732	0.2054	0.02202	0.03343	0.06867
A630001G21Rik	3.10803	1.629e-08	2.021	1.804	1.913	0.2983	0.6225	0.1938
A630033H20Rik	3.605	1.584e-13	1.551	1.551	1.997	0.3659	0.2528	0.2421
A730017C20Rik	1.20941	0.3315	0.3099	0.2142	0.1488	0.1123	0.1557	0.09671
A730049H05Rik	0.0534747	1.661e-52	0.2981	0.09076	0.3816	4.419	6.469	5.869
A830005F24Rik	0.822678	0.3569	0.4075	0.4466	0.1035	0.3885	0.4718	0.323
A830010M20Rik	0.530307	5.995e-07	1.479	1.431	1.364	1.849	2.685	2.069
A830080D01Rik	0.937513	0.6568	9.063	7.479	7.274	5.337	6.91	7.96
A930004D18Rik	0.674131	0.002942	1.518	1.372	1.859	1.861	1.859	1.983
A930009A15Rik	0.235696	2.608e-13	0.05333	0.2399	0.1626	1.159	1.806	1.046
A930033H14Rik	1.21302	0.3367	0.3596	0.4418	0.3015	0.1646	0.242	0.2673
AA415398	0.850982	0.3633	1.063	1.161	0.81	0.9918	0.9469	1.031
AA467197	2.69073	5.163e-08	1.049	1.263	0.6512	0.1777	0.06744	0
AA474331	0.96733	0.8261	3.468	2.963	3.1	2.414	3.302	2.148
AA474408	0.881541	0.5183	0.08794	0.07746	0.1097	0	0.1458	0.1046
AA986860	0.482634	4.288e-07	1.091	0.9004	1.052	1.478	2.145	1.62
Aaas	1.35126	0.000258	17.62	18.78	17.93	11.5	11.23	9.49
Aacs	0.120324	1.106e-158	29	31.84	31.44	222.5	206.1	189.5
Aaed1	2.92817	1.921e-17	11.45	10.68	12.64	3.644	2.861	2.645
Aagab	0.610643	1.874e-12	11.28	11.31	11.02	15.01	14.81	14.5
Aak1	1.21698	0.03561	4.084	4.091	4.245	2.657	2.554	2.926
Aamdc	0.622178	1.429e-06	16	17.39	18.28	20.6	23.79	22.44
Aamp	0.795923	0.001025	92.65	97.35	91.5	95.48	99.09	89.01
Aar2	0.865677	0.07031	15.17	15.85	16.2	15.08	14.46	14.24
Aars	1.3435	1.198e-05	78.47	82.91	81.06	48.64	49.58	46.24
Aars2	0.838045	0.0956	4.943	5.534	5.372	4.998	5.939	4.247
Aarsd1	1.06094	0.508	30.55	31.03	28.14	22.07	24.11	21.55
Aasdh	0.903502	0.4505	4.26	4.043	3.57	2.879	4.012	3.584
Aasdhppt	0.654289	6.44e-07	7.31	6.958	8.053	8.831	8.632	9.887
Aatf	0.720365	9.783e-05	12.65	13.16	13.2	14.12	14.65	14.74
Aatk	0.200129	1.503e-40	101.7	108.2	93.92	363.1	501.3	354.6
AB124611	4.05303	3.218e-24	6.73	7.606	6.275	1.224	1.269	1.15
Abat	0.170755	3.502e-102	7.881	7.394	9.665	40.43	37.56	40.02
Abca1	2.13317	5.84e-25	26.89	24.99	22.75	9.243	9.42	9.319
Abca12	0.0154956	2.526e-199	0.1076	0.03724	0.05127	6.926	6.868	8.27
Abca13	1.9033	0.0003607	0.03883	0.02463	0.06905	0	0.008427	0
Abca2	0.187765	4.385e-101	11.66	12.59	12.64	54.01	54.26	49.53
Abca3	0.609881	9.655e-13	16	17.48	15.75	21.66	22.05	21.09
Abca4	1.04844	0.8634	0.1691	0.2758	0.2025	0.1105	0.2517	0.1007
Abca5	0.838336	0.1341	4.876	3.992	4.547	3.683	3.942	5.141
Abca6	0.928517	0.6041	5.909	4.78	5.312	4.732	3.339	5.712
Abca7	0.770144	0.002653	4.518	5.135	4.712	4.69	5.803	4.468
Abca8a	1.06172	0.576	105.5	97.96	128.3	84.72	77.86	87.29
Abca8b	0.687151	2.382e-05	18	16.94	22.42	20.88	21.53	24.32
Abca9	2.31338	1.246e-15	35.28	33.73	39.12	13.88	9.388	14.03
Abcb10	0.824905	0.01443	7.086	6.624	6.889	7.021	6.76	6.287
Abcb1a	0.835667	0.1791	3.053	3.224	3.659	3.622	2.6	3.4
Abcb1b	6.07128	1.204e-29	6.3	6.266	5.129	0.5401	0.5	0.9071
Abcb4	1.18995	0.4331	0.4862	0.4824	0.3264	0.1619	0.3883	0.2444
Abcb6	0.634284	5.819e-09	9.593	9.382	9.587	13.15	11.85	11.38
Abcb7	0.761228	0.005648	9.552	8.286	8.489	8.625	8.241	10.83
Abcb8	0.424842	1.122e-28	16.53	18.03	17.15	34.32	35.73	28.33
Abcb9	0.117196	3.251e-83	1.767	1.657	1.498	13.29	13.38	9.891
Abcc1	0.982494	0.8544	9.108	10.35	10.33	7.583	8.654	7.981
Abcc10	0.782412	0.06802	3.853	4.023	3.356	3.224	5.085	3.22
Abcc12	1.69185	0.002237	0.12	0.1136	0.07696	0.0143	0.0274	0.03009
Abcc3	2.76063	1.277e-14	2.679	2.486	2.245	0.8547	0.556	0.6916
Abcc4	0.566835	2.476e-09	1.982	2.095	2.173	2.99	2.835	3.102
Abcc5	0.739745	0.01839	35.83	36.08	29.92	29.1	50.87	30.62
Abcc6	1.03687	0.9514	0.1158	0.1246	0.2157	0.02943	0.1787	0.09176
Abcc9	3.89062	7.876e-44	11.18	8.702	9.48	2.212	1.653	2.134
Abcd1	1.18978	0.05169	12.01	14.61	13.38	9.308	9.812	7.824
Abcd2	2.0734	3.005e-07	1.383	1.116	1.288	0.3978	0.4361	0.542
Abcd3	0.39832	1.051e-37	36.89	33.99	35.57	72.33	66.79	75.1
Abcd4	0.351355	1.798e-39	6.037	6.236	7.114	14.96	15.69	13.97
Abce1	0.982262	0.8363	35.38	32.46	33.62	27.1	26.31	29.23
Abcf1	0.95357	0.5323	129.7	134.2	130	112.9	112.2	105.9
Abcf2	1.04718	0.5464	29.02	30.6	30.32	23.46	23.36	21.99
Abcf3	0.806139	0.005307	29.7	31.19	27.25	28.1	31.4	28.25
Abcg1	0.638961	4.082e-05	4.685	4.973	3.744	5.464	5.894	5.692
Abcg2	1.85369	1.237e-13	25.34	24.36	26.22	10.67	10.85	10.94
Abcg3	1.37478	0.1142	0.2902	0.2203	0.3425	0.1071	0.1219	0.1781
Abcg4	0.456283	1.099e-07	2.378	2.652	2.014	3.741	5.578	3.613
Abhd1	0.570342	0.004997	1.387	1.482	0.9015	1.866	2.656	1.261
Abhd10	0.922806	0.4932	8.048	7.389	7.419	5.817	7.656	6.27
Abhd11	1.26778	0.03695	21.78	23.62	22.23	12.95	18.13	11.43
Abhd12	0.419575	1.645e-38	76.62	78.37	82.1	156.7	150.2	146.6
Abhd13	0.724622	1.612e-05	10.4	9.747	10.67	11.13	10.61	12.31
Abhd14a	0.710645	2.302e-05	25.82	24.44	25.22	28.63	31.25	25.48
Abhd14b	0.958493	0.8001	11.62	14.32	13.27	9.801	14.46	8.434
Abhd15	0.859935	0.3467	2.362	2.91	2.445	2.331	2.277	2.706
Abhd16a	0.548666	5.671e-17	48.04	50	53.58	71.63	82.21	67.86
Abhd17a	0.789494	0.014	39.17	43.54	45.39	47.82	48.79	33.89
Abhd17b	0.330335	3.05e-43	13.43	12.01	12.59	28.18	29.42	34.97
Abhd17c	1.02054	0.8288	11.78	11.82	12.62	9.415	9.32	9.644
Abhd2	2.2548	2.686e-30	19.56	20.07	21.81	7.134	7.045	7.557
Abhd3	0.0688691	4.339e-167	1.933	1.937	1.626	21.41	26.49	22.54
Abhd4	0.603155	7.28e-11	137.4	149.1	151.6	206.7	176.9	198.2
Abhd5	0.871335	0.06258	37.3	38.64	38.65	37.64	32.83	35.09
Abhd6	0.526352	7.132e-09	3.623	3.652	3.332	5.895	5.192	5.57
Abhd8	1.12412	0.1655	16.69	17.37	17.18	12.86	12.81	10.89
Abi1	1.18394	0.02589	39.44	38.38	39.99	26.4	25	28.16
Abi2	0.341747	5.963e-44	18.1	16.91	17.33	41.85	36.72	44.66
Abi3	4.34995	1.309e-31	4.923	5.192	4.774	0.9279	0.8607	0.7367
Abi3bp	1.48638	0.001394	7.742	8.357	11.99	5.097	4.161	5.771
Abl1	0.942948	0.4521	62.72	66.92	69.99	55.6	57.99	55.89
Abl2	1.803	2.93e-15	33.09	30.97	29.58	13.67	13.03	14.78
Ablim1	1.8226	8.407e-15	27.23	23.69	28.68	12.68	10.82	11.43
Ablim2	1.20122	0.4169	0.49	0.3485	0.2425	0.1512	0.299	0.1888
Ablim3	1.18165	0.2424	1.404	1.597	1.926	0.9917	1.193	1.089
Abr	1.21361	0.006019	31.42	33.11	30.17	21.49	20.72	20.32
Abracl	2.63719	7.278e-24	51.8	49.77	47.09	12.11	14.42	17.62
Abt1	0.953325	0.6934	9.148	9.786	9.074	8.411	7.707	7.575
Abtb1	0.734584	0.008991	9.404	9.389	9.16	8.711	13.28	8.53
Abtb2	0.454704	7.563e-29	10.75	11.71	10.65	21.01	19.78	17.87
AC132444.6	0.944668	0.7752	2.662	2.232	1.963	1.519	2.691	1.573
AC146980.1	2.23612	1.154e-06	2.073	3.271	3.802	1.131	1	0.9976
Acaa1a	0.669892	1.299e-06	60.08	67.29	63.86	73.41	89.2	66.57
Acaa2	0.565148	1.844e-14	30.68	31.7	37.09	49.95	48.19	43.16
Acaca	0.207618	1.066e-84	25.24	23.72	27.67	99.32	92.95	103.6
Acacb	1.55973	0.0001343	2.369	2.856	2.842	1.239	1.512	1.307
Acad10	0.93674	0.7007	1.205	0.9047	0.9184	0.8911	0.9854	0.7353
Acad11	0.819207	0.04969	5.224	5.371	6.043	5.472	5.633	5.184
Acad12	0.414085	1.022e-11	1.556	1.571	1.608	3.273	3.663	2.713
Acad8	0.895894	0.2345	19.95	18.37	15.89	15.62	17.53	15.4
Acad9	0.76977	0.0004555	38.67	38.26	36.46	38.18	44.49	35.47
Acadl	1.23413	0.005021	50.21	47.89	49.29	33.31	29.63	32.67
Acadm	0.64658	1.884e-11	66.2	65.54	65.5	82.54	83.77	78.59
Acads	0.712766	3.297e-06	26.84	29.57	29.63	33.95	33.4	29.7
Acadsb	0.870671	0.103	31.98	29.59	33.42	30.04	25.94	31.39
Acadvl	0.967491	0.669	52.84	53.01	52.45	44.13	44.5	42.48
Acan	0.39832	6.069e-07	0.07621	0.09544	0.06086	0.1495	0.2174	0.2546
Acap1	1.33071	0.1568	1.064	1.407	1.211	0.6685	1.005	0.4447
Acap2	1.53911	8.633e-09	17.4	16.32	18.02	8.767	8.434	9.635
Acap3	1.28156	0.008199	23.19	24.51	21.75	12.93	17.79	12.57
Acat1	0.947081	0.492	55.54	54.74	57.95	47.68	45.32	49.17
Acat2	0.139564	1.207e-158	20.8	20.9	22.92	124.1	122.4	126.1
Acat3	0.66154	0.02223	0.3209	0.1999	0.2016	0.2984	0.3983	0.4437
Acbd3	1.00995	0.9138	22.87	22.6	22.55	17.33	16.64	19.87
Acbd4	1.8569	3.509e-10	16.51	17.71	16.89	7.541	7.308	6.934
Acbd5	0.671798	1.284e-06	22.04	19.21	20.06	24	21.81	27.3
Acbd6	0.93979	0.4944	14.27	14.98	14.56	11.97	12.62	12.73
Accs	1.74787	1.117e-06	12.16	11.43	11.71	4.243	6.515	4.991
Acd	1.12771	0.1732	22.37	22.45	23.13	17.06	17.32	13.92
Ace	2.39994	4.213e-17	4.685	4.611	5.073	1.62	1.552	1.51
Ace2	0.286181	1.896e-13	0.03676	0.04452	0.04203	0.2525	0.3751	0.3496
Acer2	2.25012	1.007e-06	1.632	1.83	1.927	0.5609	0.4312	0.8207
Acer3	1.18904	0.05104	8.449	7.854	7.791	5.482	5.27	5.458
Ache	1.37211	0.1322	0.9459	1.58	0.8147	0.6116	0.607	0.6113
Acin1	1.07998	0.464	94.84	99.96	87.15	60.72	86.71	61.82
Ackr1	0.106875	1.772e-60	2.565	1.958	2.973	19.29	25.28	16.33
Ackr3	1.89277	9.795e-12	17.58	20.28	20.06	9.331	8.231	6.917
Ackr4	2.87787	2.752e-07	0.4968	0.4557	0.317	0	0.02006	0.1099
Acly	0.378142	5.652e-38	47.81	50.11	49.72	108.8	101.9	102.3
Aco1	0.870008	0.05546	20.42	20.57	21.3	19.84	18.75	18.78
Aco2	0.68968	3.43e-07	176.7	182.4	187.4	221	215.3	198.7
Acot1	0.592629	5.891e-13	21.29	23.14	23.68	33.1	31.34	28.12
Acot11	0.736471	0.001966	5.879	6.425	6.99	7.243	7.308	6.542
Acot13	0.610897	1.809e-06	16.44	15.6	15.07	17.7	22.53	21.83
Acot2	0.791686	0.01922	5.997	6.074	6.518	5.895	6.422	6.484
Acot6	0.740617	0.01178	2.836	2.318	2.174	2.614	2.9	2.493
Acot7	3.90413	1.096e-69	44.61	51.41	47.7	10.23	10.06	8.918
Acot8	0.86322	0.3086	8.135	7.655	6.558	5.892	8.511	6.333
Acot9	1.39697	6.196e-05	34.26	32.12	33.73	17.79	17.65	21.61
Acox1	0.674692	5.159e-08	25.61	24.65	23.97	31.25	27.23	29.78
Acox3	1.08704	0.3217	14.06	14.43	13.74	9.342	11.36	10.28
Acp1	1.17748	0.02062	21.86	22.2	23.08	14.98	14.88	15.71
Acp2	0.776846	0.0001631	30.86	31.61	30.9	32.2	32.27	31.89
Acp5	5.23069	9.221e-21	3.351	4.118	5.578	0.5729	0.5685	0.4122
Acp6	0.861546	0.2543	12.03	13.42	11.39	9.499	14.9	9.829
Acpp	1.85189	0.003248	0.3158	0.6317	0.4037	0.1612	0.1375	0.1626
Acrbp	0.677081	0.04232	3.217	2.861	2.285	2.561	4.994	2.598
Acsbg1	0.337042	1.285e-08	6.562	5.076	2.271	12.85	12.19	10.05
Acsf2	1.80876	8.165e-15	16.03	16.81	17.93	7.087	7.216	8
Acsf3	0.837174	0.1208	4.828	5.167	5.331	4.236	5.179	5.194
Acsl1	0.165282	2.371e-120	7.954	8.305	9.118	44.14	38.08	42.33
Acsl3	0.36425	2.308e-27	34.08	31.28	30.19	62.54	63.39	84.41
Acsl4	2.77984	1.171e-22	12.88	10.41	10.17	2.727	2.891	3.871
Acsl5	2.36199	5.096e-34	21.87	21.54	21.04	7.038	7.048	7.607
Acsl6	0.824219	0.3129	0.2315	0.1756	0.1678	0.1263	0.2489	0.2228
Acss1	0.264621	1.95e-57	8.115	8.796	7.175	24.08	27.87	22.27
Acss2	0.149374	8.573e-152	7.589	7.106	7.367	42.33	40.77	37.34
Acss3	0.713606	0.1184	0.08075	0.1836	0.1407	0.1584	0.1402	0.288
Acta1	0.837232	0.381	1.043	1.341	0.7951	0.7672	1.1	1.262
Acta2	1.79291	2.793e-09	13.88	12.25	12.77	6.516	5.153	5.667
Actb	1.48	0.000568	2069	2431	1973	1187	1069	1242
Actg1	1.42247	0.00163	2749	2858	2732	1695	1557	1445
Actg2	2.04061	5.436e-07	9.095	8.927	6.183	2.998	3.237	2.936
Actl6a	1.19086	0.01393	56.78	60.18	59.76	41.07	40.42	37.41
Actn1	8.49727	3.742e-132	24.35	26.56	27.2	2.9	2.172	2.221
Actn2	0.372936	7.309e-09	0.06489	0.1064	0.1004	0.3514	0.3922	0.3658
Actn3	0.874603	0.4895	0.2781	0.2245	0.2261	0.1484	0.2736	0.2535
Actn4	2.35871	3.917e-24	437.1	491.6	447.5	167.3	157.7	142.4
Actr10	0.793279	0.001027	15.02	15.2	15.41	15.69	14.5	15.94
Actr1a	0.884602	0.1093	67.58	71.49	74.56	67.56	64.56	61.37
Actr1b	0.933428	0.3848	185	198.7	180.8	162.5	168.8	153.4
Actr2	1.32418	0.001169	147.5	138.4	140.5	86.25	76	95.16
Actr3	1.63048	2.528e-09	302.8	282.6	310.8	146.5	133.2	159.5
Actr3b	0.669057	0.01117	1.498	1.796	1.239	1.991	2.167	1.543
Actr5	0.976871	0.8647	4.424	4.688	4.609	3.838	4.351	3.074
Actr6	0.792784	0.05345	5.784	5.283	5.018	4.806	5.552	5.927
Actr8	0.775985	0.001288	13.63	15.17	13.85	13.76	15.47	14.83
Acvr1	4.82992	4.876e-93	33.26	33.8	35.19	4.99	5.519	6.081
Acvr1b	0.962921	0.6861	7.186	6.585	6.132	5.398	5.54	5.624
Acvr2a	0.34151	2.603e-41	5.92	5.364	5.976	12.11	13.25	15.21
Acvr2b	0.764612	0.1302	1.107	1.294	1.045	0.8916	1.583	1.205
Acvrl1	1.34434	0.00106	12.87	14.23	13.3	8.184	8.237	7.58
Acy1	0.649229	3.825e-05	11.53	12.96	14.01	15.19	18.32	14.22
Acy3	1.11938	0.4528	3.547	4.529	4.975	3.044	3.003	3.206
Acyp1	0.8682	0.2983	12.43	10.85	10.76	8.721	12.03	10.51
Acyp2	0.765726	0.02302	8.723	9.033	7.968	8.351	9.399	9.378
Ada	2.21146	7.65e-06	1.107	1.116	1.037	0.2533	0.2746	0.3949
Adal	0.710398	0.0002523	7.24	6.414	6.9	7.194	7.915	8.096
Adam10	0.266646	3.962e-41	112.1	107.4	109.4	328.1	288.9	370.2
Adam11	2.72074	3.625e-07	5.014	5.75	2.377	0.9423	1.643	1.169
Adam12	1.38626	0.004002	14.57	11.33	15.59	8.874	6.325	8.702
Adam15	2.88986	2.409e-42	47.37	53.41	55.9	14.96	15.72	12.53
Adam17	0.789384	0.0008877	57.77	59.4	57.74	60.74	59.35	57.47
Adam19	4.81655	2.855e-92	117.6	115.5	105.9	19.8	18.05	18.4
Adam1a	1.10888	0.5671	0.9682	1.291	1.217	0.7409	1.062	0.6723
Adam22	0.469761	1.383e-12	4.293	3.455	4.131	5.645	7.294	7.437
Adam23	0.734533	0.000521	28.02	23.88	20	25.93	26.94	25.67
Adam28	0.960195	0.8083	0.1073	0.08467	0.08317	0.02011	0.08983	0.1076
Adam3	1.41716	0.07463	0.404	0.2034	0.1399	0.08399	0.07952	0.1093
Adam33	2.35871	3.285e-09	7.961	7.677	8.784	2.007	3.722	2.201
Adam4	1.15885	0.4798	0.1599	0.1138	0.01625	0.04878	0.07043	0.03803
Adam5	1.86995	0.0002699	0.8375	1.1	1.002	0.3638	0.3313	0.4286
Adam8	3.25126	1.573e-10	2.365	4.06	3.293	0.5388	1.022	0.5845
Adam9	0.911175	0.2986	47.43	45.21	47.82	42.84	35.95	44.52
Adamdec1	1.07885	0.7614	0.3963	0.2057	0.3356	0.1763	0.2485	0.2225
Adamts1	5.39267	3.523e-91	36.48	32.58	29.01	5.159	4.454	4.852
Adamts10	2.48113	5.734e-16	28.93	32.53	33.26	9.502	13.47	7.489
Adamts12	3.21986	1.296e-18	5.592	5.325	6.083	1.538	0.9331	1.69
Adamts13	0.716382	0.02565	2.631	2.369	1.737	2.289	3.235	2.085
Adamts14	2.55797	9.521e-24	8.147	7.466	8.311	2.863	2.503	2.084
Adamts15	0.811915	0.01934	4.683	4.419	5.34	4.935	4.367	4.953
Adamts16	0.820742	0.2227	0.8583	0.6755	0.9497	0.9504	0.7813	0.7407
Adamts17	1.26243	0.0089	17.22	18.87	23.72	12.36	12.72	12.72
Adamts18	1.82602	1.373e-05	0.06151	0.05239	0.03606	0	0	0.005625
Adamts19	0.997159	0.986	0.9439	0.7047	0.7238	0.6283	0.7152	0.5578
Adamts2	3.7607	7.005e-45	26.79	27.36	35.26	7.237	5.623	6.137
Adamts20	0.151774	2.915e-76	15.31	19.07	22.19	97.26	97.68	103.9
Adamts3	5.38893	4.167e-21	0.817	0.7481	0.8051	0.03776	0.06448	0.04906
Adamts4	1.92639	7.993e-17	11.97	12.27	10.8	5.321	4.783	4.471
Adamts5	0.131944	1.595e-110	2.303	1.616	1.981	12.06	11.62	12.62
Adamts6	0.738106	0.04993	1.539	1.142	1.333	1.026	1.812	1.507
Adamts7	1.1414	0.1451	11.72	14.37	14.26	9.162	10.73	8.384
Adamts8	11.6237	9.728e-55	6.544	6.127	5.27	0.5081	0.2057	0.3961
Adamts9	3.06312	3.72e-55	16.45	15.87	17.07	4.537	4.031	4.288
Adamtsl1	1.22391	0.1761	11.02	8.14	10.85	4.779	5.853	8.795
Adamtsl2	0.170755	2.484e-14	0.482	0.9871	1.836	5.954	6.485	4.24
Adamtsl3	0.924599	0.5325	5.343	4.262	4.941	4.472	3.752	4.414
Adamtsl4	2.40327	2.306e-07	5.058	6.462	10.88	2.789	2.475	2.054
Adamtsl5	1.52172	4.49e-06	37.79	45.73	39.99	20.97	25.78	18.23
Adap1	0.266277	2.671e-31	4.969	4.55	4.669	17.94	14.32	12.4
Adap2	2.14206	7.016e-06	6.444	5.698	4.741	1.844	1.476	2.66
Adar	1.49744	6.377e-07	20.98	23.86	21.3	11.02	13.58	10.65
Adarb1	2.37677	6.072e-17	5.967	6.202	5.646	2.118	2.184	1.618
Adarb2	2.03073	1.884e-06	0.8929	1.043	0.9992	0.3057	0.3958	0.3488
Adat1	0.730472	0.04819	2.199	2.114	1.614	1.609	2.741	2.195
Adat2	1.16433	0.2879	3.168	3.024	3.47	2.25	2.292	2.013
Adat3	0.956104	0.8086	3.025	3.051	2.416	2.163	3.275	1.686
Adck1	0.984682	0.8953	6.918	7.988	7.726	6.485	6.455	5.527
Adck2	0.992728	0.9517	8.15	8.555	8.98	6.321	7.911	6.37
Adck3	0.336109	2.904e-13	2.747	4.015	5.426	9.94	9.951	10.4
Adck4	0.808377	0.03565	10.13	10.54	10.63	11.32	11.57	8.304
Adck5	0.919231	0.5446	10.94	11.9	10.5	8.222	12.6	8.17
Adcy1	0.0903081	4.937e-197	1.328	1.142	1.228	10.49	11.18	11.67
Adcy2	0.610516	1.204e-07	5.097	5.606	6.948	7.527	7.408	8.231
Adcy3	2.29899	3.325e-12	4.965	5.277	6.702	1.843	1.719	2.196
Adcy4	2.93834	1.237e-19	3.787	4.191	3.494	0.8859	1.009	1.068
Adcy5	1.55014	2.197e-05	3.105	3.796	4.141	2.118	1.879	1.694
Adcy6	0.62356	1.07e-10	18.73	19.72	18.04	22.7	27.1	22.86
Adcy7	16.0444	3.861e-207	28.46	33.34	35.77	1.513	1.545	1.678
Adcy8	0.0828704	9.208e-51	0.04774	0.03304	0	0.8982	0.8797	0.7695
Adcy9	0.49141	1.115e-08	1.454	1.408	1.62	2.563	2.06	2.835
Adcyap1r1	1.07326	0.5968	15.2	14.1	23.54	13.59	12.72	12.97
Add1	0.560544	1.274e-12	146.4	153.2	160.2	228.7	224.3	204.4
Add2	23.2152	5.335e-86	3.817	4.093	3.731	0.03916	0.05201	0.07123
Add3	1.45407	9.065e-06	68.89	68.3	75.92	42.27	34.64	40.31
Adgb	0.697275	0.06013	0.4985	0.553	0.3017	0.6038	0.6492	0.4272
Adgra1	2.17196	9.717e-07	0.1644	0.1617	0.1187	0.01979	0.007511	0.01029
Adgra2	2.2253	3.751e-31	67.37	69.92	68.39	26.25	23.79	23.93
Adgra3	1.40415	6.428e-05	65.17	60.66	72.57	40.68	32.91	39.4
Adgrb1	0.0916958	1.806e-43	0.2476	0.3823	0.1305	2.898	3.92	2.865
Adgrb2	1.74183	0.0002005	11.26	13.97	9.876	4.634	7.638	3.77
Adgrb3	0.496891	7.707e-08	1.146	1.09	0.9936	1.464	1.825	2.064
Adgrd1	1.54681	0.008309	2.989	1.876	2.57	1.639	1.308	0.8811
Adgre1	2.90593	3.636e-31	15.89	17.67	17.57	5.274	3.85	4.914
Adgre4	8.83972	3.546e-25	0.6576	1.154	1.212	0.05249	0.01992	0.01818
Adgre5	5.24157	3.445e-104	83.92	83.79	73.66	12.28	11.97	12.32
Adgrf1	2.61897	3.615e-07	0.1178	0.1486	0.2535	0.01585	0.01804	0
Adgrf5	1.32446	0.0006701	5.711	5.502	6.665	3.471	3.41	3.871
Adgrg1	0.991641	0.9348	27.87	29.98	22.45	21.8	21.73	21.41
Adgrg2	1.33774	0.1169	0.1266	0.1806	0.1363	0.1025	0.07118	0.05318
Adgrg3	2.84218	2.052e-07	0.6246	0.7735	0.9187	0.2507	0.1617	0.06515
Adgrg5	1.45206	0.08152	0.2151	0.2482	0.2913	0.02735	0.1764	0.07106
Adgrg6	0.552099	6.831e-16	15.16	14.13	14.31	20.66	19.76	22.84
Adgrl1	0.883928	0.1619	27.48	30.43	29.26	24.8	31.09	23.17
Adgrl2	3.62003	6.842e-58	13.93	14.77	15.18	3.39	3.026	3.182
Adgrl3	0.962021	0.7517	8.726	9.906	7.548	6.256	9.082	6.462
Adgrl4	1.64593	3.511e-05	9.764	8.656	11.84	5.276	4.131	5.171
Adgrv1	0.605081	0.01624	0.09327	0.1392	0.05784	0.09863	0.187	0.1944
Adh1	2.39164	1.496e-05	2.322	2.968	4.117	1.302	0.9874	0.5352
Adh5	0.922103	0.2934	65.47	63.4	67.82	59.66	54.9	56.37
Adhfe1	0.835609	0.3303	1.106	0.9115	1.19	1.153	0.8613	1.16
Adi1	0.620413	1.37e-06	8.666	8.096	8.159	10.89	10.14	11.5
Adipor1	0.881175	0.1068	55.75	61.41	54.23	55.63	51	49.33
Adipor2	0.517238	9.009e-23	30.18	28.66	28.57	44.98	45.02	45.58
Adk	2.14503	1.845e-23	38.77	41.77	42.04	14.68	14.13	16.66
Adm	2.21299	7.015e-07	3.41	3.645	4.732	1.281	1.149	1.422
Adnp	1.39494	0.03183	4.663	2.842	2.771	2.07	1.761	2.026
Adnp2	1.21841	0.01319	7.163	6.878	6.649	4.326	4.777	4.445
Ado	0.170518	5.423e-117	12.94	12.03	11.56	60.81	53.67	58.05
Adora2a	1.76174	0.0001209	2.433	2.245	2.457	1.326	1.061	0.7891
Adora2b	4.43828	5.283e-23	5.498	4.676	4.124	0.9931	0.7285	0.6193
Adora3	4.70763	2.691e-16	0.7337	0.9958	1.051	0.03593	0.06844	0.02556
Adora3	1.75674	0.001379	0.2087	0.4047	0.5774	0.1363	0	0.05639
Adpgk	1.44133	4.961e-07	22.39	22.06	22.22	11.75	13.6	11.53
Adprh	1.32924	0.0001231	66.83	72.05	76.86	45.87	44.01	40.1
Adprhl2	1.19864	0.04855	18.09	19.46	16.89	12.16	13.69	10.5
Adprm	0.885092	0.3364	6.583	6.499	5.177	5.252	5.864	5.504
Adra1b	2.45717	1.015e-06	0.2459	0.3063	0.2849	0	0.02562	0.07017
Adra1d	0.697227	0.09427	0.1406	0.2724	0.1286	0.3538	0.2075	0.2841
Adra2a	3.26708	3.923e-15	3.926	3.266	5.449	1.205	0.9634	0.8183
Adra2c	2.00973	8.932e-05	0.1253	0.2139	0.1146	0.03822	0.0145	0.01986
Adrb2	0.542013	0.0006408	0.5232	0.5689	0.3608	0.9975	0.876	0.6517
Adrbk1	1.2669	0.001906	52.89	61.28	54.78	34.73	39.05	32.95
Adrbk2	2.57219	1.858e-09	4.085	3.767	2.893	0.6858	1.354	1.057
Adrm1	0.752363	5.829e-05	46.7	48.65	48.33	49.63	55.76	47.67
Adsl	0.886627	0.1128	31.25	32.77	34.02	31.35	29.31	28.09
Adss	1.17544	0.03543	25.9	24.59	28.29	16.81	18.09	18.53
Adssl1	2.36526	3.644e-08	2.481	3.607	2.843	0.8063	0.9433	1.013
Aebp1	4.54727	2.7e-62	246.3	250.6	273.6	49.96	42.1	43.46
Aebp2	1.0169	0.852	53.46	51.9	48.02	38.1	39.44	43.11
Aen	1.4963	1.691e-07	23.69	25.34	24.86	13.48	14.4	11.58
Aes	1.39098	0.000163	149.2	178.6	181.8	108.6	100.7	84.44
AF251705	3.03354	2.638e-18	7.496	8.989	8.181	1.88	2.11	2.058
AF529169	1.39426	0.08572	0.08491	0.06969	0.03232	0.01213	0.009203	0.04411
Afap1	2.25949	2.893e-27	35.29	37.38	30.48	12.18	12.42	11.88
Afap1l1	0.855476	0.0769	14.83	13.88	11.2	12.66	12.35	12.48
Afap1l2	0.441658	3.451e-22	109	109	93.33	175.1	201.6	188.5
Aff1	0.766788	0.0002847	16.53	17.12	16.66	17.16	16.77	18.62
Aff2	3.09084	2.424e-07	0.3024	0.3201	0.5843	0.04825	0.08544	0.03343
Aff3	3.31268	2.138e-43	17.92	19.21	22.01	4.196	4.555	5.334
Aff4	0.929418	0.4518	93.49	88.14	92.44	76.16	69.64	89.86
Afg3l1	1.03308	0.6783	32.86	34.08	34.38	25.94	27.86	24.7
Afg3l2	0.937285	0.407	14.41	14.64	14.51	12.55	13.15	11.55
Afmid	1.93442	6.357e-05	5.492	5.55	6.475	1.386	3.116	2.216
Aftph	0.976695	0.7973	20.16	19.18	18.15	15.15	14.88	17.08
Aga	0.981697	0.8475	20.58	19.2	22.19	16.77	16.83	16.84
Agap1	0.915099	0.2582	12.51	11.98	11.35	9.774	10.95	10.62
Agap2	7.27527	4.566e-51	2.635	3.142	3.243	0.3144	0.3374	0.2254
Agap3	1.13006	0.1068	23.71	26.75	26.05	18.75	18.87	16.64
Agbl2	2.0648	7.611e-06	0.8096	1.005	0.943	0.2564	0.3336	0.3478
Agbl3	0.570105	6.562e-06	1.65	1.689	1.973	2.351	2.848	2.397
Agbl5	0.711285	0.002235	3.361	4.057	3.289	3.737	4.515	3.904
Ager	0.870792	0.4708	4.729	4.737	4.499	2.928	6.437	3.425
Agfg1	1.272	0.002243	42.37	41.5	39.11	24.1	24.68	28.46
Agfg2	0.582649	2.259e-13	14.26	15.42	14.26	19.37	20.85	20.45
Aggf1	1.393	2.742e-06	17.91	17.14	16.37	10	9.637	9.896
Agk	1.01637	0.8813	9.37	11.28	11.48	8.262	8.697	8.316
Agl	0.744168	8.567e-05	9.077	8.713	9.045	8.787	9.724	10.33
Agmo	0.65811	0.002995	2.123	2.442	3.389	3.305	3.195	3.285
Ago1	1.30532	0.0001429	37.76	38.99	40.17	23.07	24.37	24.12
Ago2	1.3743	4.63e-06	12.16	11.78	11.71	6.595	6.948	7.191
Ago3	0.843816	0.05723	6.629	5.747	5.405	5.014	6.006	5.835
Ago4	1.3616	0.03319	1.147	1.19	0.9213	0.5793	0.7622	0.5389
Agpat1	0.518494	2.121e-15	69.97	79.7	71.56	121.8	126.5	94.77
Agpat2	0.983441	0.8994	17.81	20.27	20.36	18.89	16.67	12.39
Agpat3	0.545518	7.249e-17	74.64	77.35	74.42	115.9	106.1	110.6
Agpat4	1.14211	0.09544	35.02	36.36	35.13	26.31	24.87	23.64
Agpat5	0.553095	3.274e-16	3.696	3.499	3.555	5.112	5.36	5.169
Agpat6	1.02156	0.7954	26.68	27.46	27.6	21.66	22.65	19.79
Agpat9	2.48802	7.454e-07	0.4675	0.3617	0.4402	0.03146	0.03582	0.0981
Agps	0.59547	1.405e-09	51.7	44.31	47.59	65.24	55.82	71.94
Agrn	0.867719	0.1205	53.36	61.16	55.61	50.85	58.7	47.66
Agt	0.685677	0.006086	1.539	1.504	1.614	1.776	1.961	1.846
Agtpbp1	0.858744	0.05432	16.21	15.56	15.21	13.47	15.47	14.81
Agtr1a	1.56017	5.099e-05	7.951	8.165	10.34	4.999	4.426	4.07
Agtr2	5.93398	2.155e-31	17.65	13.04	23.56	2.511	1.73	2.891
Agtrap	1.35135	0.002818	20.09	24.71	29.64	14.31	13.76	15.83
Ahctf1	1.23302	0.007423	37.91	34.88	35.4	21.27	23.06	25.69
Ahcy	0.325787	1.087e-55	89.6	89.64	95.73	237.3	222	217.8
Ahcyl1	0.888719	0.1182	84.24	79.16	82.96	69.56	74.76	77.44
Ahcyl2	0.395569	8.678e-39	15.1	16.18	15.14	30.68	30.07	33.67
Ahdc1	2.76255	7.016e-33	8.633	10.14	9.722	2.899	2.412	2.906
Ahi1	0.51552	1.615e-19	8.382	9.107	9.671	14.67	13.57	14.14
Ahnak	0.805971	0.05245	60.28	48.06	47.33	44	55.59	55.01
Ahnak2	3.47256	2.604e-20	41.47	39.23	29.13	7.377	11.6	6.27
Ahr	0.77663	0.006552	14.46	12.17	17.27	15.74	14.77	14.74
Ahrr	0.548476	0.0006952	0.261	0.1852	0.2586	0.3585	0.4646	0.3336
Ahsa1	1.02682	0.7655	48.95	52.22	52.26	44.66	40.31	35.06
Ahsa2	0.993031	0.9446	13.81	13.13	13.22	10.56	12.24	9.554
AI118078	0.371131	4.907e-09	0	0.02165	0.03577	0.1253	0.2173	0.1395
AI182371	1.11497	0.5662	0.1858	0.1286	0.1888	0.1063	0.0941	0.1105
AI314180	0.777169	0.001003	30.82	28.47	29.89	28.58	29.7	33.49
AI413582	1.57888	0.0004623	16.95	20.78	16.32	9.417	10.66	7.092
AI429214	3.57762	2.501e-18	2.769	2.926	2.807	0.4369	0.5803	0.5676
AI464131	0.186727	4.397e-79	4.436	4.179	5.5	22.42	19.27	19.85
AI467606	2.35381	8.098e-07	1.447	1.368	1.803	0.4458	0.5437	0.331
AI593442	37.8967	8.781e-103	2.724	2.458	3.254	0	0.02064	0.01696
AI597479	0.640868	1.06e-08	8.514	7.8	8.002	9.537	9.979	10.91
AI606181	0.843816	0.3346	1.976	1.777	1.79	1.332	2.47	1.442
AI607873	2.28628	1.117e-06	2.329	2.71	1.744	1.014	0.5666	0.7377
AI661453	3.51616	1.232e-11	0.9187	0.7476	0.6484	0.05839	0.1329	0.1416
AI837181	1.13453	0.2079	26.59	31.25	32.66	22.41	24.29	17.22
AI846148	0.942099	0.5764	7.69	7.388	7.415	6.025	7.514	5.554
AI987944	0.607266	1.972e-06	4.526	3.916	3.855	4.778	5.813	5.722
Aida	1.78596	4.605e-18	67.17	63.43	65.27	28.48	29.15	29.88
Aif1	4.55673	1.165e-41	25.65	28.42	28.31	4.54	4.356	4.764
Aif1l	0.0765741	4.971e-190	23.33	18.58	23.49	231.6	218.4	240.6
Aifm1	0.915226	0.3228	8.876	9.317	9.645	8.199	8.338	7.839
Aifm2	0.863459	0.08687	16.26	16.57	16.4	15.09	15.78	14.85
Aig1	1.59848	1.142e-07	13.43	15.01	16.57	8.183	6.942	7.374
Aim1	2.7549	2.289e-07	0.3859	0.3858	0.2941	0.09811	0.04653	0.1105
Aim2	2.16295	6.706e-06	2.068	2.358	1.577	0.6528	0.6038	0.7105
Aimp1	0.877214	0.08186	37.11	37.77	39.76	35.36	34.62	34.74
Aimp2	1.03528	0.7518	21.23	22.96	19.66	16.96	17.71	14.88
Aip	0.610854	6.329e-09	52.55	62.73	63.76	88.58	80.3	66.85
Aipl1	1.84587	0.001689	0.3172	0.2667	0.4663	0.1037	0.08853	0.1078
Aire	0.317318	2.736e-14	0	0.01105	0	0.215	0.4077	0.3351
Ajap1	55.9862	3.627e-192	20.63	21.83	24.29	0.4018	0.08894	0.174
Ajuba	0.530491	8.052e-15	6.674	6.94	7.957	10.09	12.22	10.3
AK010878	1.42267	0.01678	7.104	7.832	5.893	3.424	4.411	3.556
Ak1	2.28311	1.341e-17	22.44	28.72	27.06	9.311	9.77	8.073
Ak2	1.16239	0.04552	46.19	46.2	45.27	30.28	34.94	29.41
Ak3	0.251564	2.4e-68	38.16	36.14	41.32	127.2	110.6	130.9
Ak4	2.08638	1.44e-09	3.671	3.823	4.012	1.474	1.353	1.437
Ak5	0.369079	2.903e-17	5.293	4.073	6.4	12.23	11.54	11.03
Ak6	1.17895	0.03246	71.81	71.05	74.12	43.66	50.22	52.8
Ak8	1.38559	0.0578	0.1874	0.1297	0.2077	0	0.05916	0.08102
Akap1	0.970439	0.744	9.911	10.81	10.51	8.628	8.99	8.171
Akap10	1.01329	0.9013	8.575	7.803	7.614	6.454	5.887	6.647
Akap11	0.725879	1.293e-05	9.229	9.08	9.315	9.586	9.849	11.02
Akap12	1.9752	1.964e-20	45.2	44.59	42.92	19	16.68	18.09
Akap13	3.65279	1.621e-76	61.1	62.12	61.68	12.45	14.09	13.74
Akap17b	0.852871	0.3083	1.311	1.223	1.104	0.8615	1.301	1.24
Akap2	2.27048	5.275e-23	80.12	79.33	72.19	27.71	24.75	29.08
Akap5	0.624122	0.007423	0.1544	0.1206	0.1214	0.2165	0.1945	0.1895
Akap6	0.854232	0.09977	2.726	2.358	2.129	2.22	2.502	2.06
Akap7	1.01082	0.9271	14.54	14.01	14.86	10.25	11.94	11.96
Akap8	0.941452	0.604	26.98	26.22	24.48	17.68	28.15	20.25
Akap8l	0.525732	8.147e-09	15.33	16.74	14.49	18.98	31.59	20.71
Akap9	1.05582	0.5693	39.2	34.78	31.81	23.1	28.25	28.67
Akip1	1.25275	0.06925	9.414	9.606	10.8	6.498	6.012	6.374
Akirin1	0.785999	0.0007585	11.96	11.5	11.96	12.23	12.06	11.87
Akirin2	1.05656	0.5573	25.62	23.39	24.23	17.01	18.08	20.2
Akna	2.18253	1.077e-20	6.387	7.483	6.587	2.426	2.654	2.345
Aknad1	1.49195	0.04386	0.1324	0.1198	0.1863	0	0.02653	0.09701
Akr1a1	1.05047	0.6084	403.6	433	448	347.7	326.3	305.6
Akr1b10	1.74086	2.953e-07	11.43	11.69	11.12	4.698	5.621	5.026
Akr1b3	1.31067	0.0003744	61.39	65.39	65.89	41.01	42.78	33.98
Akr1b8	5.57511	2.206e-91	34.61	32.24	33.17	4.452	4.557	4.861
Akr1c13	3.32188	2.988e-13	3.153	3.472	3.615	0.6223	0.5273	0.8353
Akr1c14	0.335876	3.009e-14	0.7679	0.7454	1.079	2.305	2.035	2.324
Akr1c18	1.58425	0.003518	0.3467	0.2079	0.1057	0.05288	0	0.05496
Akr1e1	0.608994	4.61e-07	5.22	5.921	5.311	7.094	6.697	8.057
Akr7a5	0.700133	0.0003997	11.48	13.31	13.84	16.17	15.94	12.44
Akt1	1.31741	0.0002486	256	270.5	267.9	168.7	165.6	148.8
Akt1s1	0.889521	0.1568	45.31	50.9	50.77	45.37	48.53	38.65
Akt2	1.28806	0.0004884	97.95	102.1	108	68.18	65.28	58.14
Akt3	0.43407	1.142e-24	22.25	20.77	21.05	40.12	34.36	43.78
Aktip	0.629335	8.347e-11	19.59	19.68	17.98	24.63	24.7	23.95
Alad	0.172301	1.12e-97	14.49	15.21	17.58	79.62	79.89	62.96
Alas1	1.29603	0.0006362	34.31	38.7	32.32	21.69	21.97	21.42
Alas2	0.933945	0.704	4.39	6.705	5.78	5.147	5.97	3.451
Alcam	1.71214	1.683e-08	58.49	44.98	50.97	20.2	23.79	27.77
Aldh16a1	1.53805	5.572e-07	16.08	18.4	18.05	8.546	10.33	8.252
Aldh18a1	1.99322	2.374e-24	56.84	58.95	59.11	24.79	23.9	21.5
Aldh1a1	0.482299	0.0006106	0	0.108	0.0991	0.2082	0.2032	0.3247
Aldh1a2	2.84021	3.315e-07	1.073	1.208	0.6111	0.2698	0.2047	0.1542
Aldh1a3	35.9271	3.12e-251	261.8	285.4	304.4	7.626	5.296	5.886
Aldh1a7	0.122343	1.277e-30	0.1421	0.07153	0.09848	1.922	1.638	1.152
Aldh1b1	1.83414	0.0006882	1.46	1.455	1.78	0.8016	0.6252	0.4166
Aldh1l1	1.02178	0.9066	2.574	2.14	1.473	1.536	1.705	1.621
Aldh1l2	9.58647	2.661e-87	5.648	5.451	5.936	0.4897	0.4284	0.3746
Aldh2	0.385286	9.185e-44	51.76	55.22	53.46	117.6	113.7	103.4
Aldh3a2	0.56766	3.824e-16	19.24	20.47	20.99	30.93	28.1	26.92
Aldh3b1	0.248101	1.067e-46	3.502	4.03	3.95	13.71	13.58	11.1
Aldh4a1	0.56331	5.107e-11	4.608	4.984	4.951	7.376	7.364	6.16
Aldh5a1	0.617025	6.985e-06	1.451	1.371	1.448	1.774	1.945	1.883
Aldh6a1	0.300826	1.356e-52	6.785	5.846	6.006	16.38	15.78	17.93
Aldh7a1	0.426317	1.5e-28	37.12	42.33	46.3	83.09	75.43	78.25
Aldh9a1	0.594192	1.278e-13	36.34	34.92	39.98	48.09	54.04	47.84
Aldoa	0.901688	0.283	380.4	416.4	404	382.1	376	309.8
Aldoc	0.0942738	4.102e-58	0.3463	0.3922	0.288	4.754	4.606	3.931
Alg1	0.63556	6.355e-09	18.76	20.17	19.22	24.8	26.72	22.17
Alg10b	1.19549	0.1069	17.27	17.39	18.21	11.77	9.128	14.4
Alg11	0.796088	0.01321	7.032	6.544	6.928	6.707	6.308	7.629
Alg12	0.92287	0.5328	7.923	9.231	8.648	8.163	8.483	5.886
Alg13	1.00356	0.9769	11.17	10.5	9.544	7.228	8.153	9.417
Alg14	0.50994	1.71e-21	38.3	36.82	37.04	54.05	60.55	61.88
Alg2	1.1228	0.1565	22.53	21.14	23.81	17.06	15.32	15.76
Alg3	0.854114	0.1169	12.51	13.74	13.9	13.28	13.71	10.84
Alg5	0.917767	0.2852	23.19	22.43	23.63	19	21.41	19.87
Alg6	0.565109	1.743e-14	12.74	11.41	11.54	17.18	17.32	16.4
Alg8	1.43266	0.0001236	19.79	18.62	20.01	10.12	12.11	10.03
Alg9	0.857792	0.07874	16.43	16.49	16.63	14.75	15.12	16.37
Alk	2.39496	0.0001459	0.2414	0.2619	0.5519	0.113	0.06668	0.08479
Alkbh1	1.03607	0.7796	18.77	18.37	16.58	11.2	17.65	12.49
Alkbh2	1.70846	0.000465	5.402	5.173	5.024	2.876	2.448	1.737
Alkbh3	1.11845	0.2663	17.13	17.8	17.92	10.81	13.62	13.03
Alkbh4	1.1855	0.1946	7.903	7.615	7.108	5.12	5.829	4.241
Alkbh5	1.0567	0.5121	22.42	22.18	22.66	16.82	15.66	18.42
Alkbh6	0.753459	0.01575	14.89	18.78	18.25	21.84	19.3	14.71
Alkbh7	0.494485	1.596e-08	6.768	8.07	6.561	13.89	11.91	10.41
Alkbh8	0.815411	0.08294	6.222	5.384	5.981	5.577	4.805	6.897
Alms1	1.91428	3.539e-08	1.502	1.347	1.414	0.4709	0.6011	0.6516
Alox12	2.61353	4.901e-08	0.894	0.8759	0.934	0.322	0.157	0.215
Alox12e	2.75108	1.663e-09	0.3471	0.5925	0.6353	0.05295	0	0
Alox15	26.2273	4.223e-51	5.64	12.94	12.89	0.2535	0.1924	0.224
Alox5	4.45677	3.394e-12	1.933	3.235	3.135	0.7525	0.2739	0.2607
Alox5ap	5.08413	1.037e-30	24.04	32.18	31.49	4.876	4.649	3.184
Alpk1	1.24989	0.1432	4.381	4.181	3.363	1.855	3.364	2.317
Alpk2	1.53421	0.01382	0.07373	0.05103	0.03967	0.009924	0.007531	0.02579
Alpk3	1.70906	0.0001225	0.08691	0.08202	0.07239	0.01808	0.00686	0
Alpl	0.82955	0.1862	3.43	3.519	3.246	3.355	3.635	3.01
Als2	0.362487	1.671e-44	14.15	15.23	13.95	31.15	31.03	33.91
Als2cl	1.65084	0.0002644	3.26	3.204	2.664	1.081	1.69	1.483
Alx4	1.22315	0.4755	0.1778	0.04502	0.04628	0.08931	0.04142	0.03094
Alyref	1.31394	0.0001068	23.98	24.44	23.93	14.09	15.27	14.57
Alyref2	1.07482	0.6338	3.439	3.7	3.196	2.639	2.512	2.568
Amacr	0.819605	0.1301	2.633	2.446	2.86	3.083	2.421	2.379
Ambra1	0.793279	0.00187	11.15	11.97	11.42	11.46	13	10.46
Amd1	1.02012	0.8147	27.85	25.1	26.1	20.17	20.73	21.09
Amd2	0.598988	0.004681	0.1919	0.1748	0.1271	0.3467	0.2664	0.2347
Amdhd2	0.587312	2.104e-09	28.47	34.53	30.61	44.24	48.74	35.53
Amer1	1.61754	2.982e-08	3.657	3.316	3.602	1.589	1.885	1.696
Amer2	1.24083	0.1839	0.108	0.1087	0.05988	0.08988	0.03411	0.02335
Amfr	0.689107	2.797e-07	96.39	100.6	105.4	119.8	112.1	119.5
Amh	0.662917	0.04428	0.1283	0.2663	0.1466	0.1834	0.4176	0.2669
Amica1	2.30378	0.0001371	0.2716	0.2932	0.5134	0.07457	0.1038	0.01292
Amigo1	1.61832	1.287e-06	10.64	8.664	11.77	5.22	5.18	4.838
Amigo2	2.37677	2.011e-08	1.357	1.538	1.502	0.5744	0.3713	0.4311
Amigo3	1.09164	0.5008	2.918	3.167	3.296	2.45	2.287	2.147
Ammecr1	1.44323	0.0001904	11.05	9.622	9.116	4.639	5.226	6.544
Ammecr1l	1.07289	0.4003	19.83	19.72	17.76	13.08	14.71	14.91
Amn	3.87985	6.472e-10	0.3644	0.4933	1.063	0	0.02751	0.01884
Amn1	0.432568	4.496e-14	4.779	4.185	4.315	7.568	9.239	8.326
Amot	1.44543	6.391e-05	6.762	6.339	6.733	3.539	3.346	4.028
Amotl1	1.80901	8.649e-17	57.47	58.61	61.7	27.4	24.78	26.43
Amotl2	0.431969	8.019e-25	27.73	28.64	22.35	46.37	52.85	47.45
Ampd2	1.95098	8.962e-12	34.38	36.95	34.51	12.67	18.48	12.02
Ampd3	2.47084	7.205e-17	8.775	10.05	9.348	2.859	3.267	2.732
Amph	0.465225	1.126e-13	4.353	4.999	3.6	8.19	7.457	7.215
Amt	0.748047	0.1035	5.391	6.625	4.053	4.172	7.811	5.415
Amy1	0.558837	0.00706	0.613	1.003	1.278	0.8722	2.046	1.478
Amz1	4.77334	6.912e-20	1.962	3.019	2.423	0.2837	0.3915	0.2949
Amz2	0.970318	0.7193	33.98	31.08	30.08	26.58	27.54	24.5
Anapc1	1.29298	0.0002384	42.06	41.71	42.77	26.25	25.52	26.53
Anapc10	0.678208	6.707e-05	4.354	4.516	4.357	5.362	4.979	5.437
Anapc11	1.0268	0.7749	24.98	28.35	26.72	21.94	22.6	18.03
Anapc13	0.725879	0.0003809	29.58	25.87	26.4	28.22	33.15	29.07
Anapc15	1.21529	0.04418	17.88	16.71	16.14	9.843	12.18	11.1
Anapc16	0.761861	0.000272	37.58	40.69	38.99	41.31	45.27	36.97
Anapc2	0.895025	0.122	63.05	63.91	64.55	57.63	59.65	54.17
Anapc4	1.19433	0.01321	80.37	74.48	74.88	50.81	50.24	52.78
Anapc5	1.194	0.026	201.3	199.7	204.6	134.2	145.5	126.6
Anapc7	1.15349	0.04602	28.03	28.45	28.86	19.83	20.46	18.89
Ang	2.62624	2.311e-09	3.957	4.149	5.082	1.4	1.267	0.8673
Angel1	1.27341	0.05756	2.739	2.586	2.093	1.444	1.619	1.558
Angel2	0.622394	2.84e-11	23.19	22.85	21.17	27.2	31.84	27.64
Angpt1	12.6057	1.773e-58	3.023	2.344	2.916	0.0861	0.1198	0.1417
Angpt2	0.0828704	9.257e-132	1.44	0.9496	1.28	13.09	12.58	11.8
Angptl1	2.87189	2.514e-09	2.466	1.874	1.451	0.4907	0.4771	0.4145
Angptl2	9.08194	9.055e-146	291.9	306.6	301.7	27.71	25.09	26.37
Angptl4	2.36362	1.447e-13	14.53	16.23	21.92	6.621	6.046	4.996
Angptl6	0.382094	2.778e-09	1.3	1.437	1.107	3.67	3.254	2.088
Angptl7	3.99169	2.76e-46	76.78	92.87	64.71	17.56	14.92	14.45
Ank	0.807425	0.009601	96.77	109.6	112.2	112.1	97.95	105.8
Ank1	1.42969	0.08283	0.4202	0.4556	0.633	0.3244	0.3297	0.1505
Ank2	0.906513	0.2211	51.36	50.03	56.15	44.26	44.98	49.71
Ank3	0.290579	4.688e-44	21.63	16.79	21.23	54.84	49.72	59.87
Ankef1	1.26068	0.2541	0.02968	0.1027	0.151	0.04527	0.01718	0.05894
Ankfn1	0.0922697	1.11e-33	0.1157	0.3522	0.1763	3.334	2.289	3.465
Ankfy1	1.23893	0.001698	33.45	33.96	33.72	21.93	22.2	21.21
Ankhd1	1.06243	0.4457	34.45	34.87	33.61	24	27.25	26.21
Ankib1	0.588127	2.551e-13	32.55	30.94	34.11	44.27	42.07	46.61
Ankle1	1.62913	0.003662	8.558	8.246	6.989	2.757	5.682	2.994
Ankle2	0.901126	0.2027	14.32	13.33	13.57	11.33	11.95	13.28
Ankmy2	0.66044	2.217e-06	11.49	10.57	12.53	12.28	16.21	13.38
Ankra2	0.701687	0.0003169	11.03	12.23	11.98	11.42	15.76	13.04
Ankrd10	1.13493	0.342	23.31	21.89	19.26	12.66	20.88	11.94
Ankrd11	0.928774	0.3496	26.69	28.08	26.85	22.06	24.71	23.58
Ankrd12	0.758279	0.001178	17.71	16.12	13.91	15.46	16.75	18.25
Ankrd13a	0.829032	0.01257	39.79	43.81	44.92	41.21	39.72	43.18
Ankrd13b	0.407254	2.441e-25	43.42	51.21	42.55	90.69	103.1	76.97
Ankrd13c	0.645415	9.758e-09	24.46	24.52	24.62	29.95	27.66	33.78
Ankrd13d	0.393927	1.424e-07	1.95	3.667	3.848	6.691	8.311	5.29
Ankrd16	0.955184	0.7757	43.95	42.47	36.19	23.36	48.4	31.07
Ankrd17	1.19931	0.02084	26.58	26.35	28.57	17.99	16.69	19.64
Ankrd23	0.780841	0.2637	4.729	4.585	4.554	3.197	8.049	3.054
Ankrd23	0.864717	0.5773	0.4515	0.3858	0.6165	0.1459	0.4853	0.7051
Ankrd24	0.510082	3.888e-06	7.727	9.444	7.253	9.661	18.24	10.94
Ankrd26	0.566363	4.977e-07	7.603	6.67	5.369	7.534	10.74	9.669
Ankrd27	1.01354	0.8822	21.52	23.33	22	16.77	19.72	16.27
Ankrd28	1.30432	0.0003937	31.44	30.54	30.85	18.71	17.64	20.55
Ankrd29	1.60325	0.006843	2.234	1.833	2.417	1.236	0.7506	1.114
Ankrd32	1.21773	0.04452	12.96	12.6	11.48	7.323	8.518	8.335
Ankrd33b	0.322194	4.204e-15	0.4209	0.651	0.6038	1.235	1.612	1.59
Ankrd34a	1.80188	0.00664	0.3204	0.2146	0.5041	0.1182	0.1166	0.08601
Ankrd35	2.64268	6.132e-10	1.504	1.906	2.404	0.4822	0.5489	0.5789
Ankrd37	0.777438	0.1226	2.469	2.308	2.346	1.981	2.868	2.593
Ankrd39	0.690494	0.001359	8.255	8.983	8.394	8.827	12.48	8.552
Ankrd40	0.52617	1.189e-21	59.65	62.05	59.15	91.82	90.3	93.56
Ankrd42	1.26295	0.1344	1.287	1.57	1.335	0.7723	0.9526	0.8531
Ankrd44	1.5339	2.057e-08	20.16	20.79	22.81	10.62	10.69	11.77
Ankrd46	0.385019	2.723e-46	27.07	27.83	28.89	59.13	57.7	57.86
Ankrd49	0.982603	0.8779	10.35	10.43	9.308	7.351	8.236	8.872
Ankrd50	0.506593	2.417e-22	30.86	30.67	32.13	50.06	48.19	49.89
Ankrd52	1.43575	1.758e-07	38.04	40.26	37.98	21.49	23.09	20.24
Ankrd54	0.862144	0.1726	14.76	15.14	12.58	12.11	15.57	11.83
Ankrd55	1.20189	0.4068	0.1558	0.1166	0.2174	0.05938	0.1352	0.04644
Ankrd6	1.29558	0.1161	0.5895	0.5214	0.5991	0.3446	0.347	0.3193
Ankrd66	0.480964	3.11e-05	0.1617	0.1678	0.2772	0.601	0.5789	0.4325
Ankrd9	0.906639	0.6686	2.06	2.884	2.6	2.687	2.92	1.167
Anks1	0.334482	4.53e-53	11.61	12.43	12.82	30.6	31.25	26.7
Anks1b	7.16517	8.132e-31	10.96	8.864	6.289	0.6748	0.7481	1.186
Anks3	0.907645	0.4028	11.01	10.83	8.768	7.896	11.13	7.989
Anks6	1.17129	0.1373	3.934	4.155	4.257	2.952	2.991	2.486
Ankub1	0.0793294	8.705e-41	0.06098	0.00844	0.03718	1.172	2.171	1.639
Ankzf1	0.678631	0.003221	6.094	7.031	5.752	5.924	9.987	6.476
Anln	2.48802	6.529e-32	19.29	20.08	21.78	6.264	6.062	7.231
Ano1	1.18987	0.1642	3.731	3.936	3.387	2.458	2.537	2.412
Ano10	1.05909	0.4607	25.69	26.95	28.9	21.55	20.13	20
Ano2	1.94181	0.0001444	0.2165	0.1303	0.1579	0.06462	0.01635	0.01119
Ano3	7.85167	3.314e-32	1.507	1.44	1.911	0.09372	0.1209	0.06819
Ano4	3.18215	2.14e-10	0.6133	0.5945	0.4591	0.07656	0.07737	0.05305
Ano6	0.995774	0.96	33.03	31.94	32.68	26.15	25.4	26.93
Ano8	0.459456	2.334e-20	8.592	9.367	7.687	14.94	17.2	12.93
Anp32a	1.487	3.596e-07	145.5	136.1	135.6	69.84	70.93	83.18
Anp32b	1.26751	0.0007497	125.3	122.8	122.9	75.85	79.66	78.61
Anp32e	0.951536	0.6032	199.7	187.7	191.4	154.9	148.9	182.4
Anpep	12.244	6.086e-91	53.43	41.88	32.29	3.147	2.459	2.612
Antxr1	1.33293	8.646e-05	35.05	37.61	38.6	23.44	21.03	22.34
Antxr2	1.28521	0.003618	16.24	16.13	19.42	11.42	9.441	11.35
Anxa1	10.6886	6.156e-178	335.8	336.9	361.9	28.26	22.56	26.2
Anxa11	1.0707	0.4288	15.29	17.52	18.35	12.79	13.21	12.2
Anxa2	1.41225	0.0001996	1011	953.9	915.2	557.5	537.7	537.6
Anxa3	1.36226	0.00116	40.19	33.47	33.76	23.76	20.59	18.94
Anxa4	3.06737	3.215e-53	66.38	71.05	69.87	19.16	16.41	18.41
Anxa5	2.21146	2.155e-18	851.6	818.4	715.8	300.3	274.2	288.6
Anxa6	1.35773	0.0001084	131.8	135.5	140.7	86.79	76.23	77.58
Anxa7	1.97178	2.715e-19	44.58	47.79	40.68	18.97	16.97	18.07
Anxa8	0.815298	0.3421	0.3458	0.6102	0.369	0.3165	0.5253	0.555
Anxa9	0.900127	0.556	1.637	1.42	1.779	1.034	1.601	1.589
Aoah	2.13022	8.213e-06	1.648	1.85	2.345	0.9219	0.4929	0.6968
Aoc2	1.58711	0.0487	1.569	1.755	1.04	0.4353	1.143	0.4676
Aoc3	1.0656	0.5836	4.787	4.322	5.017	3.714	3.412	3.477
Aox1	0.337042	1.53e-17	0.6653	0.7301	0.5841	1.497	1.969	1.522
Aox2	2.10526	4.137e-05	0.037	0.08643	0.09871	0	0.01205	0
Ap1ar	0.853818	0.02676	31.17	31.56	31.42	27.98	30.63	29.62
Ap1b1	1.18034	0.01654	18.58	18.87	19.08	13.3	12.48	12.58
Ap1g1	0.946202	0.5088	44.92	39.9	39.85	32.87	35.6	36.92
Ap1g2	1.01771	0.9238	4.779	5.125	4.177	3.097	5.027	2.89
Ap1m1	1.35444	0.0001106	89.31	100.9	92.6	57.94	60.62	48.79
Ap1s1	1.42751	1.109e-07	98.07	102.1	103.7	55.64	60.05	54.31
Ap1s2	0.580835	2.137e-10	16.23	13.77	12.77	18.95	18.64	21.6
Ap1s3	1.63478	0.007671	0.5892	0.6105	0.6691	0.1325	0.2805	0.2494
Ap2a1	1.08794	0.2723	72.54	81.79	81.71	57.76	60.19	55.76
Ap2a2	1.03933	0.6442	39.13	40.22	39.95	33.43	29.7	28.87
Ap2b1	1.21377	0.0089	79.75	79.57	81.68	55.94	50.85	52.2
Ap2m1	0.875088	0.1132	365.8	382.6	381.1	356.9	346.5	330.5
Ap2s1	1.07082	0.3757	95.34	90.96	94.89	70.79	74.05	65.43
Ap3b1	1.18633	0.02322	19.91	20.08	21.09	13.72	12.82	14.62
Ap3b2	0.777492	0.2435	0.1949	0.3414	0.1751	0.3413	0.2788	0.2456
Ap3d1	0.962408	0.6414	29.41	30.74	30.06	23.98	27.76	23.34
Ap3m1	0.83822	0.01949	49.11	50.62	50.87	48.76	44.36	50.75
Ap3m2	0.604704	1.5e-10	6.552	6.516	5.951	8.103	9.158	8.074
Ap3s1	0.68968	2.08e-07	38.95	35.6	37.53	41.79	41.96	46.37
Ap3s2	0.835957	0.01039	9.062	9.044	8.571	8.407	8.719	8.459
Ap4b1	0.75106	0.0006084	10.37	9.575	9.923	10.31	11.34	10.28
Ap4e1	0.929612	0.5487	14.04	11.86	10.04	8.57	11.62	10.69
Ap4m1	1.05273	0.6334	30.35	31.08	27.26	19.07	27.47	20.73
Ap4s1	0.554093	0.0004487	5.708	7.734	8.189	8.067	15.24	8.355
Ap5b1	0.508881	5.514e-09	2.314	2.276	2.461	4.286	3.972	3.121
Ap5m1	0.830643	0.06192	5.997	5.597	5.708	5.056	5.345	6.258
Ap5s1	0.936779	0.565	12.28	13.29	12.71	10.76	11.77	10.22
Ap5z1	1.00668	0.9619	14.82	17.85	14.46	11.4	16.35	9.78
Apaf1	2.01391	3.756e-15	22.32	18.97	18.4	7.034	7.428	9.068
Apba1	0.620972	5.974e-08	2.926	2.997	2.859	4.338	3.645	3.484
Apba2	8.14548	8.524e-28	3.789	3.084	2.296	0.1066	0.1347	0.2583
Apba3	0.936701	0.4837	15.65	18.46	16.27	15.66	14.94	12.69
Apbb1	0.5413	2.398e-18	23.87	26.13	24.34	39.09	37.31	34.34
Apbb1ip	3.79737	1.993e-33	6.09	6.381	6.27	1.355	1.23	1.182
Apbb2	2.25636	1.54e-23	26.36	24.9	24.88	8.735	8.133	9.908
Apc	0.848155	0.02914	36.57	33.6	36.8	31.27	34.39	35.22
Apc2	0.541187	3.23e-09	3.433	3.648	3.034	5.214	5.792	4.211
Apcdd1	0.541112	7.631e-07	2.21	2.436	2.969	4.013	3.471	4.022
Apeh	0.753824	0.0006736	23.66	28.58	25.26	26.42	31.24	24.88
Apex1	0.767905	0.0001904	51.56	53.93	54.74	53.88	55.28	57.96
Apex2	1.24453	0.05624	5.626	5.161	4.9	3.233	3.502	3.271
Aph1a	0.692027	7.534e-08	63.84	63.41	67.74	76.79	72.96	75.96
Aph1b	0.590251	5.908e-11	6.788	6.804	8.069	9.891	9.42	10.15
Aph1c	0.294023	1.911e-20	0.726	0.755	0.9637	2.222	2.483	2.442
Api5	1.00291	0.973	48.3	46.38	48.78	38.38	36.07	40.02
Apip	1.05395	0.6487	14.87	15.64	15.72	11.1	12.84	11.02
Apitd1	1.64821	0.0001442	10.71	11.77	11.37	6.154	5.234	4.797
Aplf	1.22663	0.05799	4.081	4.212	4.177	2.816	2.679	2.626
Apln	0.688009	0.002713	4.806	3.279	3.282	4.81	4.467	4.112
Aplnr	3.45097	1.575e-60	42.95	42.08	47.61	11.3	9.866	9.509
Aplp1	2.37183	8.205e-21	10.86	12.42	11.57	3.448	4.071	3.982
Aplp2	0.583134	9.978e-10	116.2	125	128.7	172.2	163.7	172
Apmap	1.08395	0.2955	20.21	20.4	20.35	14.67	14.79	15.51
Apoa1bp	0.995492	0.9618	36.22	39.33	40.06	31.95	33.31	27.82
Apoa2	0.861785	0.4065	0.7162	0.4194	0.5887	0.3782	0.7653	0.5896
Apobec1	3.4438	2.331e-39	15.54	16.69	16.1	4.082	3.627	3.33
Apobec3	5.0806	6.846e-51	13.87	15.05	15.72	2.322	2.228	2.115
Apobr	3.75549	1.035e-20	3.93	4.944	4.842	0.7756	0.8176	1.045
Apoc1	9.03172	4.615e-30	15.77	15.56	9.438	0.5359	0.9635	0.5556
Apoc2	7.98338	1.023e-27	4.344	5.798	5.473	0	0.2694	0.1054
Apod	7.70076	3.715e-71	1565	1965	1920	222.8	175.7	168
Apoe	3.49671	1.643e-37	1329	1478	1405	354.4	324	286.4
Apol10b	1.0899	0.6968	0.08064	0.1953	0.2664	0.1538	0.105	0.1119
Apold1	1.51467	0.01447	1.756	1.277	1.351	0.5207	0.7339	0.9375
Apon	1.50775	0.02236	0.3135	0.2283	0.1509	0.03775	0.08594	0.07846
Apoo	0.807369	0.05162	9.888	9.667	9.887	9.736	10.63	8.961
Apool	0.880137	0.235	8.684	8.827	9.35	7.676	9.087	7.625
Apoo-ps	1.0787	0.7516	1.698	0.8312	0.8769	1.242	0.677	0.6703
Apopt1	0.73995	0.00102	15.82	17.39	16	19.54	18.43	15.81
App	1.09028	0.4401	333.1	330.7	380.7	265.3	233.3	267.5
Appbp2	0.682027	1.132e-07	17.1	15.99	16.48	19.52	18.17	20.51
Appl1	0.937552	0.4867	38.49	31.61	33.9	28.04	28.24	32.4
Appl2	0.919486	0.3957	61.46	60.51	60.43	42.69	63.48	52.34
Aprt	1.56852	1.326e-08	45.37	47.57	49.62	26.31	24.81	21.62
Aptx	0.680799	7.978e-06	6.336	6.933	6.75	7.35	8.629	7.628
Aqp1	12.9331	7.258e-58	65.37	77.93	105.4	7.277	4.287	3.733
Aqp11	0.373453	1.511e-08	0.4644	0.4052	0.3078	1.432	1.087	1.08
Aqp5	1.96469	0.0002115	0.839	0.7321	0.6117	0.1669	0.2375	0.2169
Aqp7	1.45438	0.05863	0.4926	0.3753	0.3147	0.2876	0.1788	0.1244
Aqp9	4.41373	4.776e-11	0.4044	0.855	0.9167	0	0.05695	0.078
Aqr	1.03744	0.6782	13.21	12.81	13.01	9.941	9.16	10.99
Ar	1.91229	0.0004712	0.1145	0.1158	0.1074	0.01343	0.03567	0.04536
Araf	0.664159	6.249e-06	50.48	52.51	46.6	54.52	73.95	52.36
Arap1	1.79664	3.191e-13	93.21	101	107.3	46.31	50.14	37.88
Arap2	4.93483	3.744e-41	6.001	6.212	7.009	1.044	0.8438	1.065
Arap3	2.51577	3.339e-27	10.22	9.926	8.794	3.063	3.447	2.625
Arc	0.48734	0.0001012	0.3233	0.3387	0.2798	0.5199	0.8194	0.4572
Arcn1	0.979617	0.8364	73.61	68.47	74.07	59.67	52.66	64.1
Arel1	0.731282	4.944e-06	30.59	30.25	30.7	33.9	31.9	34.58
Arf1	1.09528	0.291	216	209.5	221.5	163.6	154.1	155.3
Arf2	0.958294	0.6239	53.87	53.66	58.57	48.97	41.81	48.04
Arf3	0.700084	1.683e-06	78.31	86.75	84.18	102.3	91.66	91.44
Arf4	1.12202	0.1803	294.4	271.4	300	209.8	194	213.6
Arf5	1.23919	0.007509	122.2	133.2	130.5	86.62	91.86	71.16
Arf6	1.58381	2.977e-10	31.2	35.04	33.12	17	15.81	17.37
Arfgap1	1.19889	0.04958	66.5	68.56	71.49	41.42	56.29	40.19
Arfgap2	0.6939	5.386e-08	60.1	62.1	61.93	68.97	73.32	70.33
Arfgap3	1.62958	8.391e-11	24.09	25.68	26.59	12.78	11.45	13.19
Arfgef1	1.09384	0.2866	41.97	38.12	38.83	27.26	27.86	31.74
Arfgef2	1.15429	0.04081	13.89	13.94	13.78	9.677	9.42	9.754
Arfgef3	2.47598	2.278e-08	0.5328	0.4879	0.4111	0.1189	0.1213	0.1661
Arfip1	0.336342	5.492e-46	37.82	34.02	38.58	84.48	82.85	95.7
Arfip2	0.915226	0.3649	39.54	41.84	39.44	32.4	43.35	30.06
Arfrp1	0.917258	0.4601	24.38	23.66	22.29	17.63	26.51	17.21
Arg1	9.9659	8.998e-38	3.346	2.691	3.143	0.08276	0.06281	0.129
Arglu1	0.816882	0.1279	43.5	40.1	33.72	28.38	52.22	34.6
Arhgap1	1.55229	1.302e-09	43.92	44.4	49.47	25.31	23.9	21.87
Arhgap10	0.415235	1.441e-34	11.81	11.4	13.07	25.27	22.59	22.41
Arhgap11a	2.3669	1.243e-32	18.47	18.61	17.73	5.67	6.099	6.612
Arhgap12	0.672078	1.695e-07	17.11	15.15	14.79	18.26	17.99	19.92
Arhgap15	1.79278	0.0003918	1.12	1.156	1.331	0.4344	0.4203	0.6207
Arhgap17	1.0269	0.7485	18.59	19.36	17.22	13.67	14.83	14.5
Arhgap18	1.19839	0.02572	27.26	24.6	27.48	18.78	16.35	17.89
Arhgap19	0.0535118	2.3e-118	28.42	23.25	35.51	422.8	421.6	461.7
Arhgap20	3.11234	5.895e-15	2.594	3.312	2.175	0.763	0.5684	0.6683
Arhgap21	1.4756	8.816e-08	31.11	28.68	33.32	16.81	16.1	17.48
Arhgap22	1.99253	4.314e-09	8.8	8.162	6.965	2.601	3.81	2.957
Arhgap23	0.719217	8.451e-06	15.01	16.86	16.83	16.88	19.16	18.19
Arhgap24	0.273194	9.611e-57	10.5	10.4	11.32	31.11	28.14	35.53
Arhgap25	3.12098	1.66e-17	2.965	3.734	3.539	0.8094	0.9211	0.7116
Arhgap26	0.34748	4.392e-36	8.266	6.478	7.049	15.97	17.82	16.91
Arhgap27	2.72452	6.82e-19	7.973	9.098	8.833	2.492	2.404	2.464
Arhgap28	1.1292	0.2845	9.2	8.121	9.355	6.667	5.278	6.956
Arhgap29	0.728601	3.225e-05	32.02	28.14	29.91	32.27	30.92	35.8
Arhgap30	3.18435	2.566e-25	4.433	5.094	4.807	1.239	0.9971	1.281
Arhgap31	0.400535	5.869e-31	21.06	19.72	22.25	42.59	38.08	45.32
Arhgap32	1.88976	6.96e-20	19.99	19.03	20.93	8.617	8	8.707
Arhgap33	1.12568	0.3706	13.78	14.43	12.19	8.12	13.16	7.475
Arhgap35	1.01221	0.8931	24.66	25.46	27.9	20.54	19.2	21.91
Arhgap39	0.357496	2.818e-36	33.26	37.41	31.17	73.8	87.54	68.03
Arhgap4	3.69353	4.403e-22	5.899	6.463	5.788	1.005	1.663	0.9828
Arhgap42	0.822279	0.01116	15.83	13.19	15.02	13.78	15.12	13.95
Arhgap44	1.54478	7.882e-05	3.257	3.629	3.492	1.801	1.894	1.612
Arhgap5	0.902125	0.3799	12.09	10.7	13.11	10.42	8.401	12.95
Arhgap6	4.14393	3.148e-25	2.794	2.977	2.319	0.538	0.4443	0.4606
Arhgap8	3.09084	3.167e-07	0.3992	0.8413	0.9957	0.04151	0.04726	0.1297
Arhgap9	3.39638	1.399e-14	2.638	3.295	3.213	0.7082	0.7294	0.4381
Arhgdia	1.06	0.6139	375	431.1	411.1	337.6	316.5	266.5
Arhgdib	3.73213	9.598e-48	38.84	41.78	44.21	10.02	8.546	7.925
Arhgdig	1.69173	0.04526	1.221	0.6975	1.168	0.1895	0.7369	0.2215
Arhgef1	1.23851	0.04275	81.18	92.45	81.91	49.56	70.64	45.26
Arhgef10	0.43407	5.829e-31	33.72	36.62	33.98	66.72	63.25	62.88
Arhgef10l	1.07027	0.5351	42.25	40.56	35.72	34.02	32.15	22.84
Arhgef11	1.07237	0.3744	20.13	21.31	19	14.9	15.1	15.14
Arhgef12	0.845279	0.06331	25.92	24.8	24.96	22.33	22.14	27.1
Arhgef15	1.83553	1.186e-10	5.732	5.792	6.721	2.6	2.789	2.446
Arhgef16	0.196554	9.255e-37	0.9948	0.8665	0.6957	3.935	4.135	3.826
Arhgef17	0.295658	1.045e-65	9.263	9.447	10.07	26.71	25.66	25.7
Arhgef18	0.873452	0.09131	10.74	11.37	10.7	10.33	10.78	9.064
Arhgef19	1.41588	0.002833	20.13	29.99	21.51	14.58	12.77	13.19
Arhgef2	4.36506	7.586e-89	81.15	83.12	73.7	14.02	15.26	14.01
Arhgef25	1.89671	3.997e-16	40.38	40.52	44.65	16.38	20.57	15.78
Arhgef26	1.1832	0.04686	32.95	32.47	32.45	23.24	19.01	23.95
Arhgef28	0.203486	4.71e-99	2.913	2.58	2.366	10.64	10.57	10.3
Arhgef3	4.08688	3.517e-49	31.07	27.41	22.05	5.264	4.758	5.622
Arhgef37	0.314689	1.654e-10	0.2063	0.1885	0.2013	0.9443	0.5876	0.5496
Arhgef39	1.38819	0.04043	7.462	7.678	5.989	2.601	4.955	4.231
Arhgef4	0.657745	0.001738	1.598	1.734	1.536	2.28	2.133	1.725
Arhgef40	1.2163	0.03388	205.9	227.8	200.6	128.2	158.9	130.7
Arhgef5	1.95491	1.739e-08	4.612	5.114	5.713	2.11	2.25	1.791
Arhgef6	2.19619	2.581e-18	12.66	11.59	12.11	4.501	4.086	4.52
Arhgef7	0.86089	0.03478	28.19	28.15	28.71	27.78	26.66	24.78
Arhgef9	0.227352	1.694e-94	10.05	10.34	10.4	35.36	34.92	38.98
Arid1a	1.07438	0.4508	43.51	48.39	42.17	29.53	38.75	31.68
Arid1b	1.00886	0.9168	11.52	12.45	12.66	10.33	9.391	9.385
Arid2	1.08704	0.3352	25.99	26.54	27.58	17.42	19.72	21.68
Arid3a	1.91826	2.079e-10	5.219	5.076	4.812	2.09	2.344	1.781
Arid3b	0.467812	1.957e-08	3.43	3.168	2.524	4.709	6.798	4.515
Arid4a	1.05403	0.6423	11.52	10.1	9.611	7.057	7.287	9.284
Arid4b	0.867539	0.1489	13.48	11.6	11.36	9.103	11.86	12.58
Arid5a	2.38998	6.142e-19	24.15	25.85	18.95	7.981	8.616	6.418
Arid5b	1.84856	1.915e-07	6.195	7.683	6.492	3.316	2.228	3.256
Arih1	0.780516	0.000685	64.44	61.1	63	62	62.23	69.05
Arih2	1.01739	0.8344	45.72	49.39	46.99	35.99	40	35.8
Arl1	0.577663	1.134e-11	165.5	147	170.6	211.3	214.9	243
Arl10	0.34772	1.772e-32	13.91	15.26	14.5	35.82	31.87	35.07
Arl11	3.00841	1.667e-11	2.089	2.655	2.636	0.6594	0.5317	0.4712
Arl13b	0.974301	0.7949	10.29	9.198	9.375	7.587	7.511	8.59
Arl14ep	1.09695	0.2664	24.96	22.76	21.14	16.04	16.82	17.34
Arl15	1.05587	0.6044	8.665	8.682	9.605	7.462	5.794	7.218
Arl16	0.775125	0.04646	6.036	7.077	7.147	7.509	6.538	7.212
Arl2	0.790754	0.01042	29.89	34.04	34.56	34.19	38.68	27.15
Arl2bp	0.840197	0.01171	65.87	68.37	67.39	65.22	64.86	62.23
Arl3	0.735807	2.093e-05	44.42	40.43	41.98	47.4	46.49	44.56
Arl4a	1.8551	1.5e-13	17.11	16.6	19.46	6.939	7.47	8.27
Arl4c	5.23069	6.794e-74	16.19	19.18	16.75	2.725	2.347	2.762
Arl4d	1.00584	0.9579	0.367	0.3208	0.2944	0.3094	0.2012	0.2986
Arl5a	0.479965	2.073e-14	64.46	52.41	58.75	91.67	86.82	114.1
Arl5b	1.28636	0.00152	24.54	21	20.34	13.17	13.39	14.35
Arl5c	3.23777	5.768e-15	5.241	7.334	6.935	1.276	1.666	1.379
Arl6	0.987793	0.9238	11.85	10.48	11.34	8.661	8.376	10.19
Arl6ip1	0.600527	6.076e-13	53.6	53.88	53.26	73.58	66.39	74.51
Arl6ip4	0.929547	0.4256	37.62	39.47	43.64	33.83	38.1	31.89
Arl6ip5	0.614805	3.477e-13	41.1	42.54	45.15	57.52	56.2	54.34
Arl6ip6	1.25032	0.01292	11.57	10.51	10.44	6.807	6.631	7.324
Arl8a	0.412653	3.021e-38	82.98	86.92	79.28	163.5	158.4	163
Arl8b	0.714547	5.344e-06	38.31	35.44	37.18	40.72	38.96	44.58
Armc1	0.713458	1.173e-05	16.74	15.12	15.41	16.76	16.7	19.58
Armc10	0.747736	0.0007245	21.11	19.87	20.23	18.25	24.73	22.41
Armc2	0.278163	1.453e-22	0.8096	0.7488	0.8385	2.352	2.873	2.283
Armc5	1.02955	0.7614	9.678	10.66	10.46	7.933	9.049	6.97
Armc6	1.01084	0.9361	10.5	10.95	9.39	9.104	8.47	7.068
Armc7	1.03768	0.7999	3.024	3.261	2.755	2.567	2.164	2.317
Armc8	0.754347	7.868e-05	13.74	13.33	13.38	13.75	14.68	14.54
Armc9	0.890323	0.2874	5.914	6.738	6.54	5.247	6.286	5.672
Armcx1	0.961901	0.662	17.06	14.94	15.51	12.5	13.61	13.35
Armcx2	1.17601	0.02448	30.15	28.58	29.94	20.6	19.67	20.09
Armcx3	1.07975	0.3243	48.81	44.2	46.07	34.51	33.01	35.55
Armcx4	1.80363	3.756e-12	19.19	15.92	16.63	7.05	7.202	8.621
Armcx5	0.808601	0.05763	5.349	5.069	5.773	4.427	5.65	5.867
Armcx6	1.67737	2.212e-06	6.338	6.74	6.225	3.124	3.154	2.819
Arnt	1.02459	0.7608	44.97	45.73	45.39	34.67	35.95	35.67
Arnt2	0.320634	8.025e-56	15.37	16.25	16.38	42.03	37.93	40.17
Arntl	2.44698	1.997e-28	12.59	14	13.12	4.164	4.629	4.022
Arntl2	5.32212	6.02e-30	5.284	4.755	4.931	0.3877	0.7355	0.6775
Arpc1a	0.390664	5.494e-30	166.7	161.3	142	328.5	350.3	287.4
Arpc1b	1.28628	0.01559	869.2	974.6	801.1	580.3	576.2	491.8
Arpc2	1.15942	0.05013	206.3	205.5	204.8	143.6	135.9	146.1
Arpc3	0.672357	6.427e-08	194.1	180.1	185.3	209.7	216.9	239.3
Arpc4	1.59737	8.203e-12	72.12	78.05	75.14	38.27	36.57	38.01
Arpc5	0.878126	0.08379	149.6	149.2	146	132.6	136.4	136.6
Arpc5l	0.805915	0.004471	26.02	24.91	24.63	23.77	26.99	24.32
Arpp19	0.593327	1.214e-12	56.53	57.23	59.5	79.62	71.21	83.1
Arrb1	2.36199	3.673e-32	44.68	43.53	48.92	16.12	14.67	15.59
Arrb2	0.966767	0.7287	35.96	37.85	33.09	28.59	33.81	26.24
Arrdc1	1.73147	3.696e-06	18.29	21.46	19.87	8.741	11.22	7.214
Arrdc2	0.487678	3.513e-09	3.381	3.363	3.25	5.245	6.936	4.552
Arrdc3	1.19391	0.02628	95.63	103.5	100	63.37	64.72	72.25
Arrdc4	0.617538	2.214e-10	16.78	15.87	14.18	19.95	21.25	19.87
Arsa	0.879222	0.1043	14.91	15.54	17.32	14.99	14.61	13.93
Arsb	1.5837	1.334e-07	20.89	22.28	25.43	12.25	9.9	12.46
Arsg	2.02792	9.992e-08	3.228	3.624	4.388	1.578	1.267	1.473
Arsi	2.35381	5.442e-12	3.571	4.036	4.459	1.478	1.394	1.11
Arsj	3.79211	4.722e-18	1.529	1.589	2.025	0.364	0.2642	0.329
Arsk	0.770304	0.004758	5.736	6.554	6.293	6.571	6.012	6.83
Art3	0.180491	9.521e-107	79.86	90.73	80.97	380.5	378.5	361.7
Art4	0.0279114	2.9e-169	0.35	0.2936	0.5982	14.17	13.46	16.46
Art5	0.392564	2.922e-06	0.631	0.841	1.069	1.283	2.881	1.862
Artn	9.10084	2.096e-31	1.839	2.259	1.586	0.06523	0.04963	0.0339
Arv1	0.975301	0.8816	2.933	2.886	2.724	2.254	2.705	2.043
Arvcf	0.175556	4.6e-102	7.986	7.811	7.621	34.7	41.55	31.79
Arxes1	0.0890649	6.489e-166	3.626	3.504	4.62	37.09	34.86	37.26
Arxes2	0.10988	1.354e-134	8.614	6.816	9.446	59.89	58.95	64.89
As3mt	0.817052	0.05704	7.317	6.562	6.879	7.429	6.79	6.308
Asah1	0.78122	0.002048	177.6	169.9	179.8	180.1	168.6	191.4
Asah2	1.52647	0.00125	3.233	3.16	3.789	1.839	1.361	2.088
Asap1	0.469761	2.702e-28	24.95	24.64	27.31	44.92	42.69	43.64
Asap2	2.24078	5.596e-28	15.94	16.32	14.71	5.974	5.201	5.595
Asap3	1.95653	6.956e-08	3.469	4.053	4.873	1.547	1.975	1.427
Asb1	0.460094	3.501e-26	16.86	19.57	17.19	31.99	30.08	31.86
Asb10	0.844869	0.4336	0.1966	0.2198	0.1153	0.2419	0.1444	0.2338
Asb13	1.02402	0.8624	5.12	6.186	5.22	4.595	4.403	4.013
Asb15	0.146198	2.831e-32	0.008265	0.00572	0.0126	0.5106	0.4952	0.511
Asb18	0.799628	0.3096	0.9946	0.486	0.7554	0.5264	1.006	0.7651
Asb2	2.43682	6.091e-08	1.173	1.353	1.391	0.4471	0.4055	0.2712
Asb3	0.969592	0.8183	6.705	6.999	6.396	5.244	4.822	6.531
Asb4	12.562	7.085e-52	6.702	5.848	9.684	0.331	0.4291	0.3153
Asb5	0.725979	0.1079	0.2536	0.08189	0.1031	0.1547	0.2495	0.2412
Asb6	0.915797	0.4177	17.2	19.71	15.31	14.78	18.1	12.92
Asb7	0.840838	0.05565	6.157	5.874	6.133	5.727	5.382	6.208
Asb8	0.512172	2.301e-19	21.87	21.01	24.63	33.22	36.26	36.14
Ascc1	0.981207	0.8864	8.162	9.788	10.33	8.822	7.29	7.113
Ascc2	0.733262	0.0001503	16.77	17.33	15.44	16.66	21.26	16.29
Ascc3	1.59682	7.632e-10	9.728	9.566	8.642	4.95	4.265	4.797
Asf1a	0.885583	0.2105	7.433	7.449	7.13	6.416	6.644	6.872
Asf1b	2.09798	1.128e-15	18.97	20.93	22.32	8.551	7.434	7.593
Asgr1	4.94167	2.288e-13	2.175	2.274	1.031	0.1111	0.1466	0.0859
Asgr2	4.01667	9.48e-14	1.063	1.173	1.532	0	0.09973	0
Ash1l	0.951714	0.5748	16.22	15.5	15.49	12.06	12.92	14.67
Ash2l	0.962148	0.6129	30.06	28.91	30.93	24.65	25.4	24.71
Asic1	0.492775	0.001238	0.1702	0.1276	0.06488	0.422	0.2279	0.194
Asl	0.977962	0.8517	10.73	12.31	11.52	9.82	10.29	8.276
Asna1	1.17406	0.04857	47.64	48.7	50.62	35.86	36.23	28.29
Asns	7.52139	1.773e-100	36.28	40.37	39.44	3.977	3.816	3.986
Asnsd1	0.999825	0.9984	30.8	31.34	30.57	23.68	25.21	25.27
Aspa	0.141512	1.726e-109	12.93	9.958	9.498	58.01	64.29	64.04
Aspdh	0.441351	0.001169	0.1665	0.5297	0.3045	0.8379	1.705	0.4754
Aspg	4.89056	5.12e-16	0.596	0.8317	0.5958	0	0.05938	0.03485
Asph	1.43445	7.379e-05	29.84	28.56	32	15.45	14.8	19.96
Asphd2	1.23962	0.06168	17.53	17.85	13.11	9.987	11.83	9.437
Aspm	2.45888	8.078e-19	10.1	8.997	9.375	2.268	3.215	3.61
Aspn	8.20783	1.283e-60	29.14	20.4	27.47	2.639	1.804	2.838
Aspscr1	0.938592	0.5126	43.21	50.73	44.71	37.24	45.93	35.15
Asrgl1	0.153254	2.813e-150	4.613	4.995	4.549	26.08	25.53	23.61
Ass1	5.19816	8.656e-21	5.651	7.646	9.484	0.7288	1.091	0.8259
Aste1	0.936396	0.5929	6.4	6.519	5.92	5.594	5.229	5.408
Astn1	22.1311	3.314e-63	3.519	2.914	4.311	0.02028	0.08459	0.02098
Astn2	2.38667	5.838e-18	7.725	8.376	5.998	2.346	2.535	2.445
Asun	1.18493	0.05237	34.5	36.33	32.22	20.65	25.97	22.69
Asxl1	0.675206	1.011e-07	23.29	22.46	22.47	24.27	29.87	26.76
Asxl2	0.942216	0.5558	12.23	11.23	10.33	7.826	10.41	10.4
Asxl3	0.308855	2.15e-58	3.168	3.088	3.298	7.647	8.31	8.918
Atad1	0.687866	5.423e-07	29.22	28.07	29.77	33.39	31.5	36.44
Atad2	2.00694	4.712e-17	15.84	15.16	15.58	5.118	6.265	7.033
Atad2b	1.15253	0.184	4.737	4.295	4.27	3.022	2.724	3.473
Atad3a	1.05755	0.613	40.68	46	42.1	30.5	40.14	26.83
Atad5	1.17048	0.1066	5.297	4.973	4.741	2.987	3.498	3.711
Atat1	0.497925	3.146e-12	24.31	28.62	22.1	38.36	49.54	33.88
Ate1	0.832833	0.01609	15.81	14.86	14.72	14.18	13.9	15.58
Atf1	1.53283	8.263e-09	62.82	59.76	60.42	29.31	33.92	31.64
Atf2	1.12171	0.1226	24.95	25.64	24.86	17.49	17.29	19.01
Atf3	2.86592	7.648e-18	20.05	19.05	12.76	5.213	4.23	4.895
Atf4	0.867479	0.06904	116	123.6	111.5	108.7	116.1	99.67
Atf5	2.56685	4.093e-41	47.79	52.89	48.53	15.83	16.16	14.38
Atf6	0.822906	0.01478	13.86	14.54	14.94	14.33	12.6	15.25
Atf6b	1.02264	0.813	79.34	93.47	82.47	70.8	71	58.54
Atf7	1.14116	0.09298	85.36	85.02	88.28	57.02	57.89	66.21
Atf7ip	1.14949	0.06077	39.76	36.07	36.99	25.3	28.1	25.13
Atg10	0.751164	0.02644	3.169	3.146	3.515	3.948	3.5	3.235
Atg101	0.962594	0.715	17.49	18.46	17.43	14.7	16.56	13.19
Atg12	0.686009	4.131e-08	14.76	14.55	14.7	17.01	17.23	17.25
Atg13	0.751008	2.918e-05	11.3	11.64	11.62	12.48	12.71	11.76
Atg14	0.807089	0.0355	3.977	4.294	4.789	4.479	4.118	4.407
Atg16l1	0.697565	5.872e-05	16.3	14.82	14.38	16.25	20.98	15.13
Atg16l2	1.11334	0.4489	16.82	17.59	12.78	10.15	14.31	9.421
Atg2a	0.771052	0.00135	14.51	15.86	14.27	15.37	17.65	13.48
Atg2b	0.98297	0.8544	4.891	4.442	4.392	3.272	4.051	3.819
Atg3	0.983338	0.8454	20.11	21.94	22.05	16.97	18.53	16.64
Atg4a	0.765991	0.001089	16.52	16.9	15.01	16.2	18.11	16.52
Atg4b	0.744632	3.348e-05	43.28	47.27	45.33	47.86	53.4	45.09
Atg4c	0.931805	0.5464	6.474	5.686	5.485	4.629	4.728	5.783
Atg4d	0.915163	0.4695	6.734	7.532	5.509	5.576	6.694	5.109
Atg5	1.05971	0.5373	10.8	11.18	11.83	8.336	8.366	8.785
Atg7	1.07594	0.456	16.46	17.32	16.76	14.13	11	12.68
Atg9a	0.80933	0.003842	24.18	26.4	28.2	26.15	27.35	24.49
Atg9b	0.943157	0.8155	0.06841	0.09942	0.1147	0.1252	0.05939	0.08134
Athl1	1.3358	0.0008801	12.87	14.01	13.23	8.288	8.916	6.816
Atic	1.14457	0.1023	25.69	25.92	29.14	20.02	17.08	19.38
Atl1	0.344601	6.664e-27	2.965	3.179	2.628	6.502	7.064	7.388
Atl2	1.38492	0.0007509	9.071	8.401	8.714	4.183	5.071	5.71
Atl3	1.21706	0.02521	25.42	23.83	25.08	15.52	14.49	18.76
Atm	1.69114	3.093e-09	12.53	12.41	12.14	6.167	5.216	6.124
Atmin	0.909471	0.2568	5.44	5.435	5.523	4.922	4.685	4.861
Atn1	1.09157	0.3096	41.04	49.15	46.11	32.51	37.33	30.21
Atoh8	0.531779	0.0005094	0.6461	0.4001	0.5529	1.141	0.7873	0.7952
Atox1	1.25527	0.02195	120	140.5	126.1	88.62	95.49	63.07
Atp10a	3.29665	3.666e-35	4.568	4.496	4.301	1.05	1.085	1.016
Atp10b	0.287573	3.234e-57	5.538	5.346	5.634	14.59	14.47	17.1
Atp11a	1.30559	0.0001976	40.47	42.77	43.17	24.77	28.17	24.49
Atp11b	1.12771	0.1465	24.61	23.57	23.13	14.51	18.08	17.83
Atp11c	1.29711	0.01338	5.932	5.123	5.812	2.847	3.302	4.158
Atp13a1	0.969612	0.7428	19.69	21.64	18.62	16.35	18.81	14.44
Atp13a2	0.893537	0.2298	19.66	23.47	20.77	19.64	21.97	15.82
Atp13a3	0.646356	1.549e-06	33.91	29.72	31.8	36.99	34.6	46.45
Atp1a1	0.753406	0.00143	262.1	267.4	273	305.6	272.3	275
Atp1a2	0.300826	1.039e-40	57.75	69.59	69.46	186.7	179.3	158.8
Atp1a3	3.16894	4.104e-08	1.312	2.482	1.747	0.6805	0.3342	0.2809
Atp1b1	2.45717	2.324e-07	12.04	15.46	6.987	3.879	3.834	3.26
Atp1b2	0.797248	0.01239	9.09	9.75	9.189	9.619	9.016	9.683
Atp1b3	0.495515	6.62e-23	123.1	121.6	129.1	198.3	200.5	205.5
Atp2a1	0.984341	0.954	0.2311	0.231	0.1957	0.1763	0.1449	0.229
Atp2a2	1.06862	0.4414	88.49	87.58	83.7	66.56	62.31	65.73
Atp2a3	3.50157	8.427e-14	1.381	2.339	2.148	0.3655	0.4219	0.4044
Atp2b1	2.08493	1.144e-21	25.27	24.4	25.02	9.688	8.503	10.42
Atp2b4	5.60223	1.817e-103	27.6	26.73	26.03	4.043	3.333	4.038
Atp2c1	0.520511	3.545e-19	47.59	42.1	43.08	67.62	64.86	71.96
Atp4a	0.921528	0.6801	0.1107	0.1702	0.1125	0.05602	0.1389	0.1611
Atp5a1	0.971106	0.7749	359.6	364.8	384.3	312.3	294.5	307
Atp5b	0.766363	0.004721	531.9	537.3	560	600.4	572.6	530.2
Atp5c1	0.858268	0.05259	138.3	131.1	134.5	119.8	118.6	137.9
Atp5d	0.778193	0.007272	96.6	110.6	102.8	113.2	122.6	84.24
Atp5e	0.68411	2.752e-05	97.02	101.1	77.51	94.3	116.2	112.5
Atp5f1	0.851277	0.02132	128	124.6	122.4	114.7	119.9	118.2
Atp5g1	0.791576	0.02671	33.44	40.66	41.01	43.28	44.16	29.43
Atp5g2	0.72613	0.003285	57.85	66.58	56.97	63.31	54.51	82.37
Atp5g3	1.27059	0.0006277	305.6	312.8	304.1	194.2	197.1	189.9
Atp5h	0.777169	0.0002295	160.7	164.4	164.3	163	176.1	165.3
Atp5j	0.95027	0.5256	131.2	124.4	121.8	105.8	113.7	98.66
Atp5j2	0.909471	0.2751	83.03	83.47	77.14	72.89	81.58	60.54
Atp5k	0.798464	0.005994	107.6	94.2	87.66	89.33	104	97.11
Atp5l	0.875452	0.1666	201	244.8	209	204.6	230.4	165.5
Atp5o	0.854173	0.03836	159.6	175.2	170.9	160	172.4	142.3
Atp5s	0.60211	0.0002692	2.535	2.762	3.288	3.989	4.479	3.227
Atp5sl	1.3436	0.0409	6.52	7.797	7.918	4.836	5.272	3.067
Atp6ap1	1.09513	0.2596	230.5	250.7	249.8	183.5	182.8	168.4
Atp6ap2	1.04718	0.5799	79.11	78.96	80.22	61.4	56.17	64.51
Atp6v0a1	0.732804	5.426e-06	27.1	28.11	27.23	29.35	31.04	29.77
Atp6v0a2	0.96417	0.6385	27.8	28.36	27.93	23.56	24.45	21.88
Atp6v0a4	0.796198	0.2523	0.158	0.1098	0.07974	0.1514	0.1049	0.2026
Atp6v0b	1.21403	0.07514	149.5	172	140.1	99.85	126.4	78.85
Atp6v0c	0.680704	8.792e-07	361.4	394.2	383.1	465.2	460.8	415
Atp6v0d1	0.858565	0.0321	88.66	92.21	91.1	87.65	86.78	79.59
Atp6v0d2	1.15877	0.4863	0.4582	0.3298	0.4191	0.2097	0.1909	0.3487
Atp6v0e	0.587516	1.747e-14	33.22	33.93	34.17	49.46	47.46	41.72
Atp6v0e2	0.401647	1.294e-36	31.53	36.15	32.87	71.28	67.17	62.96
Atp6v1a	1.06724	0.4302	59.77	60.87	60.18	45.49	41.55	48.51
Atp6v1b2	1.26357	0.00295	119.2	116.8	106.5	81.28	68.73	67.44
Atp6v1c1	0.748929	3.147e-05	24.19	26.27	24.2	27.67	26.98	25.46
Atp6v1d	0.848273	0.02077	31.3	33.39	33.24	30.52	31.53	30.45
Atp6v1e1	0.659205	8.749e-10	71.25	71.5	67.82	86	84.13	86.06
Atp6v1f	0.979543	0.825	70.78	84.9	81.06	67.77	67.84	58.34
Atp6v1g1	0.837348	0.01502	106.2	104.6	93.11	95.73	99.87	95.33
Atp6v1g2	0.309283	2.387e-16	3.645	4.108	3.266	8.227	13.34	8.551
Atp6v1h	1.18116	0.01901	29.68	29.5	27.82	19.39	19.98	19.56
Atp7a	2.54912	2.067e-15	6.179	6.293	6.975	2.11	1.511	2.404
Atp7b	1.74654	0.001461	0.2834	0.2872	0.3086	0.09263	0.1143	0.1264
Atp8a1	0.172659	3.625e-120	18.8	16.12	16.85	76.26	81.25	83.98
Atp8a2	0.958666	0.829	0.7646	0.7996	0.9843	0.6998	0.8114	0.6061
Atp8b1	5.12304	4.163e-98	13	12.11	13.31	2.115	1.81	2.021
Atp8b2	2.07916	2.155e-26	68.19	75.45	72.28	27.86	28.81	26.34
Atp8b3	0.871094	0.548	0.07262	0.05863	0.0369	0.09692	0.07356	0.02159
Atp8b4	2.61534	5.995e-07	0.4492	0.5126	0.4444	0.1082	0.05473	0.1405
Atp9a	0.673944	4.277e-08	33.89	36.45	38.67	46.27	42.27	41.22
Atp9b	0.602695	1.164e-12	15.33	15.59	14.77	19.32	22.46	19.04
Atpaf1	0.696937	0.0003298	9.264	8.193	9.9	10.26	11.09	10.16
Atpaf2	0.866037	0.131	16.7	18.32	18.29	16.35	18.04	14.99
Atpif1	0.902688	0.2323	107	115	111.2	102.6	110.7	83.02
Atr	1.03309	0.7546	13.61	11.79	10.67	8.5	9.635	9.757
Atraid	0.733618	7.026e-06	60.95	66.04	64.37	72.05	72.87	64.51
Atrip	0.684774	0.001167	5.134	5.744	5.642	5.587	7.475	6.339
Atrn	0.673663	1.255e-07	30.09	29.91	32.32	36.98	33.6	39.12
Atrnl1	1.89094	9.607e-17	8.899	9.35	9.565	3.916	3.578	4.23
Atrx	1.10972	0.2796	110.8	97.15	100.2	61.13	79.34	81.38
Atxn1	0.279709	8.726e-41	1.567	1.321	1.609	3.573	4.551	4.845
Atxn10	0.766257	0.000161	59.18	56.7	61.11	65.23	60.05	59.81
Atxn1l	1.09194	0.3241	13.42	13.47	14.2	10.01	8.896	11.17
Atxn2	0.755341	0.0003705	30.49	35.6	31.02	30.7	36.48	35.81
Atxn2l	1.04895	0.6796	60.77	69.82	59.76	40.12	60.74	44.58
Atxn3	0.785673	0.009533	17.33	15.62	14.58	14.74	15.49	18.23
Atxn7	0.98167	0.8644	5.707	5.647	5.45	3.622	5.162	4.849
Atxn7l1	0.997452	0.9818	7.887	7.623	7.97	6.199	6.112	6.519
Atxn7l2	1.1395	0.3425	6.95	7.03	6.864	3.932	6.468	4.112
Atxn7l3	1.26199	0.0008072	23.13	25.01	25.29	15.39	16.17	14.98
Atxn7l3b	0.551258	2.818e-14	42.56	38.35	43.35	59.19	56.02	65.16
AU019823	1.22289	0.01433	17.51	15.19	15.22	10.51	10.44	10.38
AU021092	0.609416	0.005994	0.8813	1.396	1.523	1.972	1.989	1.397
AU022252	0.520006	1.204e-21	4.988	4.863	4.706	7.576	7.944	7.016
AU040320	0.88032	0.1042	16.54	19.18	18.68	16.45	16.66	16.43
AU041133	1.00161	0.9967	1.304	1.125	1.198	0.7767	1.288	0.7648
Auh	0.587028	1.731e-10	11.46	12.23	10.98	15.27	16.7	15.68
Aunip	1.22476	0.2272	2.429	2.173	2.234	1.102	1.472	1.693
Aup1	0.950501	0.5815	36.28	40.04	36.35	31.33	36.4	27.34
Aurka	2.38833	9.597e-21	19.58	19.48	20.46	5.5	7.263	6.631
Aurkaip1	0.975416	0.7957	37.56	42.35	39.71	32.98	36.06	29.28
Aurkb	2.24078	6.435e-21	43.83	49.25	49.91	13.96	18.56	17.76
Auts2	0.237994	8.433e-95	14.99	15.73	15.57	50.24	54.31	52.14
Aven	1.14695	0.2527	3.42	3.22	3.321	2.166	2.348	2.378
Avil	1.00588	0.9698	0.7777	0.8788	0.4839	0.6537	0.6615	0.4341
Avl9	0.875695	0.1374	9.544	8.628	8.446	7.808	9.152	7.392
Avpi1	2.36035	9.417e-21	31.77	37.94	34.57	11.89	11.83	11.21
Avpr1a	2.87787	1.089e-08	0.3298	0.2836	0.4113	0.0686	0.008677	0.03565
AW011738	1.02146	0.9118	0.4478	0.4698	0.5505	0.4627	0.3261	0.3778
AW146154	0.596709	0.0005178	1.255	1.219	1.026	1.218	1.993	1.59
AW209491	0.766948	0.05052	3.187	3.327	2.697	2.781	3.201	3.725
AW549877	0.671286	1.053e-05	21.21	19.56	17.53	19.09	25.36	25.08
AW551984	8.6518	4.028e-72	22.98	22.01	30.13	2.167	1.85	2.568
AW554918	0.849921	0.1587	3.865	3.627	4.453	3.516	3.501	4.206
Axin1	1.15621	0.0687	27.26	31.93	31.24	19.59	21	21.86
Axin2	0.661356	0.0001989	4.805	5.821	5.291	6.415	7.132	5.965
Axl	6.67145	2.193e-98	307.8	328.6	301.7	39.74	33.28	39.26
Azi2	0.993278	0.9376	46.98	43.78	45.41	33.27	37.92	38.28
Azin1	0.414372	3.105e-22	84.16	75.46	76.7	143.5	138.9	173.7
Azin2	2.23303	3.037e-15	12.09	11.77	10.79	4.095	4.193	3.895
B230118H07Rik	0.870852	0.169	17.81	16.39	15.51	16.47	14.38	15.22
B230216G23Rik	1.41981	0.1108	1.612	1.236	0.8969	0.4986	0.9272	0.4666
B230217C12Rik	1.99087	0.0001399	1.684	1.787	1.985	0.976	0.5068	0.5072
B230219D22Rik	0.841013	0.04245	38.15	38.17	38.06	36.53	32.09	40.16
B230307C23Rik	1.23602	0.2436	1.504	1.348	1.16	0.8954	0.7239	0.9065
B230325K18Rik	1.46642	0.03704	0.3765	0.3874	0.4189	0.1164	0.2032	0.2057
B2m	1.92199	4.791e-15	545.7	610.8	631.2	264	235.7	244.7
B3galnt1	2.17347	2.753e-14	15.83	17.1	20.45	6.686	5.6	7.184
B3galnt2	1.33311	0.001781	7.897	7.899	7.285	4.032	5.182	4.527
B3galt1	2.02792	6.851e-06	1.22	1.14	1.519	0.4902	0.4608	0.4428
B3galt2	0.038287	4.541e-92	0.1121	0.04972	0.1446	2.643	2.4	3.055
B3galt4	0.695441	0.006997	2.79	2.661	3.086	3.425	3.707	2.872
B3galt5	12.7021	8.769e-47	1.229	1.013	1.124	0.02343	0.01333	0.04261
B3galt6	0.856188	0.2074	2.666	2.611	2.582	2.628	2.715	2.073
B3gat1	0.675487	0.01473	1.587	2.717	2.083	2.253	3.047	2.424
B3gat2	0.932645	0.7375	0.0992	0.181	0.22	0.1238	0.1801	0.1287
B3gat3	1.04542	0.6649	26.21	27.82	23.61	18.04	23.52	17.84
B3glct	1.53326	6.235e-09	15.9	15.09	16.4	8.496	7.57	8.635
B3gnt2	2.44867	0.001905	1.543	2.767	2.756	1.451	0.424	0.3119
B3gnt3	4.30198	1.083e-22	3.211	3.224	2.844	0.6389	0.4628	0.4075
B3gnt5	0.194926	6.342e-68	3.218	3.556	3.36	12.74	13.61	16.36
B3gnt6	0.443806	7.274e-06	0.09018	0.0234	0.03437	0.2321	0.274	0.1608
B3gnt7	4.5284	1.771e-16	1.955	1.64	1.755	0.2144	0.1279	0.3186
B3gnt8	4.60755	4.663e-16	2.135	2.467	3.559	0.4555	0.33	0.2582
B3gnt9	3.06099	1.119e-33	18.5	19.73	21.93	5.313	4.742	5.436
B3gntl1	0.71842	0.01738	4.294	4.109	3.815	3.396	5.836	4.405
B430203G13Rik	0.97389	0.8905	0.2524	0.2687	0.2072	0.1777	0.354	0.06925
B430305J03Rik	1.84805	0.0008472	0.2163	0.1747	0.1978	0.08249	0.0313	0.06001
B430306N03Rik	5.31106	4.347e-17	0.819	1.398	1.202	0.1391	0.08802	0.0724
B4galnt1	5.77572	4.439e-41	5.427	6.922	6.826	0.8394	0.8993	0.6671
B4galnt3	0.94461	0.4688	19.67	20.7	17.95	16.81	16.53	16.19
B4galnt4	2.14355	5.611e-05	0.2149	0.2856	0.3145	0.01967	0.07464	0.06133
B4galt1	2.70382	4.124e-42	43.26	39.61	45.71	12.81	11.95	13.14
B4galt2	1.4648	4.971e-08	27.59	29.65	30.64	16.36	16.1	15.49
B4galt3	1.09566	0.4081	20.17	20.48	17.8	13.09	17.53	12.01
B4galt4	1.04556	0.7054	10.28	10.06	11.95	8.804	7.906	8.017
B4galt5	1.98522	1.173e-17	37.02	37.61	30.36	14.2	15.28	12.78
B4galt6	0.531485	4.629e-15	6.071	5.779	7.102	8.82	9.387	10.33
B4galt7	1.94221	4.703e-12	16.13	17.02	15.05	5.732	7.541	6.222
B4gat1	0.630864	4.594e-10	21.16	22.95	24.51	31.21	29.97	26.23
B630005N14Rik	0.630732	2.958e-08	5.969	4.999	5.668	6.906	6.837	7.44
B630019K06Rik	0.433469	4.881e-10	1.302	1.33	1.323	3.097	2.243	2.445
B930041F14Rik	0.743188	0.002422	7.871	9.245	10.13	10.22	10.53	8.736
B930094E09Rik	0.677034	0.05272	0.4951	0.2682	0.3282	0.2955	0.5794	0.6399
B9d1	1.0387	0.7964	10.79	10.96	13.47	10.16	8.91	8.134
B9d2	0.988937	0.9344	11.4	13.43	11.56	10.47	10.65	8.518
Baalc	6.93069	2.574e-26	4.372	5.382	5.383	0.2885	0.292	0.1499
Babam1	1.05063	0.5861	31.15	33.38	34.22	27.74	26.47	21.29
Bace1	1.29657	0.0001721	24.18	24.13	25.15	16.24	14.87	14.3
Bace2	0.679808	0.000536	11.95	11.41	18.35	17.52	15.58	16.01
Bach1	1.34453	0.0006453	49.62	46.37	39.86	26.72	24.52	29.56
Bach2	1.16805	0.08344	5.588	5.138	4.66	3.442	3.328	3.77
Bad	1.04569	0.6342	31.36	32.32	28.05	22.81	25.01	22.44
Bag1	1.19723	0.008839	56.03	54.63	55.19	36.1	39.21	35.44
Bag2	0.584267	9.791e-07	6.207	6.917	6.348	9.529	9.191	8.658
Bag3	1.76443	2.281e-15	27.65	28.96	25.24	12.87	12.36	11.89
Bag4	0.586052	3.668e-10	4.295	4.127	4.19	5.855	5.188	6.304
Bag5	0.600443	2.151e-12	34.83	35.55	39.67	50.68	46.21	50.15
Bag6	1.00113	0.9902	124.4	142.1	136.8	109.5	113.9	99.45
Bahcc1	1.51446	2.688e-08	5.313	5.811	6.33	2.907	3.259	3.012
Bahd1	1.12826	0.1865	12.85	13.76	11.98	8.459	10.36	8.502
Baiap2	0.759067	0.0005904	20.45	22.06	17.52	21.67	22.69	19.23
Baiap2l1	2.25324	2.755e-05	0.5344	0.4495	0.4887	0.2445	0.09992	0.08797
Baiap2l2	0.92524	0.7306	0.1621	0.1836	0.1123	0.1686	0.2175	0.05274
Bak1	0.852812	0.09051	42.47	46.93	45.14	51.25	39.58	36.06
Bambi	1.95993	3.687e-09	2.653	2.408	3.1	1.079	1.145	1.02
Banf1	1.05175	0.5495	101.4	110.6	102.7	82.78	86.83	70.35
Bank1	1.38377	0.1366	0.3305	0.4416	0.6601	0.2344	0.3067	0.1761
Banp	1.01513	0.9168	9.624	12.23	9.542	8.818	9.261	6.835
Bap1	0.942811	0.4569	55.91	62.51	58.45	50.78	51.2	48.4
Bard1	1.54382	0.0001549	2.09	2.171	2.172	0.9066	1.261	1.077
Barx2	3.68075	4.466e-14	0.5425	0.4412	0.3722	0	0.01178	0
Basp1	4.0671	5.848e-45	20.97	20.46	19.56	3.704	3.413	4.571
Batf	4.52526	4.339e-17	2.236	2.07	2.173	0.1919	0.1456	0.1994
Batf3	8.1681	3.583e-35	8.391	7.659	7.856	0.3024	0.7744	0.3142
Bax	1.4933	7.813e-07	81.19	101	89.39	51.24	51.95	42.51
Baz1a	0.539988	5.307e-13	23.51	23.06	19.79	28.79	32.62	37.19
Baz1b	1.24496	0.004195	55.09	54.45	50.81	30.91	37.08	35.01
Baz2a	0.802793	0.01124	11.76	11.74	10.15	9.828	12.95	10.8
Baz2b	1.12054	0.1775	14.94	13.89	12.07	9.19	10.58	9.44
Bbc3	1.1628	0.2326	7.942	8.325	8.425	5.632	6.472	4.777
Bbip1	0.426909	1.993e-34	11.46	11.21	10.71	20.74	20.87	21.47
Bbs1	0.870249	0.2222	2.157	2.102	1.859	1.981	1.931	1.769
Bbs10	0.662871	0.006364	1.619	1.376	1.02	1.553	1.785	1.672
Bbs12	1.47406	0.005988	4.366	3.709	2.911	1.737	2.22	1.885
Bbs2	0.4793	2.184e-17	4.004	4.131	3.935	6.818	7.148	6.505
Bbs4	1.10726	0.3535	5.492	5.981	5.331	4.133	4.039	3.995
Bbs5	1.55876	0.0007994	6.227	7.035	6.828	3.562	3.227	3.287
Bbs7	0.857376	0.1499	7.51	7.059	6.834	6.76	6.329	7.008
Bbs9	0.655106	1.839e-05	7.035	7.991	8.801	9.682	8.941	10.62
Bbx	0.880259	0.1167	7.346	7.497	7.703	6.734	6.531	7.245
BC003331	0.818242	0.005529	22.47	22.8	23.58	21.82	22.21	23.34
BC003965	0.665772	2.119e-06	7.013	7.109	6.342	7.801	9.103	7.835
BC004004	0.685819	2.676e-08	22.95	22.85	24.92	28.75	27.17	26.82
BC005537	0.853877	0.04741	106.5	96.39	99.93	93.65	90.27	99.85
BC005561	1.11311	0.437	2.537	2.261	2.227	1.355	1.611	2.03
BC005624	0.819037	0.007391	26.45	26.09	24.81	24.89	26.32	24.57
BC017158	0.991133	0.9341	23.25	23.88	21.84	17.18	22.44	16.07
BC017643	1.09149	0.2763	34.23	34.44	32.09	23.22	26.82	23.72
BC021785	1.80138	0.002657	0.3357	0.1403	0.3485	0.002381	0.07636	0.04311
BC022687	1.14203	0.2652	7.595	8.365	8.572	6.237	6.043	4.933
BC023829	0.883438	0.1302	14.83	15.89	16.36	14.06	14.74	13.88
BC024978	0.85696	0.2787	4.539	4.15	3.531	3.377	4.398	3.687
BC025920	0.759804	0.09808	1.528	1.73	1.232	1.395	2.033	1.425
BC026585	0.474013	9.446e-12	7.784	9.71	9.113	15.07	17.5	13.23
BC027231	1.33201	0.004387	9.995	9.151	8.658	5.184	5.817	5.57
BC028528	1.56689	0.0003218	13.13	11.96	11.62	5.814	6.775	5.675
BC029214	0.716282	0.001464	12.73	13.29	14.33	15.38	16.18	13.88
BC030307	0.383421	3.775e-08	0.4456	0.4448	0.5878	0.8235	1.548	1.019
BC030336	0.963776	0.7485	9.548	8.081	7.765	6.08	6.61	8.338
BC030500	0.194926	4.838e-20	0.02405	0.01664	0	1.266	1.169	0.6288
BC030867	2.97523	3.417e-16	3.197	4.039	3.386	0.7979	0.9512	0.9001
BC031181	0.448755	1.421e-34	40.74	39.68	41.62	73.56	76.14	68.96
BC034090	4.14106	3.776e-40	14.26	17.98	17.73	3.358	3.578	2.51
BC035044	1.58799	0.01371	0.6413	0.7077	0.8455	0.3569	0.3612	0.2061
BC037034	0.921464	0.6702	17.43	18.09	14.11	10.84	22.43	10
BC048403	0.688725	0.00148	3.261	2.954	3.754	4.171	3.432	4.085
BC048546	0.488354	2.434e-05	0.03409	0.04719	0.03465	0.091	0.1283	0.1351
BC051142	0.484981	4.525e-05	0.7086	0.67	0.5761	1.08	1.661	1.151
BC052040	1.32024	0.03309	2.58	2.638	2.809	1.553	1.473	1.764
BC055324	1.65198	1.207e-05	8.734	8.971	7.361	3.967	3.841	4.2
BC067074	0.709758	0.006436	1.302	1.374	1.468	1.534	1.469	1.733
BC068281	0.793224	0.0949	1.647	1.702	1.668	1.909	1.674	1.61
BC100451	1.42346	0.06927	0.7377	0.5835	0.5967	0.2756	0.4183	0.2327
BC100530	4.46296	2.3e-15	2.842	2.463	1.413	0	0.06641	0
BC106179	0.926973	0.5783	2.345	2.26	2.829	1.849	2.151	2.368
Bcam	0.263523	8.267e-67	28.23	31.94	36.13	100.6	95.69	97.66
Bcan	1.14902	0.5022	0.3749	0.4151	0.2286	0.386	0.228	0.08915
Bcap29	0.764029	0.02064	8.439	7.004	7.628	7.893	6.956	9.407
Bcap31	0.955144	0.5728	72.7	71.76	75.84	66.64	60.59	57.75
Bcar1	1.3744	8.368e-06	25.8	28.5	24.54	15.6	15.69	14.65
Bcar3	0.159873	6.238e-81	14.81	12.2	9.41	61.31	64.56	61.04
Bcas1	0.0240303	2.007e-128	5.526	3.416	6.955	172.5	178.9	185.8
Bcas2	1.02842	0.7398	33.67	34.85	32.39	24.57	28.79	25.12
Bcas3	0.654289	1.109e-06	10.54	11.95	12.63	14.68	13.06	15.4
Bcat1	3.17554	3.562e-27	10.27	9.534	10.33	2.526	2.269	2.55
Bcat2	1.51919	3.311e-05	24.91	28.3	24.04	12.66	16.61	11.25
Bccip	1.14544	0.07811	55.38	57.3	56.19	37.6	43.35	36.82
Bcdin3d	0.817052	0.153	3.906	4.622	3.778	4.325	4.449	3.521
Bche	1.50473	1.415e-05	14.87	12.19	15.88	8.082	6.7	7.985
Bckdha	0.787363	0.01091	16.79	20.9	21.62	22.25	21.1	17.24
Bckdhb	0.548438	1.537e-09	10.24	8.809	9.661	11.72	15.8	14.52
Bckdk	1.04298	0.5923	32.28	33.26	32.66	25.84	24.74	24.9
Bcl10	0.949059	0.519	24.71	24.96	25.19	20.51	20.13	22.45
Bcl11a	2.07916	2.053e-05	0.1564	0.1427	0.1301	0.03238	0.03087	0
Bcl11b	1.79166	0.0006448	0.1066	0.07378	0.09931	0	0.02057	0.02113
Bcl2	0.902563	0.2459	9.494	9.097	9.451	8.194	7.379	9.289
Bcl2a1a	2.58112	9.198e-06	0.6574	1.548	1.279	0.3028	0.1123	0.1442
Bcl2a1b	3.75288	9.782e-15	7.063	9.746	7.662	1.077	1.293	2.103
Bcl2a1d	3.03143	1.648e-06	1.314	1.967	0.5672	0.1918	0.1077	0.1339
Bcl2l1	0.763765	8.579e-05	35.86	36.03	33.36	38.15	37.29	35.29
Bcl2l11	0.901688	0.2169	11.28	12.56	12.12	10.18	11.67	10.06
Bcl2l12	1.01474	0.8995	19.86	23.9	21.53	17.5	19.05	15.07
Bcl2l13	0.872242	0.06421	9.321	9.075	8.434	8.439	7.849	8.391
Bcl2l15	2.08782	9.724e-06	0.324	0.4157	0.3868	0.08932	0.05084	0.02321
Bcl2l2	0.540438	7.657e-17	41.11	38.12	33.87	55.16	59.04	53.85
Bcl3	12.151	2.787e-93	36.22	33.76	29.72	2.4	1.956	1.577
Bcl6	3.67056	9.531e-25	7.051	7.485	4.932	1.212	1.479	1.387
Bcl6b	2.6226	4.378e-17	10.24	11.87	10.79	2.747	3.554	3.309
Bcl7a	0.382889	3.941e-31	8.214	8.325	6.437	15.01	16.3	17.08
Bcl7b	0.876788	0.1883	17.4	21.23	19.65	17.55	19.76	16.04
Bcl7c	1.23473	0.006508	14.97	16.62	17.02	11.12	10.59	9.829
Bcl9	0.819093	0.008476	20.86	22.33	22.1	19.28	23.71	20.78
Bcl9l	0.982896	0.8646	7.292	9.536	8.661	6.644	7.489	6.63
Bclaf1	1.01648	0.8747	62.19	54.98	55.83	38.78	45.46	51.72
Bco2	1.53613	0.01216	0.2016	0.2006	0.2305	0.05767	0.06565	0.07493
Bcor	1.28592	0.0003119	20.49	21.24	21.06	12.73	13.03	13.28
Bcorl1	0.779867	0.005205	6.168	5.901	4.962	5.749	5.642	6.172
Bcr	1.48679	1.641e-07	7.534	7.839	6.723	4.074	4.027	3.797
Bcs1l	0.694815	0.002325	5.855	6.381	6.553	8.545	7.296	6.222
Bdh1	0.224689	1.13e-81	15.49	17.41	18.4	68.5	59.1	57.12
Bdh2	1.26077	0.2015	0.8508	0.94	1.069	0.5123	0.648	0.5324
Bdkrb2	2.51926	1.945e-07	0.9057	0.7477	0.872	0.1454	0.1793	0.1889
Bdnf	1.49495	0.009548	0.08133	0.07504	0.05155	0.01566	0.01771	0.01612
Bdp1	0.969881	0.7908	13.72	12.26	11.25	8.921	9.495	12.23
Bean1	8.81524	7.138e-162	28.42	31.76	31	2.988	2.731	2.431
Becn1	0.867839	0.06143	78.89	78.96	71.39	66.86	76.47	68.3
Begain	3.32649	5.267e-13	4.625	5.523	8.127	1.443	1.602	1.04
Bend3	1.02596	0.8049	3.671	3.713	3.423	2.81	3.004	2.628
Bend4	3.4822	4.74e-31	4.545	5.299	3.82	1.147	1.075	0.88
Bend5	0.678114	0.04356	0.8213	0.7849	1.192	0.8949	1.545	0.9998
Bend6	1.5892	0.03403	0.1327	0.2937	0.4245	0.1211	0.1037	0.0631
Bend7	0.328053	2.51e-11	0.3697	0.4947	0.3945	1.128	1.156	1.524
Best1	3.19098	5.413e-10	0.9112	0.9059	1.311	0.1762	0.1671	0.1831
Best3	0.205613	3.357e-20	0	0.006794	0.02993	0.3819	0.3324	0.4903
Bet1	0.742776	4.242e-05	21.61	19.69	20.42	21.59	21.68	23.32
Bet1l	0.583458	1.116e-12	20.67	21.2	21.89	31.68	30.88	25.5
Bex1	0.690015	0.05061	1.404	1.942	1.238	1.783	2.348	1.686
Bex2	0.721714	0.08076	1.182	1.72	1.26	1.42	2.018	1.485
Bex4	0.790096	0.2178	1.529	1.454	1.485	1.928	1.222	1.765
Bfar	0.995154	0.9536	34.12	33.14	33.95	27.15	28.66	25.6
Bfsp1	1.32143	0.09829	1.107	1.019	1.401	0.6469	0.7159	0.6583
Bfsp2	0.336808	5.284e-10	0.3525	0.2994	0.3664	1.32	1.182	0.8382
Bglap3	0.994691	0.9508	0.4411	0.288	0.224	0.1681	0.4891	0.08737
Bgn	7.64756	6.954e-62	371.6	398.4	505	53.27	36.13	43.76
Bhlhb9	1.63558	1.19e-06	10.81	10.36	11.89	5.858	4.903	5.336
Bhlhe22	0.342221	7.173e-29	4.981	4.038	3.383	9.552	10.37	9.624
Bhlhe40	9.15779	8.495e-165	141.7	158.3	131.6	12.41	12.97	11.86
Bhlhe41	2.07772	7.776e-11	3.385	3.702	4.071	1.474	1.436	1.283
Bhmt2	0.0554757	2.112e-107	0.2208	0.2595	0.363	5.641	5.982	5.416
Bicc1	5.81186	2.3e-77	68.65	68.47	84.75	11.15	8.583	10.69
Bicd1	0.210224	1.676e-56	4.402	4.346	4.263	15.17	14.68	20.4
Bicd2	1.08681	0.2601	20.11	20.5	20.31	14.82	14.87	15.17
Bid	4.78328	2.124e-29	6.91	7.724	6.366	0.8569	1.154	1.024
Bik	6.66683	3.652e-24	7.898	7.64	4.617	0.5829	0.7127	0.4375
Bin1	1.64057	1.401e-10	24.61	28.1	23.53	12	13.32	11.77
Bin2	5.23431	3.626e-45	14.56	13.06	13.12	1.992	1.747	2.044
Bin3	1.68904	1.91e-14	43.16	45.91	46.16	20.05	22.07	21.65
Birc2	0.951259	0.5986	17.91	17.56	16.72	12.55	16.52	14.68
Birc3	3.7399	1.435e-45	17.59	18.44	18.8	3.793	4.047	3.517
Birc5	2.27363	3.717e-20	26.78	25.54	25.99	7.307	10.89	8.954
Birc6	1.38982	1.126e-05	31.16	28.66	27.36	15.43	18.33	16.38
Bivm	1.07751	0.4503	9.763	9.896	10.07	7.529	7.019	7.551
Blcap	1.23799	0.009599	18.55	20.64	21.13	13.5	13.07	12.41
Blm	1.52933	3.652e-05	5.594	4.613	4.943	2.361	2.477	2.997
Blmh	0.83979	0.01437	68.72	70.34	71.38	70.5	66.95	63.52
Blnk	2.99177	1.967e-10	1.16	1.736	1.304	0.3738	0.3087	0.2857
Bloc1s1	0.838045	0.03247	120.1	126	122.2	122	132.8	98.2
Bloc1s2	0.825992	0.04902	22.41	24.76	22.52	23.16	25.34	19.41
Bloc1s3	0.648375	5.199e-05	4.909	4.662	4.767	5.743	5.864	6.264
Bloc1s4	0.926781	0.6114	3.965	3.621	3.895	3.086	3.176	3.645
Bloc1s5	0.489032	6.314e-17	8.087	9.226	9.355	15.32	14.97	13.86
Bloc1s6	1.47376	6.748e-06	6.949	7.132	7.405	3.769	4.071	3.735
Blvra	1.6047	2.456e-06	17.32	17.28	18	8.208	8.633	9.001
Blvrb	0.986328	0.8961	19.72	20.23	21.58	17.25	16.54	16.21
Blzf1	0.651799	4.058e-08	11.59	11.25	10.86	14.15	12.93	14.54
Bmf	0.997235	0.977	10.8	9.71	10.1	7.864	7.715	8.954
Bmi1	0.65379	8.319e-08	43.09	37.81	37.85	42.87	49.35	53.14
Bmp1	2.11991	8.779e-15	92.24	96.65	77.61	30.35	40.79	29.56
Bmp2	3.65533	5.582e-10	0.9236	0.6028	0.5609	0.189	0.06519	0.08035
Bmp2k	0.984013	0.8601	8.135	8.132	7.502	6.377	6.087	6.891
Bmp3	7.66348	4.597e-20	1.149	0.5578	1.29	0.06916	0.07007	0.04792
Bmp4	1.8288	0.0009988	1.52	1.433	1.188	0.7826	0.4125	0.4745
Bmp5	1.99945	0.001222	0.9359	1.808	2.523	0.6552	0.59	0.7557
Bmp6	6.52962	1.515e-30	2.592	3.58	2.718	0.2534	0.2885	0.2766
Bmp7	0.844576	0.1721	9.931	10.71	15.63	12.92	11.49	10.02
Bmper	6.01682	2.604e-34	2.59	3.01	3.766	0.3864	0.3544	0.3431
Bmpr1a	1.44453	4.544e-05	94.36	87.55	100.6	52.46	44.58	59.13
Bmpr1b	2.85008	5.877e-08	0.8451	0.7975	1.093	0.2734	0.1186	0.2436
Bmpr2	1.2485	0.03383	28.17	24.18	28	15.64	14.67	21.02
Bms1	1.08185	0.3481	15.19	13.39	13.27	9.448	10.51	10.93
Bmx	0.625334	0.07494	0.1276	0.2174	0.05986	0.292	0.1108	0.3152
Bmyc	0.781165	0.03362	10.48	11.35	12.71	13.11	12.59	10.01
Bnc2	15.6165	3.973e-67	14.73	13.8	19.15	1.04	0.4248	0.6651
Bnip1	0.818696	0.03346	15.01	16.39	14.76	14.26	17.05	13.94
Bnip2	1.03111	0.7087	94.11	89.02	90.38	65.98	75.23	70.93
Bnip3	0.2926	2.358e-41	5.685	6.649	5.7	17.39	15.73	17.53
Bnip3l	0.623344	2.029e-08	53.49	48.04	47.31	60.22	57.96	72.85
Boc	8.1173	8.214e-62	4.034	3.586	4.463	0.3439	0.3445	0.3503
Bod1	0.890693	0.1521	31.33	31.84	31.62	25.79	30.46	28.74
Bod1l	1.0211	0.8207	6.557	6.012	6.427	4.45	4.912	5.481
Bok	6.15176	1.204e-60	42.84	47.1	35.54	6.123	5.544	4.253
Bola1	0.800681	0.05617	10.31	10.64	9.803	10.31	11.57	9.143
Bola2	1.0104	0.9276	24.76	24.66	21.4	18.75	21.11	16.36
Bola3	0.948323	0.6922	13.64	15.04	13.11	10.94	13.99	10.34
Bop1	1.0191	0.8422	16.58	19.43	17.9	14.28	15.57	12.56
Bora	1.48834	0.0004049	6.781	6.358	6.835	3.062	4.335	3.158
Bpgm	0.745355	5.511e-05	26.32	28.21	26.9	29.2	29.75	28.81
Bphl	0.552674	1.093e-08	7.639	9.29	9.861	13.89	12.86	12.6
Bpifb6	2.71886	1.046e-08	0.4205	0.6548	0.4487	0	0.01844	0.05
Bpnt1	0.505296	6.589e-21	22.29	20.92	21.54	35.38	32.66	35.31
Bptf	0.957159	0.5882	15.72	15.8	15.21	12.41	12.89	13.76
Braf	1.01589	0.8663	14.79	14.24	14.06	9.847	11.66	12.32
Brap	0.871879	0.04763	26.31	25.19	26.26	23.67	24.64	23.12
Brat1	0.771854	0.001126	11.25	10.88	9.673	11.2	11.91	10.03
Brca1	1.98908	9.662e-15	15.3	15.36	15.62	5.839	5.793	6.764
Brca2	1.44423	8.594e-05	1.976	1.957	2	0.9853	1.091	1.172
Brcc3	0.598947	5.622e-09	13	11.5	11.8	15.29	14.89	18.49
Brd1	0.868501	0.06988	20.27	21.64	19.09	18.33	18.27	19.67
Brd2	0.872544	0.07635	93.68	98.16	91.69	83.46	89.07	87.67
Brd3	1.20823	0.008803	31.5	32.85	30.22	20.67	20.74	21.24
Brd4	1.50681	8.928e-09	36.27	40.27	38.37	18.95	21.72	20.28
Brd7	0.789603	0.000619	22.16	21.16	22.62	21.11	23.58	22.12
Brd8	0.867719	0.1466	27.6	26.57	24.6	19.59	28.65	24.4
Brd9	0.98312	0.8563	21.07	21.01	19.84	14.67	19.1	16.52
Brdt	0.817789	0.2229	1.731	1.454	2.46	1.558	1.861	2.069
Bre	0.879649	0.1367	23.87	25.49	27.97	24.27	21.87	24.33
Brf1	0.846745	0.05349	20.21	19.43	18.76	16.03	21.65	17.49
Brf2	0.797027	0.04677	5.713	5.41	6.032	6.05	5.932	5.393
Bri3	0.810959	0.0101	30.74	33.23	30.39	31.25	33.48	28.79
Bri3bp	0.672264	1.036e-06	6.618	7.06	7.92	8.072	8.904	8.735
Bricd5	0.595305	0.01785	0.1572	0.4787	0.1438	0.4316	0.7916	0.4486
Brinp1	0.580151	0.006016	0.1995	0.1783	0.3167	0.2282	0.4473	0.3953
Brinp2	16.1784	3.277e-54	1.468	1.333	1.669	0.04198	0	0.02909
Brip1	2.18859	1.195e-11	2.193	1.889	1.946	0.6105	0.7104	0.8078
Brix1	1.02532	0.7858	35.37	32.59	34.84	25.72	26.2	28.15
Brk1	0.773032	0.0003058	83.48	89.93	84.55	92.79	92.91	82.11
Brms1	1.09202	0.3712	17.96	18.87	17.88	13.28	14.98	11.81
Brms1l	1.00611	0.9511	13.73	14.77	14.75	9.878	12.82	11.55
Brox	0.614421	4.91e-12	62.78	60.18	56.59	76.02	76.59	81.62
Brpf1	1.21008	0.03096	16.11	17.11	14.44	9.966	12.24	9.297
Brpf3	1.04864	0.595	12.18	12.37	11.06	8.38	10.16	8.613
Brsk1	0.94695	0.6004	8.895	8.981	8.279	6.595	8.066	7.384
Brsk2	0.690925	0.0005093	23.12	29.64	26.69	24.68	38.83	28.69
Brwd1	0.981323	0.8649	33.96	29.77	27.92	20.45	29.21	25.05
Brwd3	0.826508	0.04871	5.196	4.658	4.843	4.23	4.484	5.492
Bscl2	0.783932	0.001024	22.28	24.51	23.63	24.59	25.85	21.71
Bsdc1	0.803183	0.003765	25.44	26.07	24.86	27.27	23.79	25.45
Bsg	0.940552	0.5128	317.3	333.9	352.3	302.3	295.5	257.3
Bsn	0.230846	2.932e-27	0.2301	0.1782	0.1528	0.761	0.7801	0.642
Bst1	2.89186	7.616e-08	0.6754	0.6785	0.9259	0.03859	0.1752	0.06037
Bst2	1.3463	0.003119	33.16	44.39	36.38	24.3	21.75	21.81
Btaf1	0.986657	0.8893	6.633	6.629	5.953	4.553	5.363	5.635
Btbd1	0.610643	2.125e-12	30.44	27.73	28.78	38.25	36.42	39.45
Btbd10	0.76562	0.0002174	16.23	16.38	15.51	17.38	16.2	16.94
Btbd11	4.21637	3.574e-16	0.9205	1.314	1.087	0.1328	0.1729	0.1381
Btbd16	0.396117	1.086e-09	1.066	1.001	0.581	1.975	2.019	1.785
Btbd17	0.79207	0.2113	0.1866	0.1721	0.0948	0.1423	0.2565	0.1664
Btbd19	1.74207	0.0003558	5.838	7.141	7.101	2.496	3.814	2.419
Btbd2	0.797082	0.008023	27.5	32.55	30.66	32.03	33.78	25.64
Btbd3	0.529242	2.775e-19	17.79	16.93	18.92	26.49	26.26	28.42
Btbd6	0.578424	6.85e-08	4.581	4.939	4.663	6.786	7.139	6.03
Btbd7	1.44503	6.931e-05	11.45	11.58	11.65	6.437	5.327	7.392
Btbd8	0.703684	0.06802	0.5952	0.5387	0.5584	0.7333	0.5565	0.9255
Btbd9	1.11142	0.2096	5.791	6.127	6.179	4.899	4.178	4.016
Btc	8.85812	3.816e-41	6.256	3.976	4.329	0.3398	0.3304	0.4083
Btd	0.98428	0.8646	16.68	18.19	18.96	15.79	15.11	13
Btf3	1.09013	0.2773	289.4	270.4	271.3	194.9	205.2	209.8
Btf3l4	1.05342	0.5448	69.91	63.19	64.86	47.48	48.68	54.04
Btg1	2.54383	7.264e-37	42.51	45.88	41.37	12.42	13.83	14.44
Btg2	2.38833	1.86e-15	7.688	7.987	6.839	2.805	2.645	2.013
Btg3	3.11018	2.3e-35	29.91	28.98	30.24	8.094	7.435	7.027
Btk	2.6703	9.358e-12	2.604	2.602	2.56	0.6404	0.6233	0.839
Btla	0.996144	0.9809	0.2799	0.3418	0.4266	0.2637	0.2644	0.3034
Btnl9	2.36526	2.078e-06	1.329	1.017	1.598	0.3217	0.4328	0.3343
Btrc	0.585727	2.215e-12	4.569	4.724	4.816	6.031	7.283	6.02
Bub1	2.2253	2.571e-17	20.92	20.85	21	6.34	7.15	8.681
Bub1b	2.48285	5.402e-30	48.3	48.42	51.22	13.67	15.78	17.6
Bub3	1.10803	0.1699	46.02	48.13	50.12	35.9	34.83	33.55
Bud13	1.01759	0.8884	8.277	8.896	8.266	5.94	6.558	7.419
Bud31	1.141	0.09548	77.73	73.77	74.87	47.82	53.77	56.53
Bysl	1.01	0.9139	8.581	9.203	8.573	7.353	6.813	6.802
Bzrap1	1.31522	0.2863	0.2011	0.1076	0.1953	0.04185	0.1509	0.03251
Bzw1	0.928388	0.4509	202	184	198	170.2	150.7	182
Bzw2	0.197647	6.47e-76	51.05	50.7	63.88	223.5	222.6	225.6
C030039L03Rik	0.352819	5.162e-17	5.317	4.669	3.176	9.043	10.7	10.96
C130050O18Rik	2.73208	5.173e-08	1.138	1.231	0.8771	0.359	0.193	0.2177
C130074G19Rik	0.542314	2.671e-10	8.936	9.453	13.09	16.56	14.99	15.02
C1d	0.866337	0.08263	20.22	18.67	19.7	16.93	17.43	19.69
C1galt1	1.21647	0.1568	11.51	10.31	9.542	7.298	4.896	8.414
C1galt1c1	0.672217	7.587e-07	15.82	15.02	15.7	19.14	17.32	19.28
C1qa	3.65279	2.319e-47	103.5	125.7	102.8	27.6	25.16	19.96
C1qb	3.93674	3.944e-63	102.7	123.3	102.8	24.47	22.34	19.87
C1qbp	1.12959	0.09638	38.84	37.85	39.27	26.52	27.84	27.64
C1qc	3.70122	1.586e-59	79.57	92.96	79.66	20.26	18.34	15.86
C1ql1	2.47255	1.57e-06	0.453	0.6145	0.5801	0	0.1259	0.06464
C1ql2	6.19885	3.369e-23	1.001	0.8405	0.6104	0	0	0
C1ql3	0.359235	3.836e-25	8.066	8.394	9.471	20.82	15.54	21.87
C1qtnf1	2.19162	9.113e-09	19.93	23.65	25.53	11.41	6.005	7.82
C1qtnf2	2.07628	2.862e-16	39.28	35.13	37.3	16.53	12.59	13.96
C1qtnf3	2.40827	8.085e-09	0.1327	0.192	0.2942	0	0	0
C1qtnf4	0.656925	0.03638	0.4139	0.2291	0.3785	0.7102	0.503	0.3691
C1qtnf5	6.97407	1.195e-46	10.2	11.86	11.52	1.088	1.082	1.102
C1qtnf6	2.55089	4.807e-33	76.97	80.04	90.34	29.01	25.38	23.27
C1qtnf7	3.29893	5.943e-08	2.026	1.526	2.479	0.6309	0.1795	0.4424
C1qtnf9	1.01804	0.9146	3.016	2.31	2.801	2.471	1.9	2.068
C1ra	2.68143	2.387e-15	19.34	19.31	29.32	8.325	5.554	6.325
C1rl	4.24275	1.039e-16	0.8602	0.9206	0.7976	0.1015	0.1001	0.0949
C1s1	2.44528	1.127e-13	129.6	114.6	180.2	52.77	36.85	48.91
C2	8.39773	6.094e-26	6.896	4.07	7.093	0.6869	0.2507	0.4435
C230052I12Rik	1.25858	0.07224	5.407	6.332	5.937	4.152	3.414	3.686
C2cd2	0.94785	0.5883	3.673	3.607	3.532	3.373	2.874	2.944
C2cd2l	0.790754	0.01072	5.808	6.104	5.154	5.031	6.502	5.756
C2cd3	0.902376	0.203	15.84	16.71	15.59	15.71	13.27	13.94
C2cd4d	0.104966	1.308e-31	0.1615	0.1118	0.2052	2.649	4.651	2.657
C2cd5	1.0502	0.6404	5.401	5.181	4.959	3.707	4.473	3.632
C3	11.7533	1.291e-48	3.347	4.005	4.249	0.2441	0.1158	0.1269
C330007P06Rik	0.718918	1.971e-05	21.59	19.16	20.64	21.69	21.58	25.07
C330011M18Rik	1.22876	0.2985	1.054	0.8492	0.7262	0.3633	0.6267	0.6008
C330013J21Rik	0.800515	0.2873	1.504	1.629	0.8969	1.645	1.873	1.088
C330018D20Rik	0.677691	0.002397	3.757	3.38	3.28	4.689	4.419	3.533
C330027C09Rik	2.08204	1.218e-14	24.28	21.72	19.87	6.797	8.948	9.178
C3ar1	3.2065	2.248e-32	7.869	9.074	7.883	2.355	1.782	2.02
C4b	16.6795	2.184e-91	9.924	10.3	12.35	0.3988	0.5347	0.2902
C530008M17Rik	0.135466	1.265e-148	4.252	5.053	4.348	27.27	27.5	27.9
C5ar1	2.52101	5.048e-09	3.264	2.848	2.399	1.095	0.8954	0.5942
C5ar2	2.74347	2.32e-07	0.8513	0.498	0.691	0.1056	0.1598	0.1719
C7	25.5455	3.4e-80	4.02	3.88	3.515	0.04509	0.008555	0.04686
C730034F03Rik	0.682831	0.06615	0.522	0.7241	0.3624	0.9629	0.6103	0.6973
C77080	2.07916	2.376e-19	12.32	13.64	12.1	5.085	4.598	4.921
C77370	2.62442	9.581e-08	0.1306	0.1266	0.1549	0.01329	0.02773	0.02762
C78339	0.734075	9.238e-05	43.74	38.72	40.99	43.11	42.15	49.31
C87436	0.744168	0.001879	5.048	5.429	5.256	5.787	5.7	5.573
C8g	0.681932	0.05226	0.4873	0.4122	0.7016	0.9911	0.7521	0.515
CAAA01147332.1	1.15037	0.4008	33.61	27.98	35.17	23.88	27.75	15.28
Caap1	1.29891	0.04376	4.751	4.27	5.176	2.638	2.607	3.359
Cab39	0.929998	0.3842	57.49	54.62	56.77	46.22	45.84	53.13
Cab39l	0.279903	2.319e-61	14.62	13.46	14.12	41.17	36.74	43.33
Cabin1	1.04153	0.6636	11.26	12.96	12.05	9.309	10.51	8.105
Cables1	4.04181	5.335e-18	2.158	2.814	1.785	0.3854	0.3969	0.391
Cables2	1.14021	0.1635	15.24	15.05	13.32	9.638	11.7	9.214
Cabp1	0.963235	0.8766	0.9214	1.325	0.6488	0.4325	1.108	0.8429
Cabyr	0.818469	0.3527	0.383	0.1729	0.4316	0.229	0.4048	0.3762
Cacfd1	1.05314	0.5475	45.01	43.58	45.73	38.01	34.79	29.64
Cachd1	0.792619	0.01617	4.573	5.295	5.3	4.464	4.99	5.835
Cacna1a	0.122004	4.217e-62	2.012	2.067	1.745	9.861	17.41	12.88
Cacna1b	3.77637	1.873e-13	0.5975	0.8951	0.8825	0.1409	0.1284	0.1098
Cacna1c	3.89602	3.038e-41	3.79	3.685	4.115	0.7043	0.8983	0.6745
Cacna1d	0.320634	2.289e-24	0.59	0.6188	0.6241	1.371	1.785	1.575
Cacna1e	0.364502	5.763e-07	0.0378	0.06091	0.02406	0.1252	0.2218	0.1207
Cacna1g	3.62003	2.305e-24	2.179	3.165	2.82	0.4788	0.6489	0.5886
Cacna1h	1.22595	0.07595	8.79	8.446	6.823	5.229	6.227	4.254
Cacna1s	0.117766	1.388e-31	0.03324	0.023	0.02534	0.6973	0.4426	0.6193
Cacna2d1	2.47598	2.514e-27	12.94	12.35	14.21	4.025	4.018	4.551
Cacna2d2	0.814959	0.4139	0.07598	0.09648	0.05786	0.1737	0.05524	0.06781
Cacna2d3	1.40688	0.03276	0.07947	0.08499	0.04405	0.03306	0.02509	0.00859
Cacnb1	0.557638	0.0003362	2.625	2.804	2.729	3.265	5.754	2.919
Cacnb2	0.784802	0.2038	0.2244	0.1263	0.1711	0.2568	0.1953	0.2002
Cacnb3	0.981037	0.8491	9.921	10.04	10.36	8.723	9.002	7.078
Cacnb4	0.598366	0.003861	0.04654	0.05754	0.04561	0.08375	0.0837	0.09882
Cacng3	4.20178	4.646e-13	1.096	0.4104	0.5476	0	0	0
Cacng4	1.34864	0.1063	0.5796	0.8234	0.6627	0.4188	0.4701	0.2902
Cacng7	2.27048	4.05e-06	2.201	4.018	4.001	1.218	1.281	0.9204
Cactin	1.04086	0.664	13.59	14.64	14.24	10.38	12.35	9.881
Cacul1	0.942112	0.4724	14.08	13.67	14.05	11.93	10.83	12.75
Cacybp	0.940578	0.4384	41.47	40.74	39.75	34.48	36.97	32.45
Cad	1.14878	0.05731	12.17	12.97	12.37	8.844	9.063	8.254
Cadm1	1.36311	0.001169	65.37	68.34	53.66	32.01	35.58	42.21
Cadm2	0.0804926	6.13e-122	0.7865	0.6883	0.7052	7.604	7.652	8.884
Cadm3	0.0755199	7.176e-148	11.57	10.72	15.28	142.5	133.9	124.6
Cadm4	0.135184	2.877e-84	131.7	110.7	109.2	708.4	682.1	693.6
Cadps2	1.18386	0.4259	0.2966	0.3684	0.3289	0.2157	0.1463	0.2883
Cage1	0.347962	3.001e-13	0.6054	0.5184	0.5162	1.314	1.425	1.562
Calca	0.681601	0.08479	0.3441	0.2778	0.2185	0.7872	0.4979	0.1705
Calcoco1	0.958978	0.6019	28.46	31.36	29.75	24.15	24.96	25.64
Calcrl	2.33432	5.392e-15	6.409	5.27	6.957	2.111	1.827	2.351
Cald1	3.28524	1.12e-30	265.3	236.4	210.6	55.19	49.63	68.2
Calhm2	3.05463	1.291e-22	5.325	5.553	5.481	1.612	1.327	1.24
Calm1	1.10604	0.2664	208.4	198.4	205.6	159.4	142.5	141.4
Calm2	1.45115	1.21e-06	392.8	417.9	440.6	233.6	231.3	225.3
Calm3	0.841246	0.03508	222.6	236.3	249.7	239.6	215.7	219.4
Calml4	1.45176	0.04352	1.384	1.519	1.853	0.9271	0.6743	0.7629
Caln1	0.451563	0.0001028	0.1615	0.3095	0.1136	0.3698	0.5823	0.5318
Calr	1.12584	0.2366	668.1	670.1	728.9	510.5	479.5	479.7
Calr3	0.85702	0.4105	0.6801	0.5883	0.5961	0.5057	0.62	0.6671
Calr4	2.17648	1.728e-05	0.9008	0.8416	0.6637	0.2061	0.2346	0.2144
Calu	1.21748	0.0624	935.3	859.3	930	588	545.7	655.4
Camk1	1.05705	0.5152	31.43	33.96	29.98	24.29	26.66	21.4
Camk1d	6.65759	2.216e-67	7.125	6.573	7.057	0.7693	0.6848	0.8919
Camk1g	7.31572	2.629e-37	4.2	4.527	4.632	0.3276	0.2948	0.4038
Camk2a	1.88897	0.0001394	1.783	1.75	1.279	0.4795	0.7282	0.6233
Camk2b	0.103521	1.835e-127	3.104	2.554	2.151	21.03	23.13	19.4
Camk2d	0.724622	5.841e-05	32.87	28.21	28.65	31.74	31.43	35.97
Camk2g	1.0386	0.6596	11.38	11.3	12.15	8.833	9.776	8.199
Camk2n1	1.45035	2.016e-05	15.46	13.61	11.45	7.573	7.077	7.699
Camk2n2	3.98064	4.53e-19	3.639	4.336	4.097	0.6623	0.7719	0.5409
Camk4	1.10657	0.5611	0.1695	0.1814	0.1602	0.1303	0.1161	0.1231
Camkk1	2.83039	1.238e-16	3.607	4.151	4.079	0.987	1.208	0.944
Camkk2	2.5865	1.388e-33	21.92	22.96	21.11	6.729	6.517	6.979
Camkmt	0.455967	8.776e-08	2.609	3.345	2.093	5.09	5.532	4.669
Camkv	0.633405	0.02719	0.2333	0.2512	0.099	0.3263	0.4163	0.2312
Caml	0.800903	0.02229	23.56	22.42	20.03	21.53	25.25	19.47
Camsap1	1.0149	0.863	15.28	15.99	14.62	11.33	12.68	12.15
Camsap2	1.30822	0.00372	18.36	17.02	15.46	9.741	9.254	12.04
Camsap3	0.712025	0.07612	0.08704	0.1205	0.07582	0.1565	0.1188	0.1331
Camta1	2.12874	1.989e-13	5.22	5.522	4.442	1.594	2.074	1.92
Camta2	0.828113	0.02374	9.977	10.86	9.57	9.382	11.24	8.838
Cand1	1.13296	0.1155	48.57	45.29	48.31	33.07	31.18	36.06
Cand2	1.3017	0.002763	5.006	5.219	5.55	3.428	3.247	3.016
Cant1	0.933758	0.4265	31.3	35.82	34.05	31.5	29.81	25.68
Canx	0.761861	0.005061	139.5	130.4	139.3	143.7	130.8	154.9
Cap1	0.775393	0.001353	119	119	120.2	129.4	115.2	125.3
Cap2	3.26255	6.351e-12	1.545	2.132	2.709	0.4198	0.436	0.5053
Capg	1.94261	1.243e-19	283.7	326.2	289	129.9	123.1	117.5
Capn1	1.06556	0.4724	18.91	22.3	22.98	17.66	16.13	14.55
Capn10	0.621187	2.659e-07	12.69	14.36	12.79	19.59	17.26	15.2
Capn11	0.975017	0.9653	0.2855	0.4416	0.5888	0	0	1.058
Capn15	1.19201	0.1249	6.734	8.224	6.913	4.511	6.005	4.13
Capn2	1.00256	0.9783	153.8	143.8	135.1	118.5	111	116
Capn3	1.97849	0.002797	0.4372	0.421	0.1448	0.06525	0.1155	0.09031
Capn5	0.552291	1.252e-14	65.57	70.74	56.53	93.07	98.14	89.11
Capn6	0.744271	0.001485	31.45	28.68	37.12	38.41	30.07	36.08
Capn7	1.10634	0.1988	16	14.92	14.2	9.939	11.41	11.22
Capns1	1.37145	0.0002093	368.6	398.3	398.9	241.6	243.8	196.1
Capns2	1.10788	0.6127	0.2933	0.4245	0.2846	0.183	0.301	0.1585
Caprin1	0.810677	0.01218	202.5	188.2	193.7	188.7	185.3	202.8
Caprin2	1.32795	0.02623	5.858	5.209	4.754	2.424	3.688	3.256
Caps2	0.689824	0.05612	0.5138	0.5154	0.427	0.3693	0.8272	0.5793
Capza1	1.01748	0.851	212.5	192.5	203.2	162.8	148.2	167.2
Capza2	1.07356	0.3865	89.73	84.97	87.55	66.79	59.98	68.69
Capzb	1.66902	1.074e-11	234.9	243.7	257.6	130.1	115.4	107.9
Car10	0.474342	0.00549	1.786	1.371	0.36	2.56	1.836	1.953
Car11	0.285587	4.385e-30	8.825	10.19	9.381	25.54	33.94	22.07
Car12	4.50335	4.992e-20	3.527	2.566	3.939	0.5613	0.5272	0.4149
Car13	2.67215	1.434e-22	9.556	9.594	9.434	2.975	2.53	2.913
Car14	0.0222354	6.689e-143	0.07929	0.1829	0.3227	18.26	19.62	15.05
Car15	0.869224	0.5196	0.6616	0.4831	0.5211	0.5522	0.7254	0.3332
Car2	1.28922	0.2112	2.336	1.821	1.725	0.9566	1.623	0.8481
Car4	0.170046	2.737e-23	1.213	0.6105	0.5043	4.709	6.318	5.07
Car5b	1.42652	0.01346	1.595	1.558	1.322	0.6855	0.8578	0.879
Car7	0.401369	3.604e-06	0.3065	0.4903	0.5833	1.314	1.446	0.7966
Car8	1.69502	0.004771	0.2356	0.1918	0.169	0.07926	0.04812	0.08237
Car9	2.20381	0.0002444	0.7613	0.6214	0.2678	0.04466	0.08474	0.1625
Card10	1.63263	1.802e-06	6.645	6.258	7.425	3.197	3.914	2.748
Card11	4.02224	3.089e-12	1.076	1.182	1.716	0.3114	0.1396	0.1177
Card6	2.81474	2.794e-16	3.143	3.147	3.405	0.6571	0.942	0.9486
Card9	3.03985	2.392e-13	2.664	2.414	2.19	0.6384	0.5329	0.5144
Carf	0.854528	0.1654	5.835	5.074	4.873	4.438	5.546	4.799
Carhsp1	1.52035	5.306e-09	35.36	37.94	38.88	20.82	18.92	19.33
Carkd	0.756389	0.0009703	36.2	39.63	40.02	44.28	45.13	33.74
Carm1	1.58579	3.34e-09	34.6	38.17	38.74	18.69	21.13	16.43
Carns1	0.0303744	7.862e-160	2.227	1.899	2.307	46.85	77.59	50.97
Cars	1.40211	3.14e-05	27.61	29.38	27.37	15.44	18.55	14.05
Cars2	0.899191	0.3994	6.753	6.355	6.392	5.294	7.018	5.02
Casc1	0.304181	9.486e-08	0.6491	0.2133	0.503	1.233	1.853	1.151
Casc3	0.80257	0.001844	18.72	18.87	17.33	18.11	19.54	17.25
Casc4	0.667204	7.729e-06	31.48	30.26	36.83	37.06	35.55	45.46
Casc5	2.40327	8.255e-13	7.612	6.764	6.255	1.611	2.255	2.825
Casd1	0.795812	0.003198	21.88	19.85	20.15	20.75	19.39	22.2
Cask	1.30017	0.001049	25.29	24.2	27.46	14.87	14.81	17.53
Caskin1	0.100551	3.73e-53	0.2422	0.2005	0.1714	1.791	2.565	1.666
Caskin2	0.11941	1.774e-145	19.4	22.1	22.22	141.6	158.9	129.6
Casp1	3.38698	6.047e-12	2.871	2.727	4.458	0.5712	0.7741	0.6149
Casp12	2.25793	5.85e-30	33.3	31.11	34.61	11.82	11.55	11.5
Casp2	1.16239	0.04085	24.43	25.83	23.95	16.43	16.95	17.66
Casp3	2.21146	5.51e-15	17.26	17.43	18.29	7.262	5.288	6.544
Casp4	4.51273	4.595e-29	21.68	19.55	17.33	2.05	3.89	3.591
Casp6	1.20339	0.03993	11.84	12.09	11.43	7.591	8.446	7.401
Casp7	1.41804	0.0001012	13.34	12.52	12.48	7.251	6.519	7.806
Casp8	3.27388	3.102e-46	21.24	19.91	19.73	5.083	4.926	4.662
Casp8ap2	1.12047	0.1955	8.704	7.658	7.965	5.202	5.822	6.271
Casp9	0.845221	0.0198	18.66	18.92	19.2	18.19	17.9	17.8
Casq1	0.114626	3.349e-51	0.89	0.7656	0.5865	7.869	7.078	6.405
Casq2	1.5768	0.00628	3.289	4.188	5.59	2.183	1.799	2.463
Cass4	0.867539	0.5068	0.2315	0.3369	0.2068	0.2557	0.298	0.2087
Cast	2.12285	6.403e-18	46.64	45.26	48.3	17.88	14.81	20.02
Casz1	1.02518	0.912	0.1921	0.2751	0.3332	0.2122	0.1783	0.2284
Cat	0.550037	9.392e-17	52.88	53.92	55.69	80.99	72.82	82.94
Catip	2.49147	5.419e-06	1.219	1.105	1.345	0.2404	0.4195	0.1249
Catsper2	0.48063	2.962e-06	1.117	1.507	1.385	1.906	2.86	2.409
Catsperg1	0.58451	0.03622	0.215	0.2556	0.08736	0.179	0.5574	0.2192
Cav1	0.601485	2.304e-07	130	105.1	129.3	171.3	131.9	181.3
Cav2	0.967726	0.7486	31.35	27.96	29.01	24.6	21.06	27.39
Cbfa2t2	1.11065	0.1961	17.23	17.6	19.45	12.35	12.82	13.81
Cbfa2t3	2.2548	7.549e-11	3.677	4.236	4.412	1.384	1.401	1.396
Cbfb	1.62902	7.698e-11	92.01	90.27	90.97	42.15	42.58	49.24
Cbl	0.769504	0.2413	4.438	4.016	3.482	2.223	3.342	6.794
Cblb	3.35195	2.773e-38	4.441	4.388	5.097	1.053	1.103	1.074
Cbll1	0.574987	1.335e-08	10.67	9.102	9.49	12.46	12.36	16.05
Cbln3	1.20064	0.3523	0.1672	0.1189	0.1202	0.05195	0.1004	0.06161
Cbr1	0.732043	0.0003104	13.62	13.9	14.54	15.95	15.21	15.11
Cbr2	0.813154	0.4013	2.394	1.005	1.137	1.526	2.01	1.166
Cbr3	1.48906	0.006177	3.856	3.71	3.234	2.088	1.882	1.709
Cbr4	0.672917	0.0007184	7.686	7.462	8.432	7.782	10.78	9.509
Cbs	0.845572	0.4216	0.2382	0.317	0.4467	0.3354	0.4612	0.2177
Cbwd1	0.766469	0.01452	4.572	4.324	4.249	4.43	4.745	4.653
Cbx1	1.17365	0.02401	61.88	58.03	60.29	39.14	43.8	39.77
Cbx2	0.781382	0.01189	5.736	5.537	5.077	5.118	6.587	5.077
Cbx3	1.08892	0.3104	158.5	146.7	147.1	105.4	105.2	121.4
Cbx4	0.770411	0.004642	4.056	3.824	3.614	3.821	4.502	3.659
Cbx5	1.26365	0.004636	74.71	66.05	67.09	40.38	43.11	47.97
Cbx6	1.01785	0.8538	66.02	69.98	79.01	57.66	61.85	49.77
Cbx7	0.971584	0.8641	6.118	8.103	5.705	4.37	7.011	5.004
Cbx8	0.615018	6.611e-05	2.155	2.002	1.739	2.457	3.094	2.261
Cby1	0.910986	0.3504	20.47	22.96	18.87	19.32	19.12	16.68
Cc2d1a	0.899565	0.2229	11.99	13.52	13.12	11.39	12.8	10.24
Cc2d1b	0.390393	2.369e-42	37.95	35.91	38.07	73.09	82.93	74.16
Cc2d2a	1.37707	5.851e-05	10.69	10.51	10.49	5.528	6.632	6.119
Ccar1	1.02752	0.7879	22.84	21.32	20.57	14.24	17.35	18.72
Ccar2	0.931159	0.3833	22.05	23.25	22.77	18.21	21.78	18.51
Ccbl1	0.814395	0.09824	3.563	3.767	3.998	3.816	4.054	3.353
Ccbl2	0.546995	5.659e-07	1.951	2.35	2.303	3.146	3.287	3.486
Ccdc101	0.93174	0.5262	20.27	23.47	20.97	18.78	19.03	18.03
Ccdc102a	0.658064	5.01e-07	19.93	20.26	24.05	26.14	28.78	23.38
Ccdc103	0.92172	0.6675	0.2138	0.2835	0.2715	0.08151	0.3402	0.233
Ccdc106	1.29119	0.2045	0.9423	1.386	0.8618	0.7001	0.6749	0.5044
Ccdc107	0.588005	2.246e-06	10.76	10.65	8.806	14.89	14.8	12.42
Ccdc109b	9.33726	2.001e-47	9.611	11.44	10.81	0.7798	0.6214	0.5272
Ccdc112	0.755341	0.01104	2.954	2.902	3.225	2.987	3.425	3.229
Ccdc114	1.11977	0.4342	2.95	3.016	2.785	1.917	2.226	2.033
Ccdc115	1.09475	0.3303	13.27	13	12.25	9.209	9.751	9.184
Ccdc116	0.924343	0.7271	0.1996	0.1588	0.1673	0.1829	0.2253	0.07119
Ccdc117	0.975146	0.8196	8.177	7.034	6.541	5.977	5.732	6.184
Ccdc12	1.06003	0.5258	49.62	48.07	49.63	40.87	37.98	32.84
Ccdc120	2.05053	5.331e-07	2.345	2.197	2.189	0.874	0.7435	0.8457
Ccdc122	0.998666	0.9921	2.808	2.677	3.502	2.247	2.199	2.685
Ccdc124	0.835493	0.02358	43.69	48.97	45.43	46.26	47.29	39.3
Ccdc125	2.04769	4.171e-05	1.098	1.108	1.111	0.5637	0.3921	0.2441
Ccdc126	1.26392	0.09674	2.385	2.589	2.533	1.81	1.374	1.573
Ccdc127	1.10053	0.2516	24.15	21.1	22.81	15.48	15.82	18.07
Ccdc129	0.606382	0.006091	0.0389	0.04307	0.07116	0.1246	0.0743	0.148
Ccdc13	0.0649737	8.237e-101	1.029	1.06	1.094	14.56	18.94	15.31
Ccdc130	0.889212	0.4347	9.833	11.96	9.98	9.048	12.27	7.402
Ccdc132	1.22391	0.004146	17.72	17.73	16.98	11.03	11.72	11.48
Ccdc134	0.99454	0.9658	9.159	9.16	7.589	6.278	8.383	6.168
Ccdc136	2.66106	1.242e-10	1.818	2.442	2.215	0.7788	0.5334	0.5429
Ccdc137	0.808881	0.02119	22.97	22	18.93	20.39	22.99	20.11
Ccdc138	0.874603	0.3942	1.351	1.185	1.188	1.055	1.115	1.266
Ccdc14	1.18805	0.1637	2.528	2.244	2.368	1.353	1.783	1.592
Ccdc141	0.5705	2.669e-05	3.477	4.593	3.512	4.126	6.418	5.871
Ccdc142	0.962915	0.8357	5.124	6.102	4.652	3.093	6.067	3.976
Ccdc149	2.60991	6.463e-11	2.148	2.717	2.922	0.6568	0.6995	0.8478
Ccdc15	0.796861	0.2665	0.7345	0.6079	0.4733	0.5544	0.4734	0.8554
Ccdc155	1.14719	0.4737	0.2726	0.3099	0.2968	0.1782	0.2198	0.1389
Ccdc157	0.910165	0.3436	7.041	6.664	6.299	5.358	7.075	5.157
Ccdc158	1.30658	0.182	0.107	0.1346	0.1482	0	0.05066	0.1042
Ccdc159	0.498961	4.061e-06	1.041	1.177	1.217	1.628	2.26	2.022
Ccdc160	0.226252	2.297e-20	0.3997	0.3728	0.5563	1.75	2.308	2.149
Ccdc162	2.4863	1.069e-08	0.2273	0.262	0.2691	0	0.02191	0
Ccdc163	0.805301	0.06639	16.1	17.46	15.48	12.75	19.99	15.91
Ccdc166	0.600402	0.0001739	2.227	2.254	2.178	3.829	2.716	2.725
Ccdc167	0.979278	0.8693	7.77	8.749	7.181	6.222	7.126	6.063
Ccdc17	0.841654	0.368	0.4931	0.4427	0.4266	0.3964	0.5669	0.3803
Ccdc170	1.52309	0.01983	0.1847	0.283	0.1609	0.06036	0.06883	0.07842
Ccdc171	0.547526	0.0001254	0.6079	0.4261	0.4574	0.8309	0.7746	0.7697
Ccdc173	0.763447	0.1009	1.013	1.012	0.8827	0.8611	1.144	1.136
Ccdc174	0.935792	0.5546	9.306	7.813	7.119	6.509	6.998	7.237
Ccdc176	1.09111	0.7406	0.3189	0.5605	0.4866	0.1684	0.4899	0.2334
Ccdc18	1.58315	0.02167	1.624	1.316	0.9813	0.4303	0.9028	0.5063
Ccdc181	0.653428	0.0002111	3.09	3.445	3.645	4.159	4.334	4.156
[truncated: 12,376 more rows]

## Sheet: 4 wpT (Ctr vs Dnm2KO)
gene_name	fold_change	fdr	Dnm2_Ctr_1 [FPKM]	Dnm2_Ctr_2 [FPKM]	Dnm2_Ctr_3 [FPKM]	Dnm2_Mut_1 [FPKM]	Dnm2_Mut_2 [FPKM]	Dnm2_Mut_3 [FPKM]
0610007P14Rik	0.56707	4.635e-15	25.2	26.33	25.28	16	15.76	17.43
0610009B22Rik	1.10773	0.4272	11.23	10.96	12.64	16.22	13.61	14.09
0610009L18Rik	0.73693	0.244	3.456	3.63	2.617	2.259	3.407	1.964
0610009O20Rik	0.967431	0.6664	13.5	13.57	12.86	14.29	15.21	14.46
0610010F05Rik	1.38396	0.0003646	7.244	8.055	9.077	14.29	11.12	13.16
0610010K14Rik	1.37031	0.0014	24.32	22.32	21.94	33.24	33.51	40.59
0610011F06Rik	0.648105	0.0005519	15.34	17.21	18.04	11.31	14.47	11.04
0610030E20Rik	0.810397	0.002014	8.404	8.5	7.41	7.522	7.468	7.378
0610037L13Rik	0.835899	0.01449	34.48	36.01	30.2	30.23	32.94	32.52
0610040J01Rik	1.13461	0.4636	6.911	6.747	4.708	7.27	9.615	7.018
1110001J03Rik	0.750279	0.04528	16.08	18.76	15.63	15.78	12.48	14.21
1110004E09Rik	1.14687	0.4112	10.48	9.917	12.32	17.09	10.37	15.34
1110004F10Rik	1.09574	0.1528	55.61	57.94	56.98	71.38	69.17	72.21
1110007C09Rik	2.54912	1.577e-26	18.56	21.24	18.3	63.07	48.09	60.18
1110008F13Rik	1.47939	1.844e-06	12.59	11.5	12.38	19.73	22.37	19.59
1110008L16Rik	0.984682	0.9318	3.211	2.86	2.793	3.385	2.827	3.672
1110008P14Rik	1.88178	7.642e-08	4.313	3.976	3.614	9.097	8.223	8.759
1110012L19Rik	0.51477	8.59e-17	32.17	28.38	32.94	17.62	19.28	17.25
1110032A03Rik	0.794545	0.003617	26.38	23.17	22.21	22.3	21.68	20.52
1110034G24Rik	0.845514	0.257	7.472	8.008	6.755	6.306	7.504	7.455
1110037F02Rik	1.27615	7.598e-05	8.733	9.248	8.655	12.99	13.32	12.46
1110038F14Rik	1.40056	0.002614	9.637	11.67	8.801	16.05	15.96	16.71
1110051M20Rik	0.643718	4.283e-11	19.52	20.71	17.71	13.84	14.26	14.17
1110057K04Rik	0.640735	1.451e-11	26.06	24.32	24.86	17.71	19.59	17.37
1110059E24Rik	1.22603	0.03472	18.24	17.86	17.31	25.33	24.07	25.38
1110059G10Rik	1.09194	0.4983	4.531	5.401	5.983	6.199	6.837	6.859
1110065P20Rik	1.15934	0.1786	13.29	14.06	15.98	20.56	19.07	17.74
1190002N15Rik	0.767479	0.0204	3.006	3.43	2.816	2.554	2.746	2.733
1190005I06Rik	0.256317	1.865e-08	4.588	4.644	4.963	0.5418	0.8808	1.266
1190007I07Rik	0.677222	0.02343	8.266	9.044	9.803	6.848	6.069	7.258
1200014J11Rik	0.607518	4.952e-16	10.58	10.15	10.37	7.43	6.983	6.97
1500009C09Rik	0.102025	1.872e-34	5.386	4.708	5.292	0.3683	0.4568	0.2212
1500009L16Rik	2.7549	1.907e-10	2.017	2.152	2.643	8.932	7.493	6.767
1500011B03Rik	0.463294	1.364e-17	25.84	25.37	25.65	13.85	11.99	13.95
1500011K16Rik	1.07781	0.538	14.31	14.24	15.16	17.95	16.26	19.45
1500012F01Rik	1.03866	0.704	18.48	19.72	18.46	22.59	21.06	23.41
1500015O10Rik	1.44473	0.1152	1.542	3.126	3.35	5.111	4.343	4.475
1600002H07Rik	1.54082	0.004615	2.668	3.121	2.686	5.449	4.839	5.08
1600002K03Rik	1.61384	0.01814	2.603	3.923	4.069	6.409	7.185	7.173
1600012H06Rik	1.18304	0.03847	10.55	11.65	11.02	13.86	14.92	16.15
1600014C10Rik	1.26129	0.01385	6.623	7.378	6.783	11.05	9.852	9.096
1700001O22Rik	3.33572	5.616e-05	0.1599	0.2468	0	0.9266	1.261	1.163
1700003E16Rik	0.678537	0.1302	0.9392	0.7717	0.8544	0.6636	0.4899	0.6168
1700010I14Rik	1.59892	0.1044	0.5611	0.3418	0.1693	0.8972	0.7213	0.725
1700017B05Rik	2.26891	1.946e-18	2.059	1.993	2.396	5.545	5.771	5.618
1700019D03Rik	2.08638	0.004823	0.1114	0.1791	0.1368	0.7872	0.5497	0.405
1700019G17Rik	0.661861	0.07368	1.521	1.463	1.252	0.8548	1.303	0.8207
1700020D05Rik	0.780516	0.3914	0.7333	0.8982	0.4289	0.4071	0.787	0.381
1700021F05Rik	1.04034	0.7552	11.31	12.25	11.25	13.92	13.65	13.77
1700021K19Rik	1.41402	5.315e-09	29.81	30.81	26.88	46.12	46.04	48.75
1700025G04Rik	1.99986	1.338e-23	9.743	10.42	10.67	25.74	21.11	23.7
1700026D08Rik	0.571926	0.03714	0.3704	0.1875	0.4132	0.1902	0	0.09177
1700027J19Rik	1.72142	0.0001372	8.43	8.483	7.847	14.86	19.58	15.65
1700029I15Rik	0.532296	0.0204	2.462	2.558	1.551	1.004	1.334	0.603
1700029J07Rik	0.291587	2.135e-16	6.056	6.271	5.164	1.537	1.526	2.312
1700030J22Rik	0.914592	0.7815	0.216	0.1621	0.3537	0.2544	0.2366	0.2292
1700030K09Rik	0.80335	0.0897	5.145	5.389	5.482	4.606	5.244	4.679
1700037C18Rik	1.29576	0.2715	2.555	2.219	1.624	3.174	2.685	3.911
1700037H04Rik	0.874724	0.2372	14.08	17.14	13.56	16.44	13.08	14.98
1700040L02Rik	0.74221	0.2427	0.6153	0.5031	0.5948	0.2764	0.4723	0.3557
1700047I17Rik2	0.990171	0.935	17.22	16.17	16.22	19.3	19.17	17.21
1700048O20Rik	1.33395	0.3687	0.6514	0.4503	0.1419	0.6674	0.7689	0.6809
1700049G17Rik	0.78057	0.05837	5.803	5.251	4.848	4.322	4.626	5.003
1700052N19Rik	1.13022	0.2477	7.088	8.11	7.442	9.128	10.15	10.04
1700056E22Rik	2.3198	0.0001685	0	0.07113	0.04528	0.6252	0.3116	1.106
1700061G19Rik	0.388504	0.0007542	1.359	0.646	0.7984	0.334	0.1665	0.2955
1700066M21Rik	1.37097	0.01871	2.667	2.614	2.62	4.409	3.322	4.721
1700088E04Rik	0.486665	0.002269	4.887	3.965	4.834	3.117	2.23	1.358
1700109H08Rik	0.528179	0.00853	3.146	2.225	3.046	1.515	1.611	1.226
1700112E06Rik	1.39223	0.2083	1.83	1.307	1.311	2.964	2.435	2.288
1700113H08Rik	0.367292	0.0001495	1.396	1.64	1.778	0.4748	0.1941	0.564
1700123O20Rik	1.50222	3.438e-05	6.285	7.173	6.282	11.18	10.61	12.38
1810009A15Rik	1.47039	7.6e-05	18.11	15.87	16.26	29.24	26.5	28.7
1810011H11Rik	3.5801	4.136e-07	0.2542	0.3736	0.2676	1.821	2.591	1.519
1810011O10Rik	1.03596	0.8146	24.36	22.83	35.3	37.33	24.29	35.75
1810013L24Rik	0.81479	0.003284	12.71	12.17	11.55	10.8	10.91	11.98
1810022K09Rik	1.25388	0.01083	38.02	36.79	41.21	54.68	48.96	62.15
1810026J23Rik	0.838684	0.006715	14.04	13.92	14.09	13.41	13.67	12.96
1810030O07Rik	0.940063	0.4015	12.59	13.32	12.64	13.13	14.55	13.59
1810032O08Rik	1.5671	0.03208	2.554	2.764	1.992	4.555	5.084	4.259
1810037I17Rik	0.69742	8.284e-08	104.1	95.96	92.9	75.08	71.99	84.89
1810043G02Rik	0.671007	7.271e-07	9.901	9.493	8.48	7.369	6.427	7.299
1810043H04Rik	1.02676	0.8717	12.86	14.15	13.47	15.15	14.33	17.95
1810055G02Rik	1.33978	0.0005519	10.94	11.16	12.42	17.31	19.83	15.76
1810062G17Rik	1.03374	0.9294	0.3522	0.8053	0.7691	0.871	1.047	0.4271
2010002M12Rik	0.620155	0.04536	0.8889	0.9346	0.6036	0.4571	0.495	0.622
2010012O05Rik	0.889336	0.2988	6.098	6.078	5.855	6.618	5.726	5.82
2010107E04Rik	1.29945	0.0001234	114.7	119.9	122	187.3	160	180.9
2010107G23Rik	0.67882	0.0414	5.006	4.269	3.746	3.537	2.931	3.133
2010111I01Rik	1.83541	3.164e-21	8.237	9.339	8.122	18.31	18.41	17.47
2010315B03Rik	0.714695	0.0007499	12.85	13.07	12.78	10.83	10.27	10.05
2200002D01Rik	4.59479	9.105e-16	0.9698	1.883	1.261	8.787	7.606	10.52
2210011C24Rik	0.2772	2.005e-07	5.025	3.681	4.039	0.8391	0.6014	0.9969
2210016F16Rik	1.49319	1.522e-05	5.155	4.858	5.028	7.98	9.378	8.392
2210016L21Rik	0.791247	0.001989	26.83	26.06	27.26	24.64	22.76	24.4
2210018M11Rik	0.805971	0.003031	8.653	8.747	8.758	7.34	8.652	7.965
2210404O09Rik	1.09551	0.6665	2.663	2.265	2.187	3.326	2.321	3.282
2210408I21Rik	0.950303	0.756	1.525	1.353	1.489	1.426	1.653	1.622
2210418O10Rik	0.951932	0.7689	4.204	6.232	6.66	5.857	7.304	5.41
2300009A05Rik	0.778625	0.1524	3.843	4.457	4.627	3.769	3.354	4.111
2310003H01Rik	1.27757	0.01705	4.672	5.391	4.735	6.834	7.826	7.074
2310009B15Rik	1.03683	0.868	4.212	4.447	5.096	5.553	4.25	6.46
2310011J03Rik	0.971887	0.738	17.16	18.46	17.1	18.93	20.8	18.67
2310014L17Rik	0.543104	0.01977	0.5944	0.4459	0.6111	0.315	0.3329	0.1952
2310022A10Rik	1.36018	0.005728	5.943	5.643	5.783	9.277	9.842	7.99
2310022B05Rik	0.396942	2.39e-49	27.8	28.18	28.13	11.7	13.33	12.77
2310030G06Rik	0.677785	0.01058	5.339	5.833	7.334	4.685	4.731	4.542
2310033P09Rik	0.873876	0.3252	6.701	7.85	6.441	6.793	6.761	7.266
2310035C23Rik	1.15453	0.04477	9.261	10.51	10.55	13.39	13.15	13.43
2310036O22Rik	1.44663	4.097e-07	22.81	23.9	24.97	39.65	38.5	40.5
2310039H08Rik	1.74715	0.000528	4.566	4.212	3.909	9.239	8.186	8.933
2310045N01Rik	1.17944	0.1504	11.31	13.43	13.93	17.78	16.99	17.48
2310047M10Rik	0.684347	0.0001599	10.05	9.58	10.32	7.732	6.877	8.462
2310057M21Rik	0.99639	0.9837	2.512	2.599	2.215	2.799	2.654	2.855
2310061I04Rik	1.06339	0.7152	5.411	7.947	7.15	9.009	7.646	8.379
2310067B10Rik	1.10588	0.2469	12.9	14.08	11.39	15.06	16.37	17.01
2410002F23Rik	1.20189	0.006109	18.53	19.26	17.93	26.02	26.94	23.43
2410004B18Rik	0.766894	0.01772	17.98	17.06	19.12	16.23	13.52	17.04
2410004P03Rik	1.0595	0.8483	0.2605	0.3074	0.2604	0.2659	0.4628	0.316
2410015M20Rik	1.4903	3.093e-08	28.62	27.39	27.55	48.9	45.83	47.47
2410016O06Rik	1.52077	0.00757	1.824	1.896	1.456	3.141	3.168	2.944
2410089E03Rik	0.802515	0.001289	15.46	14.96	13.34	13.22	13.74	12.9
2410127L17Rik	0.684347	1.763e-06	13.92	13.94	14.45	10.22	10.72	11.84
2410131K14Rik	0.984709	0.8749	4.298	4.145	4.333	5.311	4.498	4.468
2410137M14Rik	0.357744	7.099e-06	1.414	0.8946	0.7716	0.09512	0.1264	0
2510002D24Rik	0.852162	0.4479	4.86	4.978	4.184	3.339	4.408	5.662
2510003E04Rik	0.49005	1.219e-30	79.4	74.73	75.52	43.89	39.22	44.43
2510009E07Rik	1.02213	0.7744	10.68	11.3	10.81	12.03	12.72	13.42
2510039O18Rik	1.56754	3.528e-12	9.713	10.11	9.268	18.28	16.81	17.08
2610001J05Rik	1.08613	0.261	30.63	28.62	29.07	38.91	33.22	36.9
2610002J02Rik	0.941172	0.5081	25.35	22.73	22.79	26.49	24.07	25
2610002M06Rik	0.985891	0.8825	5.887	6.33	5.993	6.74	6.903	6.813
2610008E11Rik	0.764877	0.000403	8.258	8.848	8.636	6.666	7.564	8.141
2610015P09Rik	0.718968	0.009961	4.353	4.017	3.691	3.279	3.086	3.335
2610020H08Rik	1.85279	0.007679	1.01	0.8881	0.6097	2.29	1.808	1.789
2610021A01Rik	0.754713	0.004707	3.923	4.497	4.2	3.429	3.792	3.585
2610034B18Rik	1.61563	7.147e-11	8.174	8.146	8.154	14.75	15.39	15.16
2610044O15Rik8	0.768065	0.002039	29.85	27.83	28.32	23.88	23.04	27.81
2610301B20Rik	1.02778	0.7894	7.902	8.546	8.004	9.644	9.42	9.588
2610305D13Rik	0.857733	0.5754	0.7846	0.8173	1.02	0.6769	0.8846	0.9002
2610318N02Rik	2.29104	5.883e-06	0.04228	0	0	0.4182	0.3176	0.6535
2610507B11Rik	1.07714	0.2294	140.1	140.2	139	175.1	170	168.8
2610524H06Rik	1.52003	0.01172	3.94	3.576	3.71	7.122	7.204	5.734
2700029M09Rik	1.27483	0.001596	23.93	24.22	24.18	34.17	36.25	34.93
2700049A03Rik	0.827253	0.0692	4.354	4.613	4.488	3.894	4.538	4.198
2700060E02Rik	1.94464	1.836e-32	45.48	44.93	47.41	103.5	103.7	98.52
2700062C07Rik	1.02468	0.8671	8.073	8.531	8.337	10.03	9.126	9.96
2700081O15Rik	1.04792	0.6394	8.879	10.03	8.759	9.847	11.86	11.42
2700089E24Rik	0.773032	0.0003123	68.63	74.15	74.61	60.3	59.71	71
2700094K13Rik	5.49074	2.125e-42	5.068	4.982	4.794	32.23	30.2	39.41
2700097O09Rik	0.531522	6.974e-08	6.074	6.186	5.735	3.873	3.563	3.135
2810004N23Rik	1.14536	0.2189	9.249	9.124	7.89	12.06	10.79	11.47
2810006K23Rik	1.29468	0.03281	5.16	6.326	6.247	8.527	8.04	9.85
2810021J22Rik	0.918722	0.5383	5.062	4.584	3.911	4.711	4.88	4.539
2810403A07Rik	0.951773	0.5125	20.5	22.08	19.77	21.17	22.95	23.49
2810408A11Rik	0.486665	6.054e-05	4.005	4.156	3.096	2.169	1.898	1.702
2810408M09Rik	0.824676	0.09734	6.812	6.872	6.313	5.576	6.427	6.64
2810417H13Rik	26.1004	4.735e-110	0.3666	0.3268	0.3948	14.81	14.56	19.79
2810428I15Rik	1.11853	0.2476	23.95	25.65	23	31.86	32.38	28.52
2810474O19Rik	0.845338	0.02181	11.34	10.99	12.08	10.64	10.83	11.53
2900011O08Rik	0.355273	6.657e-10	14.41	10.05	11.42	6.611	3.452	3.722
2900026A02Rik	0.574548	9.851e-14	6.022	6.089	5.674	4.188	3.803	3.533
3010026O09Rik	1.15229	0.386	6.499	6.652	7.982	9.558	8.157	10.19
3110001I22Rik	1.11327	0.6812	1.233	0.9862	1.043	1.247	1.732	1.232
3110002H16Rik	1.09013	0.3748	12.09	12.26	11.78	15.85	15.1	13.9
3110007F17Rik	0.775877	0.05871	3.959	3.825	3.805	3.216	3.079	3.803
3110009E18Rik	1.23799	0.4129	2.956	3.223	2.559	5.43	4.6	2.765
3110021A11Rik	0.611998	0.05538	0.3908	0.6981	1.067	0.3682	0.2447	0.2962
3110021N24Rik	0.596172	0.02846	0.2066	0.2404	0.3772	0.04171	0.1109	0.1342
3110040N11Rik	1.3632	0.07067	6.459	6.494	4.596	8.53	9.675	9.719
3110043O21Rik	0.927552	0.477	6.716	7.27	7.385	7.66	7.793	7.089
3110052M02Rik	0.827654	0.2615	4.513	4.299	3.743	3.522	3.734	4.4
3110057O12Rik	0.696213	0.03375	1.685	2.426	2.153	1.679	1.349	1.822
3110062M04Rik	0.835319	0.2801	2.557	2.85	2.645	2.397	2.679	2.497
3110070M22Rik	1.03868	0.9043	0.762	0.8983	0.6239	0.9085	0.8944	0.9527
3110082I17Rik	1.5658	0.002385	3.871	3.833	3.845	8.341	5.743	6.934
3300002I08Rik	1.00334	0.9826	1.152	0.8638	1.482	1.504	1.235	1.163
3632451O06Rik	2.85601	0.01075	0.1353	0.2103	0.277	2.187	0.3653	0.2307
3830403N18Rik	1.64467	0.05927	0.7326	0.7176	0.8299	1.235	2.064	1.781
3830406C13Rik	0.543405	1.195e-20	18.47	19.79	18.27	11.23	11.47	12.07
3830408C21Rik	0.807145	0.4382	0.3751	0.268	0.3089	0.2931	0.2938	0.1421
4430402I18Rik	0.557715	0.0127	1.614	1.926	1.465	0.8433	1.153	0.83
4632428N05Rik	1.59604	1.655e-07	8.43	9.972	9.288	14.97	19.91	15.89
4632433K11Rik	0.763447	0.3186	1.09	1.407	1.478	0.8431	1.248	1.12
4833420G17Rik	1.04746	0.6069	8.519	9.7	8.795	10.28	11.49	10.56
4833439L19Rik	0.45219	2.181e-38	272.4	235.9	255.4	132.3	129	131
4921507P07Rik	0.716133	0.2023	0.2474	0.2796	0.2394	0.2225	0.1056	0.1432
4921524J17Rik	1.05571	0.7049	6.605	6.08	7.577	6.965	8.312	9.086
4921528I07Rik	0.413512	0.0003745	0.8325	0.7818	0.7304	0.3641	0.2234	0.2343
4921536K21Rik	1.6797	0.05006	0.1241	0.1593	0.1184	0.5115	0.2749	0.3196
4930402H24Rik	0.752467	1.138e-06	106.1	108.9	96.21	86.67	91.25	88.3
4930426L09Rik	0.834162	0.4996	0.3299	0.3771	0.4202	0.2849	0.413	0.2333
4930427A07Rik	3.93128	9.052e-23	2.229	1.722	1.932	9.352	8.146	10.73
4930430F08Rik	0.645102	0.0003232	5.394	5.222	6.046	3.702	3.612	4.724
4930432K21Rik	0.933078	0.809	1.241	1.078	0.9095	1.454	1.012	0.8912
4930447C04Rik	0.590496	0.04044	0.1603	0.4078	0.6239	0.1985	0.07528	0.1607
4930451G09Rik	0.552942	0.02321	0.1939	0.3845	0.4367	0.1199	0.09106	0.1764
4930452B06Rik	1.86503	0.01509	0.1795	0.1197	0.147	0.4228	0.3934	0.526
4930453N24Rik	0.947856	0.5608	3.881	3.999	3.56	4.01	4.147	4.185
4930486L24Rik	1.17202	0.5973	0.5097	0.5043	0.8347	0.9142	1.105	0.6061
4930503L19Rik	1.21167	0.03341	8.077	7.656	7.053	10.19	10.21	11.08
4930506M07Rik	2.24856	1.244e-34	27.56	26.4	22.45	67.01	69.16	59.69
4930518I15Rik	0.597993	0.04652	1.205	1.034	0.987	0.511	0.7169	0.5846
4930522L14Rik	0.892918	0.4346	5.977	6.781	5.641	6.107	6.193	6.307
4930523C07Rik	1.1088	0.638	1.541	1.701	1.473	2.279	2.01	1.739
4930538K18Rik	0.378404	0.00028	0.9945	0.8684	1.056	0.3643	0.2421	0.1005
4930539E08Rik	2.90593	1.296e-05	0.07081	0.05322	0.06914	0.4184	0.3608	0.3706
4930550C14Rik	0.925497	0.7802	0.9944	1.297	1.239	1.069	1.299	1.297
4930562C15Rik	1.10665	0.7366	0.3558	0.5824	0.5829	0.6399	0.7593	0.6185
4930578C19Rik	0.56652	0.005121	1.946	2.044	1.94	1.216	1.033	1.282
4930579G24Rik	3.79211	1.74e-21	1.429	1.364	1.303	6.254	6.009	7.219
4931406C07Rik	0.652975	1.827e-12	26.86	26.1	26.13	19.65	18.91	20
4931406P16Rik	0.928259	0.2209	22.55	24.3	22.18	24.1	24.19	24.6
4931414P19Rik	1.09764	0.6609	1.034	1.579	1.321	1.696	1.671	1.637
4931428F04Rik	3.77375	5.879e-14	0.5582	0.5907	0.3844	2.49	2.19	2.938
4932411E22Rik	0.105185	1.62e-100	32.31	31.23	25.44	2.595	3.467	4.197
4932438A13Rik	0.59704	6.36e-19	42.79	41.42	39.43	26.56	29.32	28
4933408B17Rik	0.927745	0.8108	0.2806	0.4712	0.2489	0.4626	0.1976	0.3615
4933427D14Rik	1.07207	0.5195	4.319	4.304	3.72	4.696	5.464	4.934
4933427G17Rik	0.988046	0.9762	0.613	0.6044	0.9536	0.9961	0.6331	0.7803
4933427I04Rik	0.764612	0.3114	0.7347	0.8676	0.6128	0.6754	0.4884	0.6402
4933434E20Rik	0.603489	5.194e-16	58.38	58.31	57.16	38.66	38.01	42.33
5031414D18Rik	2.2974	0.007147	0.2219	0.1384	0.5286	0.7269	1.188	1.009
5031439G07Rik	1.30369	9.75e-06	25.97	24.28	25.4	37.25	36.18	38.82
5430403G16Rik	0.723116	0.05566	1.505	1.505	1.749	1.361	1.211	1.223
5430427O19Rik	1.20731	0.49	0.3846	0.4581	0.3383	0.4127	0.6555	0.6348
5430435G22Rik	2.2642	4.843e-16	8.416	8.686	10.18	21.23	29.12	20.97
5730409E04Rik	0.899503	0.145	12.23	12.59	11.76	12.67	13.32	11.42
5730455P16Rik	0.664711	1.818e-09	18.32	19.51	18.59	15.38	12.92	14.17
5730507C01Rik	1.37287	0.05777	3.621	3.451	3.03	4.765	6.204	5.188
5730508B09Rik	0.902501	0.575	2.506	2.268	2.531	2.676	2.249	2.482
5830415F09Rik	1.194	0.4415	1.725	1.462	1.285	1.856	2.547	1.827
5830454E08Rik	0.838917	0.5623	1.398	0.9776	0.6023	1.04	0.6217	0.8696
6030419C18Rik	2.09217	1.311e-07	2.55	2.433	2.395	6.112	4.907	7.139
6030445D17Rik	0.784747	0.3521	0.2785	0.2521	0.3041	0.2405	0.1162	0.2251
6030458C11Rik	0.925689	0.457	3.84	4.111	4.219	4.195	4.357	4.255
6030498E09Rik	0.742879	0.2986	0.5939	0.8404	0.9239	0.3357	0.4461	0.8641
6330403A02Rik	0.924663	0.6656	2.002	1.51	1.885	1.797	2.233	1.601
6330408A02Rik	1.07758	0.4304	6.565	5.905	5.586	7.083	7.192	7.843
6330416G13Rik	2.78949	7.913e-25	3.266	3.683	3.062	10.5	11.8	10.65
6330419J24Rik	1.55218	0.0778	0.1355	0.1258	0.1479	0.3669	0.3604	0.2874
6430548M08Rik	1.02492	0.7732	9.504	10.16	9.785	11.74	12	10.65
6430550D23Rik	0.607687	0.07475	0.8762	1.166	1.284	0.3584	0.7362	0.785
6430571L13Rik	0.633976	0.09219	0.4733	0.3088	0.3201	0.2472	0.1546	0.2058
6430573F11Rik	0.670496	0.1349	0.9417	0.7765	0.5539	0.4266	0.5894	0.5271
6720489N17Rik	0.788783	0.4224	2.669	3.35	3.883	3.772	1.783	2.485
8030462N17Rik	0.930514	0.4734	4.819	5.467	5.112	5.693	5.51	5.108
8430408G22Rik	0.424548	0.0015	2.643	2.928	5.359	2.068	0.7253	1.922
8430419L09Rik	0.703392	0.0001847	12.01	10.7	11.12	9.268	9.187	8.335
9030617O03Rik	1.20305	0.1692	3.711	3.171	3.735	4.993	5.038	4.557
9030624G23Rik	1.09581	0.7058	4.77	4.861	4.141	5.812	5.907	5.669
9030624J02Rik	1.03329	0.6542	42.57	40.01	39.11	46.56	51.02	45.47
9130008F23Rik	0.646535	0.02672	2.056	1.88	1.643	1.173	1.326	1.397
9130011E15Rik	0.637369	3.82e-07	7.313	7.157	7.349	5.441	4.942	5.256
9130019O22Rik	0.921464	0.6189	2.01	1.849	1.914	2.197	2.101	1.719
9130023H24Rik	1.28574	0.08618	1.658	1.479	1.675	2.195	2.524	2.404
9130213A22Rik	1.15077	0.6465	0.4059	0.319	0.1108	0.5497	0.2859	0.3691
9130401M01Rik	0.866097	0.1758	19.54	18.88	17.59	18.56	19.81	16.59
9230110C19Rik	0.700909	0.01825	4.3	5.444	5.089	4.415	3.249	3.941
9330151L19Rik	0.591316	0.0004221	3.151	3.404	2.511	1.929	1.933	2.044
9330159F19Rik	0.689203	6.146e-05	6.656	6.77	7.865	6.142	4.45	6.019
9330182L06Rik	4.15544	2.649e-07	0.08636	0.1258	0.07071	1.355	0.519	0.7697
9430015G10Rik	0.914655	0.4679	7.238	6.522	6.451	6.123	6.773	8.059
9430016H08Rik	0.758068	0.005934	3.932	3.915	4.122	3.633	3.535	3.078
9430020K01Rik	0.814338	0.0004449	22.01	22.36	22.03	20.27	19.74	21.48
9430038I01Rik	1.24946	0.3643	0.6439	1.149	0.684	1.166	1.217	1.294
9530053A07Rik	14.3502	1.126e-36	0.02051	0.004845	0.008656	1.144	1.033	1.13
9530068E07Rik	1.32988	1.014e-06	75.78	72.24	75.52	110.2	117.8	110.4
9530077C05Rik	0.749136	0.09161	2.655	2.947	2.215	2.525	2.051	1.941
9630033F20Rik	1.53677	0.00325	1.421	1.199	1.355	2.453	2.545	2.105
9830147E19Rik	1.0161	0.9563	0.8215	0.6062	0.4891	0.7254	0.7328	0.764
9930012K11Rik	0.206756	2.126e-35	11.31	11.22	13.58	2.483	2.268	3.062
9930021J03Rik	0.735909	2.737e-06	12.41	11.73	11.38	9.874	10.58	9.202
9930111J21Rik1	1.44633	0.102	1.524	1.528	0.7453	1.911	2.683	1.921
9930111J21Rik2	1.11481	0.3015	7.464	6.583	6.274	7.421	9.979	8.412
A130010J15Rik	0.683067	0.007816	4.297	4.535	5.105	3.784	3.121	3.684
A230046K03Rik	0.713211	6.773e-07	31.64	33.26	30.63	27.64	22.41	27.37
A230050P20Rik	0.965789	0.7985	6.699	9.333	6.719	8.708	8.65	7.748
A2m	2.4863	4.054e-27	12.16	11.08	10.67	34.04	36.95	25.37
A3galt2	1.12975	0.7348	0.1943	0.1416	0.3023	0.6041	0.1277	0.1415
A430005L14Rik	1.32024	0.006884	15.79	14.44	15.11	23.26	21.62	23.55
A430033K04Rik	0.708088	0.009184	5.589	4.776	4.579	3.99	3.777	4.025
A430078G23Rik	0.739386	0.1694	1.25	1.036	0.9433	0.8979	0.9008	0.808
A430105I19Rik	3.11234	6.751e-60	7.147	7.9	7.358	24.87	26.61	28.88
A4galt	0.644164	0.0002065	6.397	9.864	7.649	5.862	5.647	5.873
A530016L24Rik	0.237994	0.0002871	0.1623	1.357	1.013	0.1147	0.2096	0
A530099J19Rik	1.27456	0.397	0.135	0.08268	0.1737	0.1363	0.3441	0.2104
A630001G21Rik	3.05463	2.865e-06	0.4897	0.4059	0.3743	1.984	2.453	1.544
A630033H20Rik	1.73592	0.05172	0.2916	0.1251	0.1867	0.3912	0.8547	0.4483
A630081J09Rik	0.807705	0.4402	0.2846	0.2196	0.2564	0.2212	0.2673	0.07764
A730017C20Rik	1.40591	0.229	0.2939	0.182	0.2404	0.7156	0.491	0.2376
A730049H05Rik	0.275667	6.756e-17	6.64	7.147	5.985	1.3	2.579	1.955
A830010M20Rik	0.460413	6.473e-12	4.411	4.207	3.769	2.091	1.869	2.337
A830018L16Rik	0.940494	0.8875	0.07661	0.1564	0.1757	0.3459	0.04336	0.02795
A830080D01Rik	0.655106	5.386e-05	11.02	10.7	9.873	7.133	7.705	8.434
A930004D18Rik	0.694574	0.02245	2.244	2.323	1.851	1.656	1.389	1.905
A930009A15Rik	1.24522	0.4232	0.4808	0.5039	0.6562	0.906	0.7525	0.9716
A930033H14Rik	0.823306	0.4675	0.4863	0.7182	0.4867	0.5218	0.4905	0.5078
AA415398	0.723317	0.1725	1.289	1.345	1.422	0.8116	1.079	1.274
AA474331	0.933214	0.6441	2.113	2.432	2.29	2.257	2.712	2.294
AA474408	1.03617	0.8968	0.1602	0.1251	0.1052	0.1622	0.1193	0.1893
AA986860	0.487678	2.104e-07	2.992	2.925	2.937	1.743	1.577	1.368
Aaas	2.05196	4.947e-12	5.36	4.898	5.691	11.9	12.03	13.9
Aacs	0.264988	8.334e-72	66.12	65.04	71.85	23.31	18.96	18.26
Aaed1	1.00828	0.9587	8.638	8.751	7.929	9.486	10.9	8.705
Aagab	0.755184	7.675e-06	18.62	18.75	18.41	16.57	15.76	15.45
Aak1	0.740104	0.001004	4.94	5.507	4.295	4.669	4.065	3.625
Aamdc	0.840197	0.03902	34.27	32.52	32.44	30.5	32.25	31.73
Aamp	0.889336	0.05074	91.75	89.33	88.45	87.16	93.9	91.57
Aar2	0.867178	0.09491	12.31	14.2	11.97	12.75	13.17	12.06
Aard	0.764347	0.3725	0.4761	0.3402	0.1624	0.3644	0.03725	0.2165
Aars	1.43078	1.841e-09	28.05	29.63	27.27	48.6	46.23	43.8
Aars2	0.905697	0.4699	2.62	2.849	2.446	2.788	2.82	2.527
Aarsd1	1.31003	0.002887	15.75	16.77	15.14	25.53	23.4	22.58
Aasdh	0.71529	0.007666	5.216	5.168	4.373	3.844	3.914	4.085
Aasdhppt	0.873755	0.1775	6.038	7.101	7.034	6.662	6.247	7.134
Aass	0.167241	3.131e-34	5.857	5.191	5.605	0.8556	1.044	0.7865
Aatf	0.690207	7.029e-05	15.91	14.83	14.33	10.78	11.3	13.02
Aatk	0.546654	6.906e-16	221.9	228	238.4	147.8	134.6	145.8
AB124611	4.55042	4.927e-27	1.979	1.679	1.857	10.4	11.81	9.561
Abat	0.247243	6.802e-101	58.93	65.34	67.13	18.65	18.53	16.24
Abca1	22.0392	0	4.503	5.299	5.078	128.4	121.9	126.1
Abca2	0.262429	5.878e-101	84.02	79.99	80.32	24.79	24.24	23.84
Abca3	0.679384	3.967e-11	25.23	26.12	23.14	18.95	19.98	18.56
Abca4	0.503617	0.006488	0.484	0.572	0.5748	0.2053	0.2272	0.2198
Abca5	0.437392	1.412e-36	14.34	14	15.16	7.46	6.923	7.063
Abca6	0.729561	0.005142	44.9	33.47	37.39	27.44	41.44	27.28
Abca7	0.757596	0.0006191	4.284	4.156	4.325	4.051	3.592	3.295
Abca8a	0.551144	5.983e-17	207.8	213.1	198.1	121.6	143.4	123
Abca8b	0.469761	2.659e-35	51.07	53.87	48.03	27.54	29.25	24.86
Abca9	0.87194	0.1659	28.11	24.7	23.94	21.74	31.72	22.71
Abcb10	0.755655	0.0005091	5.763	6.219	5.847	5.502	5.108	4.653
Abcb1a	0.517776	5.513e-29	51.12	58.07	51.15	32.28	30.12	31.85
Abcb1b	1.00519	0.9694	6.899	6.444	6.593	7.757	8.264	6.709
Abcb4	1.29486	0.3412	0.5428	0.4173	0.3502	0.8297	0.557	0.7044
Abcb6	0.960621	0.7276	5.792	5.959	5.787	6.147	6.548	6.47
Abcb7	0.7924	0.001975	9.057	9.479	9.108	7.859	8.279	8.735
Abcb8	0.585686	5.889e-14	22.01	23.28	21.57	14.69	14.73	14.84
Abcb9	1.11034	0.3532	6.311	8.02	6.425	8.703	8.177	9.527
Abcc1	0.964759	0.6697	10.53	10.42	9.924	10.7	12.68	10.52
Abcc10	0.75054	0.03187	3.162	3.234	2.552	2.151	2.637	2.781
Abcc3	6.60702	2.059e-34	0.5132	0.3254	0.4377	3.392	4.367	3.053
Abcc4	1.17016	0.1661	2.428	2.098	2.105	2.974	3.272	2.598
Abcc5	0.641535	3.102e-13	47.14	49.33	41.04	34.88	33.29	32
Abcc6	0.446273	0.001492	0.335	0.5855	0.3167	0.1275	0.121	0.04687
Abcc9	0.465547	1.354e-17	3.356	3.512	3.353	1.704	2.009	1.621
Abcd1	1.0439	0.6318	10.41	10.97	9.519	10.81	13.44	12.54
Abcd2	0.903878	0.6252	1.2	2.405	2.424	2.142	2.586	1.487
Abcd3	0.688057	1.494e-10	53.57	51.51	54.78	41.43	43.47	40.13
Abcd4	0.719916	0.0007724	6.545	7.14	7.377	5.939	5.804	5.396
Abce1	1.35595	2.51e-07	17.66	18.24	18.47	27.79	27.74	28.49
Abcf1	1.18132	0.004814	81.6	78.8	77.9	107	108.5	104.9
Abcf2	1.18394	0.01949	19.34	18.02	16.23	26.11	23.91	22.17
Abcf3	0.87691	0.05083	31.56	35.19	32.46	33.54	33.88	31.62
Abcg1	0.686009	9.633e-08	23.39	24.07	22.29	17.28	20.42	16.63
Abcg2	0.723969	1.313e-05	55.67	61.17	56.9	54.26	41.46	47.07
Abcg3	1.19623	0.5545	0.3376	0.3538	0.215	0.4373	0.5988	0.2899
Abcg4	0.942086	0.7159	3.937	4.511	4.335	5.283	4.474	3.911
Abhd1	1.01536	0.9611	1.021	1.401	1.305	1.472	1.726	1.152
Abhd10	0.972594	0.844	5.064	5.54	4.814	5.964	5.22	5.875
Abhd11	1.38761	0.001129	8.771	9.226	8.583	13.45	14.42	14.55
Abhd12	0.955356	0.4642	183.1	178.3	175	196.7	191.4	194.8
Abhd13	0.841363	0.01054	9.753	9.27	9.837	9.078	9.031	9.456
Abhd14a	0.89969	0.2153	28.06	28.09	23.95	26.57	26.84	28.44
Abhd14b	0.440435	2.517e-15	28.08	34.17	24.56	14.26	14.7	13.73
Abhd15	2.92209	1.8e-06	0.7382	1.526	1.102	5.553	3.343	4.462
Abhd16a	0.747787	4.035e-06	49.55	51.23	48.33	41.89	42.33	42.41
Abhd17a	0.952222	0.5407	30.14	31.59	32.5	31.73	34.96	35.47
Abhd17b	1.17936	0.1057	5.985	6.42	6.493	8.244	7.731	9.49
Abhd17c	0.868742	0.1536	7.145	7.591	7.846	7.429	7.36	7.475
Abhd2	1.15429	0.01911	10.87	10.74	10.27	14.36	13.95	13.59
Abhd3	0.459456	8.78e-11	8.086	7.106	8.092	3.853	4.248	3.662
Abhd4	1.11566	0.09883	217.8	220.9	198	254.8	288.6	264.8
Abhd5	0.802237	0.0007729	38.88	40.21	43.06	35.72	37.83	37.88
Abhd6	0.612168	2.524e-08	15.2	14.16	14.81	10.41	9.077	10.92
Abhd8	0.866817	0.1478	9.16	11.07	10.02	9.08	10.35	10.44
Abi1	0.991999	0.918	33.57	35.63	36.71	38.39	39.26	41.94
Abi2	0.653201	2.22e-11	23.81	24.23	25.47	18.19	17.98	18.27
Abi3	2.95878	1.651e-08	0.7674	0.7354	0.5175	2.488	3.115	2.258
Abi3bp	0.475	5.037e-11	17.25	18.8	19.37	7.884	13.47	8.507
Abl1	0.845807	0.004815	49.34	51.28	48.28	45.16	49.98	48.12
Abl2	2.04061	2.343e-31	15.51	15.72	15.22	38.78	33.15	36.25
Ablim1	0.471392	1.303e-14	22.32	32.09	26.28	14.65	16.8	11.67
Ablim2	0.474671	0.002161	1.831	1.706	1.955	1.087	0.449	1.086
Ablim3	0.44013	1.587e-06	1.725	2.27	2.113	1.331	0.7695	0.7897
Abr	1.13792	0.05187	29.17	29.25	32.36	40.93	39.87	36.86
Abracl	5.22706	3.218e-36	3.181	3.466	3.201	19.43	21.78	24.22
Abt1	1.12428	0.4111	7.24	5.795	5.619	7.894	8.173	7.801
Abtb1	0.54055	6.215e-14	13.15	14.07	13.1	8.406	8.125	7.971
Abtb2	0.615018	8.166e-13	12.36	11.84	11.46	9.136	7.778	7.885
AC087559.3	0.633405	0.05651	0.1449	0.09881	0.1479	0.03898	0.06992	0.05699
AC132444.6	0.601485	8.973e-06	8.31	7.924	8.42	5.73	5.379	5.383
AC146980.1	4.06992	2.295e-12	0.5941	0.8439	0.3765	4.096	2.587	3.269
Acaa1a	0.621015	4.811e-15	75.53	78.16	68.71	53.75	50.2	52.74
Acaa1b	0.555593	0.0091	0.03111	0.5006	0.4242	0.01632	0.1443	0.02015
Acaa2	0.519322	8.215e-25	56.69	66.49	61.97	38.68	36.1	34.31
Acaca	0.383687	3.262e-50	88.85	91.41	86.65	38.55	43.42	34.4
Acacb	0.463937	0.0002384	1.809	5.487	3.206	2.097	1.868	1.451
Acad10	0.699211	0.04224	1.224	1.259	1.408	1.163	0.811	1.022
Acad11	0.897759	0.2355	7.786	8.976	8.508	8.701	8.474	8.665
Acad12	0.500798	2.425e-12	9.503	8.522	9.071	5.242	4.86	5.018
Acad8	0.883805	0.1319	13.49	15.02	14.15	14.47	14.06	14.37
Acad9	0.761386	6.865e-06	49.73	53.6	52.8	46.92	44.31	43.86
Acadl	1.03444	0.6533	32.77	39.26	36.61	43.94	43.9	40.28
Acadm	0.631432	9.931e-13	89.04	105.9	99.71	73.81	69.64	67.92
Acads	0.938026	0.5204	15.1	17.13	15.71	18.64	18.09	14.47
Acadsb	0.623085	2.532e-15	54.82	58.36	57.33	39.27	39.97	41.4
Acadvl	1.01795	0.8144	44.12	51	46.15	57.26	53.46	53.17
Acap1	0.626984	0.0844	0.8195	0.8333	0.7669	0.3143	0.7256	0.4897
Acap2	1.56114	1.788e-14	13.01	13.84	14.14	25.05	23.2	24.68
Acap3	1.51246	5.263e-10	9.296	10	9.425	17.22	16.85	15.68
Acat1	0.953411	0.5064	34.01	37.28	36.05	38.14	41.87	36.57
Acat2	0.302079	4.865e-43	35.64	32.67	40.83	14.5	11.66	10.9
Acat3	0.807089	0.5054	1.147	1.039	0.606	1.151	0.8257	0.3779
Acbd3	1.2274	0.001562	12.46	12.76	12.34	17.22	18.78	16.58
Acbd4	0.89329	0.328	13.31	14.87	12.94	16.01	12.4	13.26
Acbd5	0.772871	1.495e-05	32.2	31.44	31.69	28.12	27.74	27.84
Acbd6	1.03063	0.7934	8.655	9.066	9.951	10.43	10.18	11.89
Accs	1.01752	0.9114	4.942	5.168	4.964	6.067	6.172	5.226
Acd	1.1162	0.3593	8.069	7.015	7.191	9.122	9.727	9.453
Ace	0.770838	0.003651	15.6	17.47	21.19	16.68	17.15	13.77
Ace2	0.224067	6.424e-11	2.559	4.625	3	0.4813	1.262	0.5357
Acer2	1.04464	0.7913	3.735	4.372	4.275	6.018	3.18	5.524
Acer3	0.767586	0.006994	6.535	6.708	7.557	5.307	6.611	6.187
Ache	0.910291	0.81	0.7008	0.5843	0.6413	1.281	0.2321	0.3746
Acin1	1.00754	0.9166	59.34	60.91	56.75	64.29	69.26	69.4
Ackr1	0.353799	2.082e-54	59.91	54.96	55.78	22.75	21.77	23.38
Ackr3	0.407819	4.124e-18	19.64	29.98	25.7	10.26	13.37	10.99
Acly	0.444729	3.573e-30	69.05	65.56	71.86	39.65	34.48	30.31
Aco1	0.941002	0.4356	15.1	15.33	14.73	15.42	18.12	14.84
Aco2	0.789932	4.838e-05	174.2	186.3	170.5	160.4	165.3	151.5
Acot1	0.841946	0.1044	11.57	13.39	15.26	14.32	11.62	12.45
Acot11	0.781978	0.006208	10.07	13	11.5	10.12	10.94	9.704
Acot13	0.894591	0.2218	28.26	29.1	31.1	31.29	28.7	29.81
Acot2	1.04498	0.7573	4.623	4.245	3.928	5.439	5.446	4.332
Acot6	0.934036	0.6297	2.589	2.551	2.637	2.989	2.535	2.701
Acot7	3.61501	4.628e-45	7.92	8.838	8.061	41.21	29.82	33.52
Acot8	1.10581	0.6026	4.514	4.725	3.696	4.929	5.506	6.024
Acot9	1.97753	1.787e-25	15.43	17.08	17.21	38.54	37.73	36.67
Acox1	0.968195	0.6199	37.85	40.59	40.47	44.6	43.15	43.3
Acox3	1.08358	0.2537	13.05	12.89	12.77	15.58	16.9	15.29
Acp1	1.19458	0.007037	14.53	14.44	15.22	19.35	20.06	20.72
Acp2	0.858327	0.01823	48.06	47.27	45.51	43.95	50.76	42.81
Acp5	1.50222	0.07293	2.084	5.922	4.929	6.025	9.783	6.948
Acp6	0.908589	0.3415	12.38	12.78	11.5	12.96	12.49	12.36
Acpp	8.17376	5.573e-07	0.2028	0.18	0.103	6.618	1.087	0.5378
Acrbp	0.577063	0.008045	3.96	4.747	3.6	1.745	3.027	2.853
Acsbg1	0.853699	0.2851	10.33	14.37	10.11	13.34	10.62	9.762
Acsf2	0.889089	0.1825	7.139	7.859	6.9	7.069	8.041	7.062
Acsf3	0.896888	0.4314	4.533	4.718	3.811	4.179	4.302	4.806
Acsl1	0.384219	1.002e-40	37.1	48.36	42.36	18.33	19.19	18.09
Acsl3	0.634855	1.304e-12	65.29	56.72	58.73	41.85	44.24	44.11
Acsl4	2.35381	2.498e-39	3.946	3.911	4.118	11.19	10.47	10.69
Acsl5	4.44752	9.934e-124	5.603	5.925	5.853	30.71	29.41	29.3
Acsl6	0.632878	0.136	1.656	2.49	1.826	2.637	0.6222	0.8433
Acsm3	0.25139	0.004112	0.1339	2.292	1.576	0.3969	0.2761	0
Acsm5	0.397493	2.832e-06	0.03707	0.2225	0.3187	0	0	0
Acss1	0.914909	0.2946	12.08	11.03	11.84	11.95	12.1	12.21
Acss2	0.176165	8.524e-100	42.43	40.39	47.11	9.981	7.694	7.801
Acss3	0.339857	2.358e-07	1.548	3.101	2.328	0.7348	0.7813	0.8408
Acta2	0.715885	0.001775	33.69	54.12	38.16	36.6	36.88	29
Actb	1.76602	1.139e-13	966.9	1028	949.5	1916	2006	1994
Actg1	2.42167	5.424e-30	851	885.1	813	2324	2338	2362
Actg2	6.75989	5.75e-22	0.4038	0.7357	0.5373	7.062	5.878	7.252
Actl6a	1.76162	5.508e-12	13.93	16.63	15.2	30.65	33.17	29.3
Actn1	0.553364	1.388e-05	9.473	17.19	12.47	7.415	10.43	6.663
Actn3	0.305237	8.662e-11	3.695	2.595	2.068	0.7872	0.9416	0.8612
Actn4	1.72023	1.152e-17	216.5	246.1	218.7	457	435.9	441.2
Actr10	0.875573	0.03653	16.57	16.45	16.68	17.38	16.41	15.67
Actr1a	0.817449	0.0005514	93.46	88.96	89.19	86.65	82.12	83.78
Actr1b	1.63751	9.393e-18	90.99	87.83	87.51	175.7	156.8	164.2
Actr2	1.76626	2.343e-23	76.02	75.92	78.02	156	147.7	158.9
Actr3	1.38041	5.346e-09	148.3	145.9	146	227.3	236.8	227.8
Actr3b	0.722515	0.1352	3.886	3.026	2.597	3.755	1.771	2.053
Actr5	0.849449	0.2746	3.104	2.781	2.612	2.828	2.653	2.628
Actr6	0.996743	0.986	4.397	4.012	4.68	4.504	4.394	5.911
Actr8	0.781653	0.0003741	15.78	16.33	15.81	14.45	14.77	13.3
Acvr1	1.87073	1.877e-17	6.816	7.511	7.155	15.17	16.55	14.58
Acvr1b	1.02965	0.7386	5.284	5.756	5.229	6.371	6.6	6.138
Acvr1c	0.242827	7.682e-05	0.1449	1.272	0.9233	0.1366	0.1666	0.05857
Acvr2a	1.25397	0.003577	7.374	6.839	8.056	10.05	10.19	11.55
Acvr2b	0.373971	7.122e-08	3.185	3.133	3.324	1.081	1.085	1.477
Acvrl1	1.08606	0.3245	22.59	26.58	23.77	28.39	34.23	27.84
Acy1	0.879588	0.2458	14.43	14.5	13.05	14.99	14.26	12.58
Acy3	0.49039	1.21e-09	8.528	8.424	8.438	4.821	4.805	4.104
Acyp1	1.50901	0.007077	6.943	7.106	6.822	11.9	11.49	13.49
Acyp2	0.953556	0.7396	14.56	13.31	13.8	17.6	11.87	15.5
Ada	3.5603	1.264e-06	0.1584	0.3396	0.1816	1.657	1.16	1.93
Adal	1.12537	0.4006	4.166	3.67	3.765	4.972	5.51	4.412
Adam10	0.366275	1.995e-44	415.6	385.2	394.3	155.4	165	177.4
Adam11	3.42238	1.277e-48	3.971	5.316	4.676	20.89	16.19	18.16
Adam12	3.12748	2.016e-15	1.169	1.017	1.576	5.174	4.52	4.455
Adam15	1.16845	0.02491	31.5	35.51	35.1	42.04	48.02	45.97
Adam17	1.26374	0.001814	32.56	29.48	25.79	38.76	46.93	40.64
Adam19	2.62079	9.715e-17	10.06	6.9	6.908	19.9	29.68	21.99
Adam1a	0.492433	3.951e-05	1.79	1.761	1.599	1	0.6789	1.021
Adam22	0.453131	5.073e-15	15.1	15.22	15.49	9.913	6.011	7.397
Adam23	1.71582	9.346e-10	13.64	18.1	12.46	30.98	30.34	25.39
Adam32	0.789384	0.3729	0.1081	0.4611	0.5729	0.228	0.1515	0.3912
Adam33	0.682736	0.03679	4.712	6.073	5.8	2.64	5.762	4.336
Adam5	1.88897	0.004625	0.5097	0.5463	0.4695	1.125	1.336	1.274
Adam8	7.60527	1.821e-21	0.5541	0.3957	0.4535	4.087	7.743	3.395
Adam9	2.23457	9.825e-37	25.98	24.22	27.81	70.04	62.95	65.74
Adamdec1	1.20055	0.5053	0.7278	0.5011	1.029	0.9505	1.222	1.003
Adamts1	7.39731	9.175e-81	5.465	8.883	6.16	62.66	50.34	62.6
Adamts10	0.894157	0.2862	6.042	8.416	7.289	6.792	8.162	7.243
Adamts12	2.05196	8.077e-08	0.9437	1.019	1.243	2.418	3.134	2.161
Adamts13	0.565618	1.902e-07	5.41	4.735	5.578	2.862	3.933	3.192
Adamts14	2.3933	3.826e-15	1.962	2.793	2.624	6.04	8.096	6.508
Adamts15	1.49009	0.02344	1.263	1.207	2.445	2.817	3.033	2.601
Adamts17	2.05908	6.101e-05	0.6956	0.9396	1.173	2.115	2.843	2.075
Adamts19	1.21293	0.5065	0.2063	0.1818	0.1408	0.1944	0.3336	0.2606
Adamts2	2.41162	8.094e-21	6.536	7.612	7.873	17.83	25.43	17.49
Adamts20	0.593163	4.125e-12	27.55	24.3	22.3	15.16	19.07	15.71
Adamts3	1.00686	0.9833	0.03307	0.07797	0.2166	0.1053	0.1863	0.0902
Adamts4	11.6398	2.428e-177	1.313	0.9898	1.118	16.04	15	16.59
Adamts5	0.439825	1.524e-23	30.31	31.3	28.18	12.82	14.06	17.89
Adamts6	0.309069	2.299e-15	1.996	1.85	1.744	0.6504	0.552	0.5749
Adamts7	1.48041	0.000197	3.475	3.928	2.713	5.991	5.946	5.307
Adamts8	3.57266	1.17e-05	0.05932	0.08265	0.1943	0.6497	1.128	0.499
Adamts9	7.4798	9.329e-139	3.517	3.936	3.659	36.07	27.09	33.17
Adamtsl1	1.09187	0.4164	52.35	49.86	44.02	54.95	50.51	75.87
Adamtsl2	0.247243	5.441e-38	8.419	7.342	6.814	2.033	2.049	1.914
Adamtsl3	0.309283	1.118e-09	12.06	14.39	8.781	2.587	6.504	3.006
Adamtsl4	0.688391	2.906e-06	10.88	12.79	13.27	9.347	9.497	10.02
Adamtsl5	0.561789	6.417e-22	49.98	52.23	49.02	31.02	30.84	34.59
Adap1	0.301452	6.191e-77	71.19	66.3	67.28	23.8	23.61	22.08
Adap2	2.43344	2.93e-10	3.317	3.171	3.414	8.869	11.32	8.723
Adar	0.902501	0.1789	14.13	14.79	12.16	14.74	14.46	12.95
Adarb1	0.430475	1.76e-25	9.917	11.59	11.43	6.114	4.805	5.007
Adarb2	0.41466	0.0008879	0.2552	0.4008	0.4308	0.1388	0.06628	0.1268
Adat1	0.658383	0.01521	2.182	2.756	2.205	1.394	1.989	1.836
Adat2	1.20656	0.4261	1.788	1.752	1.225	2.629	2.021	2.057
Adat3	1.00559	0.9861	0.7592	0.9899	0.8425	0.8034	1.01	1.172
Adck1	0.956045	0.686	6.81	7.231	6.364	7.668	7.615	6.914
Adck2	0.712469	0.003301	6.88	7.21	6.285	5.769	5.398	5.144
Adck3	0.328508	3.164e-29	28.58	30.4	27.86	11.23	8.489	11.8
Adck4	1.48041	0.0002086	4.332	4.696	4.057	7.424	7.715	7.245
Adck5	0.776254	0.06298	6.488	6.936	6.122	5.283	6.427	5.395
Adcy1	0.163232	1.894e-144	72.32	66.78	69.31	12.89	12.11	13.62
Adcy2	1.00035	0.9989	2.781	3.207	2.662	3.042	3.578	3.268
Adcy3	1.17674	0.326	1.466	2.056	1.576	2.092	2.752	2.1
Adcy4	1.43555	0.003519	2.358	2.807	2.579	3.727	5.128	4.021
Adcy5	1.11319	0.4111	1.885	2.978	2.012	2.89	2.838	3.047
Adcy6	0.800626	0.0001847	16.11	17.1	15.39	14.34	15.22	14.69
Adcy7	6.25062	4.574e-71	1.218	1.029	1.187	7.702	10.27	7.398
Adcy8	0.247586	5.495e-39	11.68	11.5	8.05	2.328	3.233	3.054
Adcy9	0.667667	1.571e-05	4.455	4.224	4.292	3.457	2.962	3.317
Adcyap1r1	1.33589	0.01716	5.901	5.231	6.533	7.537	10.48	9.004
Add1	0.768544	2.717e-05	239.5	239.4	231.1	205.2	205.8	209.8
Add2	3.34267	0.0004982	0.06859	0.08086	0.04212	1.224	0.1449	0.3118
Add3	0.932386	0.2645	44.53	50.52	45.33	49.75	50.46	48.75
Adgb	0.326691	7.928e-18	5.933	6.825	4.702	1.982	2.634	1.656
Adgra2	1.9156	5.478e-18	12.45	16.43	13.53	31.45	33.38	28.25
Adgra3	1.05468	0.671	16.15	19.2	15.44	15.95	25.99	19.16
Adgrb1	0.86304	0.5364	1.088	1.399	0.8125	1.213	0.9855	0.989
Adgrb2	4.71089	8.791e-15	0.4775	0.4958	0.3757	3.957	2.017	2.872
Adgrb3	0.856188	0.5125	1.025	0.9521	0.7886	1.241	0.8519	0.5602
Adgrd1	0.638651	0.0001662	3.365	3.765	3.93	2.622	3.195	2.138
Adgre1	5.07005	9.275e-56	5.374	4.385	4.827	24.09	35.8	25.64
Adgre4	2.35055	0.00288	0.0766	0.1051	0.07526	0.249	0.6617	0.2786
Adgre5	2.25324	2.503e-36	20.57	20.38	19.88	49.72	57.39	49.77
Adgrf2	0.628202	0.0441	0.1954	0.1257	0.04	0.02301	0.03058	0.05923
Adgrf4	0.641713	0.0692	0.3261	0.1398	0.05722	0.04937	0.08727	0.04236
Adgrf5	0.544989	8.591e-17	11.21	14.93	12.77	8.607	7.861	7.613
Adgrg1	2.14206	3.709e-31	9.426	10.49	10.72	27.01	23.8	24.34
Adgrg2	0.927552	0.8404	0.194	0.6576	0.6236	0.728	0.603	0.2173
Adgrg3	2.13761	0.003079	0.08782	0.16	0.1438	0.5429	0.5978	0.4192
Adgrg5	0.444421	0.005138	0.8142	0.657	0.451	0.0846	0.2923	0.2831
Adgrg6	0.818639	0.001328	23.83	24.22	20.3	21.62	20.87	21.1
Adgrl1	1.51771	7.795e-05	3.188	4.627	5.035	7.59	7.354	7.498
Adgrl2	1.16264	0.2375	2.651	3.487	2.84	3.906	4.523	3.581
Adgrl3	2.23923	7.726e-17	9.586	10.52	6.528	24.98	21.4	21.82
Adgrl4	0.72412	1.751e-06	26.78	31.16	28.16	22.83	24.71	23.37
Adh1	1.62102	0.0001721	7.168	10.38	11.39	20.93	15.96	17.39
Adh5	0.88675	0.05244	63.38	62.81	62.79	63.69	62.98	63.86
Adh7	0.43407	0.00582	0.5208	0.9989	1.885	0.3874	0.5405	0.3988
Adhfe1	0.427205	4.833e-08	4.366	6.607	6.963	2.809	2.601	2.903
Adi1	0.568684	7.321e-13	19.22	20.21	19.98	12.19	12.55	13.35
Adig	0.291587	0.002676	0.0955	3.562	3.206	0.06748	0.6277	0
Adipoq	0.11793	0.001504	3.915	45.2	29.46	2.972	6.363	0
Adipor1	0.873936	0.02788	71.21	64.77	67.6	67.78	66	68.57
Adipor2	0.726785	4.371e-06	59.86	63.83	68.15	58.01	46.81	53.72
Adk	1.19623	0.01998	18.2	18	17.63	27.81	23.43	22.06
Adm	1.16659	0.4332	4.079	4.786	5.26	4.825	8.426	5.795
Adnp	1.38684	0.06184	2.379	1.569	2.418	2.735	4.389	3.012
Adnp2	0.744735	0.0002224	5.357	5.649	5.408	4.312	5.07	4.492
Ado	0.512563	1.067e-20	36.69	33.94	38.35	19.89	19.63	23.9
Adora1	0.129857	3.099e-12	1.934	7.199	4.147	0.9111	0.4468	0.2791
Adora2a	0.755446	0.2399	1.203	1.62	1.037	0.8351	1.407	0.9788
Adora2b	1.56841	0.1279	0.6087	0.3355	0.5222	0.5735	1.198	1.212
Adora3	1.74509	0.05678	0.1127	0.03955	0.2872	0.4334	0.6061	0.3553
Adpgk	1.41412	3.584e-05	6.669	6.535	7.038	10.68	11.18	10.89
Adprh	1.42395	1.352e-08	31.12	31.89	29.05	50.58	47.2	51.67
Adprhl2	1.17756	0.1427	9.276	8.858	7.412	10.1	12.04	12.22
Adprm	1.08749	0.5656	5.283	6.355	5.727	7.117	6.496	8.019
Adra1a	0.521088	0.007218	0.1268	0.1994	0.1731	0.05975	0.01323	0.06408
Adra1b	0.386623	5.214e-05	0.2956	0.3736	0.355	0.05569	0.0742	0.03584
Adra1d	0.775286	0.3889	0.5914	1.087	0.4612	0.6367	0.5024	0.6146
Adra2a	0.175799	3.758e-78	11	11.01	9.216	2.008	1.704	2.252
Adra2c	2.96288	9.9e-06	0.1506	0.1291	0.08221	0.7094	0.6442	0.6391
Adrb1	0.958619	0.8861	0.2362	0.2393	0.2285	0.1365	0.2822	0.3319
Adrb2	0.337276	1.832e-18	7.562	6.424	6.3	2.222	2.578	2.587
Adrb3	0.291992	0.01257	0.05353	2.926	0.6574	0.2836	0.4023	0.07301
Adrbk1	1.25902	0.0001897	41.33	39.86	38.36	57.2	59.57	54.65
Adrbk2	1.7995	0.001185	1.241	1.244	1.426	2.206	3.683	2.511
Adrm1	1.03656	0.6131	26.94	27.37	28.44	33.29	31.87	32.44
Adsl	1.01879	0.8309	20.4	22.32	21.03	24.51	23.96	25.53
Adss	0.88307	0.05392	24.9	24.15	23.38	24.18	24.07	24.42
Adssl1	2.0181	2.209e-10	4.413	3.972	3.661	9.81	9.944	8.533
Aebp1	6.40412	6.911e-158	31.27	29.11	28.15	205.8	235.9	205.1
Aebp2	0.903064	0.1164	35.74	38.72	38.63	37.99	38.8	39.46
Aen	2.81279	8.566e-41	7.022	7.135	6.135	21.76	23.91	20.56
Aes	1.26558	0.0002683	107.3	119.7	112	159.7	152.9	175.8
AF251705	8.17943	4.994e-43	1.248	1.553	0.9968	12.5	17.4	13.53
AF529169	8.46201	1.249e-20	0.02124	0.03187	0.03478	1.043	0.987	0.7075
Afap1	0.973957	0.7138	18.13	20.58	18.22	20.44	21.65	21.07
Afap1l1	1.19607	0.006824	11.47	11.87	11.42	16.02	16.44	14.96
Afap1l2	0.874118	0.03458	114.7	106.9	96.87	106.2	106.6	103.7
Aff1	0.833815	0.002466	26.72	29.74	26.38	27.41	26.19	24.98
Aff2	0.550609	0.01624	0.6025	0.5485	0.5656	0.3409	0.37	0.2177
Aff3	0.897759	0.2946	5.851	8.502	6.677	6.766	7.225	7.544
Aff4	0.735552	2.962e-08	100.3	102.5	102.3	87.29	84.67	83.4
Afg3l1	1.17162	0.01552	19.81	19.49	19.09	25.42	26.6	25.88
Afg3l2	0.952314	0.503	11.51	11.24	11.45	12.36	12.24	12.41
Afmid	3.10803	5.073e-09	1.101	1.347	1.187	4.528	4.68	5.955
Aftph	0.992735	0.9253	24.54	22.62	23.21	26.45	26.42	26.51
Aga	1.17105	0.07086	13.61	14.76	15.12	20.46	19.4	18.3
Agap1	1.03725	0.5692	13.49	13.23	12.72	15.36	15.3	15.88
Agap2	1.37069	0.1585	0.3039	0.5089	0.4433	0.6575	0.7667	0.6389
Agap3	0.956867	0.5574	19.66	20.13	18.19	21.88	19.45	21.74
Agbl2	2.58112	9.827e-09	0.7014	0.6764	0.5901	2.245	1.949	2.143
Agbl3	0.547526	6.063e-06	3.484	3.868	3.845	2.022	2.584	2.178
Agbl5	0.9873	0.94	2.049	2.326	1.875	2.421	2.248	2.365
Ager	1.35886	0.2569	0.5343	0.748	0.9914	1.46	1.27	1.101
Agfg1	1.0556	0.4489	25.27	26.36	25.25	30	29.13	33.23
Agfg2	0.558063	2.173e-13	19.07	18.96	22	13.18	11.9	12.7
Aggf1	0.978484	0.7734	15.31	15.4	13.68	17.08	16.41	15.9
Agk	0.765248	0.002441	10.31	10.01	8.856	8.288	8.757	8.218
Agl	0.779651	0.0001589	11.64	12.61	12.07	11.53	10.07	10.57
Agmo	0.696068	0.0001856	10.24	10.51	12.69	8.107	9.002	9.221
Ago1	0.796143	0.0002079	30.22	31.17	28.94	26.87	28.82	26.07
Ago2	0.957338	0.5085	7.914	8.802	7.678	9.024	9.022	8.537
Ago3	0.673383	1.312e-08	12.07	12.73	12.36	9.102	10.75	8.585
Ago4	1.00805	0.9605	1.399	1.371	1.179	1.359	1.713	1.466
Agpat1	0.909219	0.1639	68.52	70.24	66.68	65.91	70.07	76.47
Agpat2	0.711926	0.0002094	23.48	31.93	28.91	22.24	24.03	21.96
Agpat3	0.824734	0.001535	148.1	145.5	138.2	138.1	129.9	137
Agpat4	0.780732	0.001491	31	33.16	32.95	31.01	25.86	29.05
Agpat5	0.74324	1.36e-05	4.96	5.148	5.06	4.422	4.13	4.227
Agpat6	0.866277	0.01982	19.12	19.36	18.75	18.77	19.65	17.98
Agpat9	0.492092	0.003214	1.239	1.382	1.15	0.6616	0.4139	0.7017
Agps	0.627462	2.678e-13	76.08	68.08	69.29	46.69	52.88	52.6
Agrn	0.698581	5.547e-08	56.86	56.99	47.76	40.71	44.89	42.72
Agt	1.53251	0.1149	0.3677	0.582	0.7642	1.399	0.9826	0.9772
Agtpbp1	0.895894	0.1163	26.01	24.84	24.92	28.13	24.54	24.4
Agtr1a	0.749916	0.01936	4.742	5.182	5.197	3.849	4.682	4.268
Agtr1b	0.678255	0.1939	0.1415	0.2184	0.5097	0.2199	0.186	0.05146
Agtrap	0.890323	0.1773	21.44	18.58	21.59	18.44	22.39	21.5
Ahctf1	0.866517	0.02891	34.12	35.56	33.03	31.79	36.27	33.2
Ahcy	0.539016	5.043e-25	140.3	123.6	129.7	80.27	79.46	81.06
Ahcyl1	0.641046	3.182e-15	109.3	109.5	110.9	83.8	79.74	76.76
Ahcyl2	0.403321	9.802e-56	81.79	79.02	83.49	35.9	37.86	38.04
Ahdc1	0.63424	3.266e-08	5.252	5.72	6.218	3.695	4.388	4.27
Ahi1	0.458502	2.121e-36	21.36	20.09	21.06	10.88	10.56	10.95
Ahnak	0.576783	2.7e-09	600.1	595.8	566.9	382.4	385.6	388.8
Ahnak2	4.2693	7.586e-130	19.32	20.83	18.3	97.93	90.19	96.87
Ahr	0.81609	0.003307	38.31	46.56	37.13	36.37	39.1	37.81
Ahrr	0.9893	0.9817	0.3138	0.2075	0.1286	0.3369	0.2457	0.1427
Ahsa1	1.02695	0.7006	45.06	45.5	44.54	54.39	52.42	51.05
Ahsa2	1.43336	0.0001558	5.875	6.184	6.836	10.46	9.882	10.73
AI314180	0.794489	0.0001016	34.33	32.94	34.65	32.29	30.54	29.22
AI413582	1.79589	5.195e-10	14.67	17.05	14.48	33.52	29.66	32.85
AI429214	2.13317	1.674e-05	1.284	1.066	1.096	3.109	2.9	3.032
AI464131	0.539577	6.415e-16	13.69	14.41	14.57	8.008	9.412	8.598
AI467606	1.42959	0.1147	1.673	1.602	1.553	1.596	3.639	2.916
AI597479	0.702661	3.551e-06	15.64	14.42	16.31	12.14	11.21	13.57
AI606181	0.760331	0.09622	2.008	2.001	2.302	1.73	1.652	1.965
AI607873	1.864	1.181e-06	2.583	2	2.82	4.805	6.13	5.026
AI661453	0.586133	0.06623	0.6647	1.717	1.409	0.4094	1.2	0.7749
AI837181	0.96935	0.711	17.97	19.78	18.04	20.58	21.11	19.93
AI846148	0.893166	0.325	3.932	4.66	4.389	4.749	3.992	4.431
AI987944	0.561322	5.33e-12	9.811	9.583	10.34	5.882	6.71	6.188
Aida	1.16683	0.01667	54.99	54.34	55.65	70.39	70.29	78.41
Aif1	4.39846	5.01e-25	3.525	3.505	3.439	18.97	22.75	16.71
Aif1l	0.414085	3.95e-44	354.2	308.6	317.2	159.6	143.7	157.4
Aifm1	0.987895	0.9169	6.051	5.918	6.18	6.782	7.338	6.267
Aifm2	0.712815	3.35e-05	16.27	19.45	17.49	14.53	14.5	14
Aifm3	0.63936	0.1737	0.1936	0.5581	0.3852	0.313	0.2603	0.02518
Aig1	1.66094	3.732e-07	4.642	6.052	5.224	10.72	10.62	9.307
Aim1	0.87612	0.5248	0.4868	0.7519	0.4865	0.5412	0.6655	0.5078
Aim2	2.40494	8.766e-05	0.9721	1.154	0.5865	2.528	3.187	2.911
Aimp1	1.22273	0.003763	32.31	30.21	31.52	45.31	41.09	44.38
Aimp2	1.52679	0.0001889	11.64	11.74	9.242	17.75	18.63	21.07
Aip	0.620585	1.239e-15	85.24	85.24	85.03	63.01	57.21	59.62
Ajap1	1.76113	0.03118	0.4398	0.729	0.3841	1.139	1.432	1.12
Ajuba	0.264255	2.157e-53	12.19	13.41	12.03	3.154	4.296	3.651
AK010878	0.969411	0.8883	4.868	4.716	4.915	5.181	4.058	6.612
Ak1	5.07005	1.266e-116	14.27	14.5	13.15	86.29	74.64	84.81
Ak2	1.1003	0.2588	22.5	25.74	23.35	27.31	31.54	31.16
Ak3	0.447513	2.52e-37	193.5	188.8	200.4	102.7	89.98	103.6
Ak4	1.13619	0.5856	1.041	1.329	1.001	1.279	1.743	1.441
Ak5	0.405283	1.204e-49	101.1	90.28	90.25	45.77	41.28	42.17
Ak6	1.7087	1.362e-15	28.44	31.16	32.6	58.78	61.72	59.98
Akap1	1.03622	0.7346	6.833	8.451	7.335	8.401	9.343	9.066
Akap10	0.928452	0.4151	7.829	8.98	7.769	8.585	9.559	7.881
Akap11	0.6208	1.142e-17	20.83	20.34	20.42	14.8	14.05	14.6
Akap12	0.796198	0.03634	43.25	53.61	45.16	55.38	40.12	33.26
Akap13	1.15349	0.03318	31.05	31.4	36.06	44.74	43.65	41.07
Akap17b	1.16756	0.3421	1.32	1.673	1.461	2.255	2.03	1.715
Akap2	2.13022	1.049e-40	27.24	26.83	24.81	65.52	62.04	63.87
Akap5	0.59341	0.05857	0.2495	0.2507	0.2847	0.2115	0.1311	0.09407
Akap6	1.66082	0.0009975	1.527	2.607	1.737	4.959	2.613	3.62
Akap7	0.642915	1.045e-06	19.87	21.96	20	14.38	13.97	16.54
Akap8	0.742776	8.776e-07	17.34	18.78	17.88	15.06	15.54	15
Akap8l	0.615316	1.329e-12	19.18	19.72	18.44	12.33	13.72	13.92
Akap9	0.75205	5.135e-07	66.08	63.45	61.01	54.63	55.01	53.22
Akip1	0.801459	0.05007	16.3	16.01	14.13	13.24	15.25	13.6
Akirin1	1.34985	2.344e-05	9.252	10.27	10.04	14.72	16.64	14.31
Akirin2	1.17275	0.03546	20.33	19.97	18.27	25.67	25.38	27.22
Akna	1.5495	1.734e-05	2.879	2.451	2.39	4.18	5.258	4.27
Akr1a1	1.46968	1.315e-10	262.2	254.4	251.7	440.2	420.5	424.8
Akr1b10	1.94801	2.522e-10	6.549	8.048	7.173	16.39	16.77	16.46
Akr1b3	0.674458	6.171e-05	410.9	344.7	258.5	245.3	261.2	270.3
Akr1b8	4.41986	1.664e-86	7.601	8.654	7.32	40.56	42.71	39.28
Akr1c13	2.22068	0.0009039	1.024	1.035	0.6142	2.533	3.018	2.715
Akr1c14	0.338681	8.83e-11	2.698	2.501	2.863	0.7906	0.9194	1.09
Akr1e1	0.966439	0.767	8.538	8.511	6.921	9.697	7.516	9.085
Akr7a5	0.805413	0.05524	9.716	9.434	9.078	8.332	8.11	9.213
Akt1	1.33524	3.125e-07	124.8	127.1	126	192.7	199	182.9
Akt1s1	1.15093	0.08847	27.31	28.85	27.71	34.08	34.14	41.84
Akt2	0.923126	0.2019	74.15	80.15	72.27	76.53	82.91	78.61
Akt3	0.870008	0.0254	48.63	43.44	43.53	44.51	44.9	44.71
Aktip	0.692507	5.908e-08	62.98	58.99	58.27	48.01	42.54	51.07
Alad	0.426613	2.478e-32	32.7	36.79	37.7	18.42	16.71	16.34
Alas1	1.18468	0.1276	12.12	18.95	17.37	22.79	23.62	19.33
Alas2	0.278742	5.529e-06	4.471	1.839	6.816	1.592	0.8874	1.058
Alcam	1.11969	0.4594	4.018	4.569	4.455	6.486	5.947	4.287
Aldh16a1	1.28681	0.0282	4.273	5.281	4.749	6.641	7.32	7.276
Aldh18a1	2.08638	2.045e-14	9.022	9.537	7.298	20.76	23.27	18.42
Aldh1a1	0.421908	5.039e-51	131.7	140.3	130.4	63.71	61.41	67.72
Aldh1a2	19.8491	7.909e-80	0.2126	0.2633	0.2708	10.2	10.23	7.174
Aldh1a3	3.11018	1.462e-10	17.63	37.5	16.98	64.43	107.4	84.35
Aldh1a7	0.332171	2.011e-08	2.469	2.71	3.925	1.049	1.223	0.7791
Aldh1b1	2.21606	0.003148	0.8969	0.3343	0.5109	1.984	1.758	1.667
Aldh1l1	0.379192	2.011e-16	12.03	12.5	18.53	7.028	5.379	5.876
Aldh1l2	4.81655	2.526e-27	0.7386	0.4742	0.4681	3.49	3.5	3.124
Aldh2	0.45755	4.095e-38	158.6	181.1	168	84.08	93.81	86
Aldh3a2	0.670914	1.411e-11	42.9	43.68	43.13	31.41	35.53	32
Aldh3b1	0.503967	8.187e-20	21.71	20.25	23.54	12.11	13.21	11.9
Aldh3b2	0.473029	0.004969	0.07519	0.2996	0.4487	0.08683	0.04691	0
Aldh4a1	0.576623	1.178e-08	6.725	8.612	9.031	5.772	5.411	4.679
Aldh5a1	0.356259	6.26e-22	3.192	3.313	3.21	1.245	1.129	1.421
Aldh6a1	0.290579	8.385e-88	57.96	61.87	62.93	20.31	18.45	21.39
Aldh7a1	0.469111	3.732e-39	107.5	104.7	102.1	55.54	59.69	52.21
Aldh9a1	0.382359	5.562e-58	59.64	60.64	56.79	25.72	26.33	24.43
Aldoa	0.64833	5.577e-11	645.5	651.6	621.7	500.6	462.8	452.2
Aldoc	0.189727	8.107e-05	10.38	8.261	10.46	4.702	0.4445	0.5449
Alg1	0.833815	0.02737	16.63	17.46	16.19	16.36	15.8	15.41
Alg10b	1.15269	0.04063	9.255	9.596	9.117	12.58	11.37	12.77
Alg11	0.74324	0.0006866	7.909	6.74	6.573	5.667	5.97	6.157
Alg12	0.980324	0.8875	5.731	6.129	5.879	6.666	7.226	5.914
Alg13	1.03127	0.8163	6.387	5.501	6.058	6.473	7.056	7.49
Alg14	0.845514	0.02157	43.26	41.67	44.08	42.83	37.38	43.5
Alg2	0.922359	0.4408	11.89	12.77	9.715	12.53	12.64	10.9
Alg3	1.44804	0.005965	4.783	4.437	4.592	7.487	7.434	8.211
Alg5	1.62608	6.801e-10	11.1	11.47	12.3	22.64	22.33	20.06
Alg6	0.555824	7.538e-13	14.33	15.41	16.19	9.597	8.695	10.49
Alg8	2.53327	4.121e-14	4.287	4.44	4.102	12.25	13.8	12.75
Alg9	1.10895	0.3347	14.01	13.69	11.36	15.39	19.12	14.9
Alkbh1	1.00439	0.9728	7.998	8.365	7.783	8.546	9.688	9.433
Alkbh2	1.96251	0.004743	1.022	1.459	1.226	3.367	3.324	3.219
Alkbh3	1.03068	0.7772	14.43	15.51	13.99	18.86	16.73	16.02
Alkbh4	1.52457	0.01348	3.83	3.004	2.907	5.643	5.132	6.583
Alkbh5	0.957212	0.5095	14.12	14.31	13.3	15.44	15.08	14.91
Alkbh6	0.778463	0.03243	13.45	16.05	16.63	13.69	14.8	12.18
Alkbh7	0.632878	0.002384	10.69	9.257	9.294	6.613	6.436	7.305
Alkbh8	0.772336	0.01595	5.508	5.345	5.142	4.976	3.96	4.978
Alms1	0.986499	0.9297	1.071	0.9482	0.8726	0.9725	1.217	1.052
Alox12	0.546616	0.01912	0.7247	0.5004	0.5767	0.3515	0.2646	0.2745
Alox15	5.79175	2.824e-06	0.3774	0.276	0	1.459	3.815	1.534
Alox5	1.38127	0.08064	1.813	1.531	1.552	2.698	2.966	2.248
Alox5ap	2.76063	3.546e-16	15.33	10.51	14.61	42.85	48.32	39.12
Alox8	0.613996	0.02517	0.2182	0.2731	0.3034	0.1371	0.03876	0.0647
Aloxe3	0.61506	0.02765	0.1514	0.247	0.2981	0.02144	0.05697	0.1379
Alpk1	0.687437	0.0001994	8.122	7.238	5.972	5.187	6.307	5.07
Alpk2	1.46734	0.2171	0.1043	0.108	0.1636	0.1228	0.3509	0.2529
Alpl	2.52625	4.794e-08	2.607	2.783	2.6	8.438	10.32	5.99
Als2	0.38716	1.174e-63	45.09	45.02	42.84	18.82	19.84	19.69
Als2cl	0.539278	1.25e-05	4.051	6.687	5.41	2.755	3.857	3.15
Alx4	1.07125	0.809	0.139	0.1013	0.1044	0.1601	0.155	0.1163
Alyref	1.68588	3.223e-11	7.521	8.132	7.625	14.85	14.46	15.84
Alyref2	1.31376	0.2507	1.428	1.351	1.273	1.9	2.446	2.025
Amacr	0.814959	0.1672	2.908	2.707	2.449	2.553	2.34	2.474
Ambra1	0.845983	0.01231	9.985	10.26	9.283	9.247	9.93	9.226
Amd1	1.03363	0.6049	28.05	28.32	27.66	33.78	32.58	32.46
Amd2	1.16667	0.6312	0.128	0.1238	0.05705	0.2614	0.03687	0.1861
Amdhd2	1.39959	4.265e-06	18.97	20.64	20.54	30.98	32.49	33.04
Amer1	0.844811	0.1165	2.256	2.01	1.826	1.754	2.022	2.051
Amer2	2.70008	1.263e-05	0	0.02531	0.03222	0.445	0.3141	0.2147
Amfr	0.699017	4.19e-10	192.8	188	183.4	151.9	151.7	145
Amica1	3.43903	1.852e-05	0	0.112	0.1248	0.5075	1.022	0.6927
Amigo1	0.556865	1.321e-17	17.19	16.71	14.81	10.83	9.953	9.822
Amigo2	0.761175	0.1866	1.118	2.156	1.571	1.356	1.539	1.237
Amigo3	2.55443	9.884e-05	0.3155	0.4147	0.3272	1.709	1.027	1.128
Ammecr1	2.40161	4.737e-13	0.974	1.193	1.387	3.072	3.371	3.619
Ammecr1l	1.21159	0.002744	10.14	9.952	9.44	12.99	14.13	13.63
Amn1	0.677691	0.0001422	9.943	11.13	10.84	7.831	8.091	8.471
Amot	0.900751	0.2305	5.622	5.632	4.907	5.347	5.664	5.532
Amotl1	1.23149	0.0003049	47.2	48.9	44.39	66.53	63.59	66.78
Amotl2	0.338916	9.692e-72	81.13	79.46	85.47	30.26	31.2	33.09
Ampd2	1.67842	4.684e-11	8.053	8.256	7.344	15.24	15.88	14.52
Ampd3	1.89605	7.895e-09	4.489	6.613	5.565	12.5	13.19	11.17
Amph	0.851867	0.183	5.283	5.913	4.76	5.637	5.419	4.36
Amt	0.73037	0.03041	7.358	7.695	6.31	6.53	5.508	5.368
Amy1	0.245535	4.11e-33	14.18	18.97	13.67	4.02	4.317	4.093
Amz1	4.39542	1.974e-09	0.1807	0.3098	0.2034	1.372	2.481	1.52
Amz2	1.03319	0.6668	21.35	20.92	19.51	23.63	25.14	23.87
Anapc1	1.06064	0.3442	26.94	28.6	25.95	32.94	33.96	31.5
Anapc10	1.11142	0.4151	4.428	4.157	3.485	4.666	5.914	4.738
Anapc11	0.858684	0.02596	27.35	28.45	28.05	27.31	25.36	29.14
Anapc13	0.852812	0.03909	42.33	40.47	43.01	40.53	39.67	41.44
Anapc15	2.11697	2.157e-14	7.537	7.278	7.801	19.55	17.08	18.83
Anapc16	0.759857	0.0001353	55.4	52.45	55.22	49.79	41.68	49.07
Anapc2	0.80558	0.0004494	60.35	62.56	54.09	53.85	56.67	51.62
Anapc4	1.35792	4.089e-07	41.44	41.08	39.9	64.61	63.99	60.89
Anapc5	0.993517	0.9264	129.6	133.5	124.2	149.1	140.9	147.7
Anapc7	1.05117	0.5383	16.89	17.4	14.94	18.85	20.07	20.08
Ang	1.65508	0.001993	3.329	4.528	5.311	8.545	9.317	7.94
Angel1	1.25597	0.1763	1.431	1.328	1.638	2.66	1.774	1.907
Angel2	0.692891	1.818e-09	26.55	28.71	27.58	22.14	21.98	21.06
Angpt1	1.2326	0.4009	0.3895	0.6895	0.7614	1.074	0.9204	0.6742
Angpt2	0.658018	0.0002972	10.16	10.49	11.64	10.75	6.278	7.021
Angpt4	0.806865	0.4044	0.1145	0.2357	0.2063	0.178	0.1505	0.08331
Angptl1	0.236351	2.482e-09	2.712	4.524	4.464	0.4744	1.513	0.7082
Angptl2	7.29547	3.918e-199	25.67	30.42	27.73	228.1	246.2	225.6
Angptl4	3.33804	9.469e-40	14.19	22.42	17.52	67.11	74.68	66.29
Angptl6	0.636133	0.03025	1.962	2.683	2.188	1.434	1.62	1.63
Angptl7	0.801736	0.04596	140.7	145.1	150.8	96.4	162.2	139.3
Ank	0.934444	0.2879	132.4	128.2	131.5	139.9	137.9	139.2
Ank1	1.64057	0.2787	0.4566	0.4827	0.457	2.294	0.2668	0.2122
Ank2	0.624122	3.547e-12	77.12	69.82	70.55	57.96	50.69	45.64
Ank3	0.619381	3.373e-12	163.4	161.8	159.3	114.4	104.4	122.4
Ankdd1b	0.61506	0.07806	0.1525	0.6846	0.3424	0.1075	0.2853	0.1037
Ankef1	0.360982	9.377e-05	0.139	0.4589	0.4382	0.05602	0.05603	0.01802
Ankfn1	0.104025	9.741e-154	32.88	32.63	30.51	2.898	3.895	4.151
Ankfy1	0.961574	0.5364	31.12	31.27	31.06	33.7	35.43	33.14
Ankhd1	0.834972	0.002339	40.36	40.9	37.73	36.82	39.3	36.85
Ankib1	0.716928	3.6e-09	44.98	45.54	43.94	37.09	36.79	35.62
Ankle1	7.8408	3.108e-19	0.1229	0.2503	0.07633	2.869	2.793	3.506
Ankle2	0.824791	0.00274	14.31	14.53	14.35	13.25	14.16	13.09
Ankmy1	0.564482	0.005397	0.1154	0.1272	0.1755	0.02329	0.03096	0.04497
Ankmy2	0.813154	0.01073	13.12	12.06	10.85	10.6	11.44	11.17
Ankra2	0.83024	0.02421	14.46	14.17	14.39	13.25	14.15	13.09
Ankrd10	0.868682	0.07781	11.79	12.78	11.31	11.31	11.65	12.5
Ankrd11	0.720065	3.006e-09	31.39	31.53	30.63	25.61	26.5	24.5
Ankrd12	0.647521	2.687e-15	44.3	44.52	43.65	32.92	32	32.54
Ankrd13a	1.32878	2.323e-06	22.88	23.78	24.61	36.3	36.53	35.13
Ankrd13b	1.11319	0.1218	38.05	35.08	37.75	47.22	43.25	49.91
Ankrd13c	0.916369	0.2405	24.36	24.32	26.81	25.66	25.34	27.65
Ankrd13d	0.592834	0.0006711	7.01	7.041	7.258	5.696	4.138	4.007
Ankrd16	0.809274	0.004061	19.58	20.64	19.44	18.73	17.67	18.41
Ankrd17	0.960116	0.5185	24.19	24.86	24.2	26.09	27.62	26.33
Ankrd23	0.766204	0.3755	0.8657	0.4699	0.7071	0.4405	0.4499	0.7562
Ankrd23	1.02628	0.8915	2.597	3.238	2.672	3.123	3.365	3.511
Ankrd24	0.408951	4.635e-10	7.427	8.424	6.565	3.237	3.989	2.722
Ankrd26	0.724923	0.0003616	10.08	8.818	8.282	7.076	8.222	6.962
Ankrd27	0.743395	1.309e-05	25.63	25.93	23.43	20.51	22.98	19.84
Ankrd28	1.02296	0.7372	22.76	23.69	20.77	26.81	25.43	25.98
Ankrd29	0.358737	0.001263	10.41	2.015	8.46	2.375	3.861	1.777
Ankrd32	0.894095	0.3857	7.702	7.709	6.734	6.919	6.905	8.62
Ankrd33b	0.342458	1.961e-42	7.906	8.914	8.464	3.659	2.804	3.22
Ankrd34c	2.71697	1.423e-06	0	0	0.01157	0.3133	0.1822	0.1008
Ankrd35	1.15213	0.5469	0.6988	0.8862	0.596	1.121	0.7929	1.006
Ankrd37	0.459138	0.002255	1.928	1.487	1.631	0.7264	0.543	0.5258
Ankrd39	0.910796	0.4285	7.235	7.708	7.621	7.596	7.721	8.071
Ankrd40	0.641135	2.869e-13	136.6	132.8	136	104.2	90.44	100.8
Ankrd42	1.29056	0.2253	1.395	1.097	0.8655	1.613	1.707	1.73
Ankrd44	0.78149	0.000712	21.04	21.79	20.03	16.8	20.58	18.46
Ankrd46	0.704709	1.133e-08	53.61	55.51	56.93	48.35	40.98	43.67
Ankrd49	1.48999	0.0002835	4.881	5.349	5.67	9.872	9.118	8.35
Ankrd50	0.492433	1.241e-27	68.42	61.52	56.31	32.93	36.71	34.55
Ankrd52	1.26892	0.0002264	15.16	14.89	13.26	21.85	21.04	19.71
Ankrd54	1.03523	0.7941	7.154	8.038	8.08	9.005	9.575	8.936
Ankrd55	1.54349	0.09547	0.026	0.1337	0.119	0.2753	0.3906	0.1891
Ankrd6	1.06858	0.7918	0.5382	0.4951	0.4837	0.6955	0.5422	0.6206
Ankrd63	1.07706	0.8156	0.07701	0.1368	0.1892	0.241	0.1446	0.1301
Ankrd66	1.6874	0.04625	0.4453	0.3298	0.2983	0.944	0.7223	1.031
Ankrd9	1.19715	0.3704	1.934	1.893	1.847	2.369	3.088	2.433
Anks1	0.663607	1.282e-12	24.36	24.73	22.84	19.22	16.96	18.04
Anks1b	1.6711	0.006871	1.181	1.324	1.022	2.92	2.302	1.858
Anks3	0.803461	0.01872	8.142	10.35	8.712	8.111	8.798	7.971
Anks6	0.68061	0.004974	2.301	2.161	2.128	1.605	1.787	1.601
Ankub1	0.613485	0.006097	2.932	2.608	2.181	1.986	1.354	1.8
Ankzf1	0.606509	3.122e-07	8.172	9.482	8.774	5.549	6.502	6.029
Anln	3.38229	1.95e-58	6.985	6.369	6.495	25.36	22.57	28.83
Ano1	1.15773	0.1952	4.668	4.657	4.338	6.187	5.884	6.005
Ano10	0.883499	0.06694	22.57	23.95	21.33	22.26	23.9	22.06
Ano2	1.85768	0.01943	0.03772	0.1132	0.01544	0.2267	0.2481	0.2744
Ano3	8.9012	1.161e-13	0.1313	0.1548	0.0672	3.943	1.803	0.9552
Ano4	3.78161	1.094e-06	0.08938	0.00958	0.0183	0.9947	0.3567	0.5895
Ano6	1.11922	0.05217	34.52	35.18	34.13	44.23	45.22	42.84
Ano8	1.2105	0.02449	5.144	5.174	5.484	6.766	7.587	7.49
Anp32a	1.21445	0.003738	90.4	83.97	76.62	111.7	112.5	122.6
Anp32b	1.49682	5.553e-13	54.66	53.4	50.04	90.57	91.34	87.65
Anp32e	1.11961	0.06986	93.14	98.24	97.62	122.8	116.3	129.2
Anpep	4.85341	8.672e-82	2.756	3.494	2.887	15.74	19.21	17.3
Antxr1	1.02437	0.7714	16.49	16.99	14.4	18.26	20.82	16.77
Antxr2	0.795867	0.000166	26.97	27.47	26.03	23.78	26.43	22.64
Anxa1	4.85005	7.944e-85	142.7	121	161.9	787.7	754.1	814.6
Anxa11	0.759646	2.601e-05	20.49	23.44	22.24	19.31	19.24	18.61
Anxa2	2.23148	4.097e-29	519.8	505	496	1313	1246	1305
Anxa3	1.20072	0.0179	115.1	119.1	89.42	137.5	153.3	151.3
Anxa4	1.48144	3.45e-11	45.12	46.78	43.28	73.91	74.56	79.77
Anxa5	2.38006	1.349e-42	310.8	303.5	284.3	828.8	793.4	813
Anxa6	1.29459	1.112e-05	80.07	80.04	71.28	115.9	116.1	109
Anxa7	1.47734	2.792e-12	45.75	45.72	42.46	74.66	74.81	75.8
Anxa9	0.776361	0.1167	3.997	4.236	3.921	3.277	3.718	3.566
Aoah	4.23981	7.051e-26	1.101	0.8258	0.8863	5.237	4.944	4.604
Aoc2	1.28726	0.3802	0.3812	0.6512	0.4092	1.018	0.6584	0.6123
Aoc3	0.436484	1.574e-05	3.145	8.331	6.54	2.714	3.503	2.518
Aox1	0.638341	2.989e-05	2.75	3.639	2.81	2.242	2.24	2.14
Aox3	0.415235	0.003652	0.6781	2.326	1.017	0.4166	0.6921	0.4024
Ap1ar	0.720815	2.831e-06	35.6	34.21	34.97	31.24	29.27	25.14
Ap1b1	1.38396	8.805e-08	12.49	12.1	12.4	19.17	19.74	19.44
Ap1g1	0.965802	0.6132	39.06	40.18	35.24	41.57	43.89	40.35
Ap1g2	1.471	0.007636	3.203	3.573	3.398	5.472	6.874	5.111
Ap1m1	1.43525	1.803e-08	37.88	38.83	33.84	61.49	62.58	57.06
Ap1s1	1.74787	3.046e-17	46.79	44.71	47.25	93.95	85.67	97.1
Ap1s2	1.8015	3.256e-13	16.54	17.95	17.73	33.47	32.2	41.83
Ap1s3	1.24306	0.4407	0.595	0.9265	0.7092	0.9026	1.237	1.265
Ap2a1	1.29684	5.365e-05	33.07	38.45	37.02	56.21	53.78	50.65
Ap2a2	0.938631	0.3118	30.53	29.99	28.66	33.6	30.87	30.72
Ap2b1	0.989197	0.8744	62.85	63.72	62.26	72.79	72.57	67.24
Ap2m1	0.966921	0.6328	354.5	341.6	339.2	394.1	371.1	374.1
Ap2s1	1.56699	6.363e-12	36.75	39.61	35.06	68	63.21	68.38
Ap3b1	1.11822	0.07302	16.66	16.44	16.57	20.98	20.95	21.28
Ap3b2	3.70892	9.386e-09	0.6437	0.6701	0.64	5.067	2.007	2.634
Ap3d1	0.908715	0.1195	23.21	24.12	21.86	24.21	24.78	22.55
Ap3m1	1.40396	5.462e-09	30.79	31.92	31.39	49.92	51.27	49.44
Ap3m2	0.810228	0.006788	10.49	9.847	8.715	8.599	9.661	8.444
Ap3s1	1.42346	9.849e-06	14.43	13.16	13.97	21.44	22.04	24.04
Ap3s2	0.950587	0.5081	6.928	6.957	6.323	7.965	6.887	6.971
Ap4b1	0.814733	0.01931	10.41	10.09	9.597	8.878	9.934	8.971
Ap4e1	0.760437	0.002878	9.816	11.4	9.253	8.756	8.4	9.132
Ap4m1	0.985215	0.8923	11.19	12.01	11.42	12.64	13.92	12.34
Ap4s1	0.554631	1.605e-11	23.45	21.86	24.24	15.45	13.36	14.46
Ap5b1	0.68863	0.003959	3.546	3.722	3.187	2.346	3.053	2.689
Ap5m1	0.932451	0.4965	4.968	5.694	5.299	5.635	5.553	5.762
Ap5s1	1.29424	0.0482	7.748	7.54	6.172	10.58	10.72	10.66
Ap5z1	0.996788	0.9747	8.99	10.07	9.197	10.01	10.87	11.27
Apaf1	1.69984	1.388e-12	5.827	5.865	5.004	10.6	11.46	10.52
Apba1	0.98099	0.8841	5.5	4.67	5.038	7.133	4.248	5.558
Apba2	15.9668	9.196e-61	0.3422	0.3417	0.6626	12.99	9.144	12.96
Apba3	1.13611	0.2026	7.11	7.817	6.633	9.312	9.8	8.913
Apbb1	0.452503	1.851e-38	77.73	72.27	70.34	39.39	36.48	36.99
Apbb1ip	2.36362	5.135e-09	1.949	1.998	2.082	4.73	7.32	4.874
Apbb2	1.41529	2.224e-07	15.61	18.17	16.16	26.44	28.19	26.3
Apc	0.864238	0.01768	55.11	57.18	53.67	56.35	50.61	56.16
Apc2	0.469111	2.419e-11	6.17	8.61	5.809	4.114	3.243	3.455
Apcdd1	0.634328	1.337e-08	12.55	13.53	11.21	9.11	9.364	8.28
Apeh	1.50754	8.993e-08	12.32	12.52	11.02	19.69	21.51	20.77
Apex1	1.58524	3.237e-09	20	23.3	20.33	38.67	39.35	38.11
Apex2	1.22027	0.1836	2.497	2.268	2.589	3.352	3.495	3.448
Aph1a	1.25041	0.000767	27.82	32.71	32.49	44.07	44.53	44.15
Aph1b	0.834336	0.01532	8.334	9.205	8.593	8.416	7.948	8.419
Aph1c	0.625595	8.325e-05	3.64	4.421	3.987	2.772	2.983	2.693
Api5	1.04436	0.5095	32.02	33.32	34.87	40.26	40.01	38.89
Apip	1.06426	0.6311	10.47	10.68	11.72	13.16	14.37	12.38
Apitd1	3.55537	1.223e-07	1.217	0.9313	1.707	6.877	5.222	8.535
Aplf	0.956608	0.737	3.057	3.36	3.181	3.294	3.569	3.601
Apln	0.714051	0.1832	0.6793	0.9101	0.8344	0.696	0.7814	0.3861
Aplnr	3.00008	2.062e-08	1.12	2.126	1.594	3.975	7.886	6.133
Aplp1	2.86394	1.202e-07	0.7829	0.7959	0.8425	4.03	2.079	2.746
Aplp2	0.745562	1.673e-05	212.8	215.4	204.4	185.2	180.5	171
Apmap	1.11095	0.1231	14.38	15.4	14.64	19.36	18.18	18.71
Apoa1bp	0.921209	0.2702	42.76	43.68	37.91	44.07	41.42	44.72
Apoa2	1.8754	0.001215	0.2208	0.1415	0	1.014	0.8282	1.204
Apobec1	4.3319	5.252e-63	9.381	8.08	8.152	40.12	50.54	37.6
Apobec3	1.95247	2.487e-07	4.524	4.552	4.143	8.08	11.31	10.83
Apobr	1.99654	1.478e-05	1.786	2.027	1.895	4.017	5.811	3.797
Apoc1	1.50984	0.2182	0.7022	3.562	3.737	4.63	6.703	4.044
Apoc2	12.1932	1.377e-28	0.1776	0.2284	0.07344	8.659	12.76	9.032
Apoc4	4.10107	2.96e-11	0	0	0	3.013	3.788	1.693
Apod	4.44136	1.034e-42	3851	3586	3744	18670	20850	17040
Apoe	4.17275	1.729e-52	588.7	658.3	572.9	2698	3393	2551
Apoh	0.803183	0.4431	2.008	1.688	1.974	1.818	1.056	1.899
Apol10b	0.905069	0.7502	0.377	0.8889	0.5512	0.6659	0.4046	0.7591
Apol6	0.461691	0.01753	0.9187	3.939	3.377	1.021	2.092	0.8023
Apol9b	0.438911	0.003189	0.837	0.7633	0.2752	0.2387	0.1401	0.08152
Apold1	3.43188	1.735e-07	0.342	0.4049	0.2534	2.106	1.774	0.9948
Apoo	1.07229	0.5968	8.521	9.037	9.9	11.98	11.16	10.47
Apool	1.13768	0.3032	6.091	7.054	7.882	9.968	8.481	8.913
Apoo-ps	1.27863	0.4931	1.031	2.22	0.4471	2.623	1.572	1.588
Apopt1	0.996274	0.9734	17.37	16.7	14.68	18.05	17.95	19.2
App	1.1778	0.02588	240.7	252.3	241.8	337.4	333.4	314.4
Appbp2	0.563544	7.243e-19	24.86	25.15	28.48	18.19	16.2	15.89
Appl1	0.724772	1.126e-08	39.55	41.26	39.72	33.6	33.05	32.65
Appl2	0.806642	0.001584	84.23	90.17	71.02	75.19	75.69	74.15
Aprt	1.78237	1.678e-09	13.28	18.32	17.65	33.82	35.49	32.35
Aptx	0.69467	5.955e-06	10.01	10.38	10.22	8.918	6.979	8.132
Aqp1	3.16894	1.734e-08	6.27	21.78	12.82	55.51	50.52	42.3
Aqp11	0.566874	0.01132	2.104	2.012	1.921	1.229	1.14	1.104
Aqp5	9.50048	8.607e-23	0	0.06282	0	2.711	2.848	2.625
Aqp7	0.481965	0.02197	0.09688	0.6315	0.3682	0.03778	0.174	0.1236
Aqp9	1.95382	0.01526	0	0.03766	0.03515	0.01548	0.288	0.3585
Aqr	1.03365	0.6847	10.31	11.09	9.175	12.18	12.85	10.99
Ar	0.449378	3.205e-05	0.5704	0.736	0.9484	0.4237	0.4088	0.2481
Araf	0.586296	2.548e-21	62.43	65.08	64.45	43.45	42.38	41.94
Arap1	1.16312	0.04973	31.35	37.91	34.83	41.85	51.11	45.19
Arap2	1.89632	7.924e-09	4.436	4.727	3.452	11.13	8.793	7.683
Arap3	1.87722	5.999e-10	2.129	2.993	2.8	5.837	6.364	5.046
Arc	5.62557	3.945e-18	0.7354	0.623	0.2437	3.538	3.666	4.935
Arcn1	1.24574	0.000194	49.54	46.82	49.98	67.43	70.37	69.73
Arel1	0.88148	0.05486	30.46	30.52	29.61	31.05	31.15	28.58
Arf1	1.48267	9.677e-13	95.96	95.91	94.09	160.1	163.5	159.2
Arf2	0.9815	0.7933	43.15	43.21	44.42	49.25	49.02	47.75
Arf3	0.709758	4.794e-10	107.3	112.9	108.9	91.29	86.09	88.24
Arf4	2.2974	4.315e-50	61.62	66.52	63.4	162.1	169.9	170.5
Arf5	1.53156	2.111e-11	38.45	38.84	37.61	63.9	68.56	68.51
Arf6	1.86193	2.337e-20	9.664	11.34	10.14	20.93	22.56	22.95
Arfgap1	1.28112	0.001592	21.51	21.85	19.13	28.01	34.97	28.4
Arfgap2	0.764877	6.677e-06	65.04	70.03	63.68	59.92	57.86	55.06
Arfgap3	1.59461	2.074e-12	10.62	10.15	9.685	19.74	17.99	17.7
Arfgef1	1.16522	0.0194	38.63	34.9	34.15	50.8	45.99	45.9
Arfgef2	1.20832	0.004583	11.22	11.88	12.05	17.6	15.88	14.91
Arfgef3	2.29104	0.0001992	0.2213	0.2121	0.1599	0.7911	0.489	0.4617
Arfip1	0.677926	1.608e-09	43.3	43.54	45.57	31.41	35.53	35.02
Arfip2	1.14282	0.04163	21.35	22.43	20.86	28.86	27.65	27.67
Arfrp1	0.760489	0.0005288	19.24	22.68	19.84	17.3	19.12	17
Arg1	2.14652	0.02049	0.7971	0.6524	0.1187	1.05	2.075	1.68
Arglu1	0.825591	0.007925	27.24	26.84	25.47	22.76	25.28	26.6
Arhgap1	1.22595	0.001126	23.39	23.16	21.66	32.05	33.48	29.72
Arhgap10	0.699647	1.656e-07	12.69	13.35	14.04	10.6	10.17	11.03
Arhgap11a	10.098	1.489e-133	1.186	0.8703	1.111	13.5	11.87	12.87
Arhgap12	0.668222	2.804e-11	32.63	32.09	30.27	22.94	24.58	24.55
Arhgap15	2.5403	4.484e-08	0.7606	0.7664	1.059	2.593	3.018	2.542
Arhgap17	0.779867	0.0004168	12.54	12.84	12.14	10.52	12.39	10.36
Arhgap18	1.60059	7.168e-07	8.794	12.3	11.21	18.57	21.75	19.38
Arhgap19	0.299993	1.4e-51	303	275.5	327.4	111.2	93.7	104.5
Arhgap20	1.1935	0.2764	1.708	1.597	1.56	2.413	2.649	1.598
Arhgap21	0.733008	5.791e-06	23.93	23.56	25.75	19.64	22.39	18.99
Arhgap22	4.26634	4.093e-44	2.164	1.933	1.865	10.26	10.59	9.677
Arhgap23	0.593944	1.804e-16	17.59	19.3	18.22	11.62	12.51	13.03
Arhgap24	0.5837	5.284e-10	57.44	52.2	55.97	39.69	28.75	41.34
Arhgap25	4.03621	2.321e-14	1.017	0.8179	0.6545	3.543	5.885	3.271
Arhgap26	0.689585	7.751e-06	13.38	13.71	15.76	12.29	10.28	10.87
Arhgap27	0.584632	3.917e-06	7.305	7.797	6.354	4.69	4.867	4.438
Arhgap28	0.624685	6.956e-06	8.894	7.803	7.264	6.154	5.028	5.58
Arhgap29	0.575984	1.564e-18	50.54	56.32	55.76	33.13	36.99	36.31
Arhgap30	3.52837	1.913e-21	1.514	1.446	1.288	4.726	7.736	5.312
Arhgap31	0.364502	4.813e-64	98.42	99.36	98.21	41.63	40.57	40.47
Arhgap32	1.92933	3.762e-24	11.3	11.73	11.07	23.39	27.6	24.16
Arhgap33	1.09726	0.555	2.137	2.85	2.517	2.428	3.954	3.068
Arhgap35	0.96676	0.6164	27.45	26.13	25.76	30.05	30.29	26.94
Arhgap39	0.947488	0.4788	84.29	78.58	76.92	94.56	75.74	88.03
Arhgap4	2.15099	9.884e-07	1.546	1.531	1.267	3.063	4.447	3.686
Arhgap42	0.760331	1.382e-05	18.78	19.84	18.14	15.55	16.82	16.69
Arhgap44	0.912439	0.6991	0.9056	0.8969	1.061	1.213	0.9968	0.724
Arhgap5	0.571847	3.82e-21	19.03	20.24	20.22	12.75	12.62	13.25
Arhgap6	1.90448	6.747e-07	1.51	1.901	1.327	3.544	3.747	3.351
Arhgap9	3.28524	1.761e-09	1.24	0.7469	0.677	3.359	4.492	3.545
Arhgdia	1.41177	5.302e-08	210.6	215	202.2	339	334.6	335.2
Arhgdib	1.77104	1.174e-07	16.76	22.49	20.31	34.86	50.47	36.27
Arhgdig	1.70669	0.02227	1.451	1.277	1.019	3.458	2.103	2.385
Arhgef1	1.33682	3.111e-05	27.84	33.1	27.99	42.19	48.33	45.23
Arhgef10	0.462011	5.467e-25	143	144.3	159.9	86.08	69.31	79.61
Arhgef10l	1.82071	2.317e-17	18.58	18.61	16.08	37.92	33.01	39.72
Arhgef11	1.1214	0.0947	13.55	15.69	14.1	19.84	18.17	17.37
Arhgef12	0.762971	1.171e-05	42.19	41.98	42.21	36.57	37.34	35.81
Arhgef15	0.941217	0.6824	2.787	3.62	2.954	2.727	3.962	3.391
Arhgef16	0.418413	2.215e-08	4.712	5.538	3.244	2.037	2.136	1.94
Arhgef17	0.476649	1.64e-36	33.41	32.47	34.41	17.68	18.36	18.32
Arhgef18	0.818923	0.005348	10.36	11.15	9.923	9.36	10.27	9.646
Arhgef19	2.57041	2.407e-19	10.13	8.869	10.34	24.59	34.35	28.42
Arhgef2	1.36424	3.736e-07	27.87	28.54	27.38	41.63	45.89	42.85
Arhgef25	1.23055	0.004457	13.48	16.68	14.45	20.15	21.91	20.78
Arhgef26	0.884786	0.07489	34.95	34.95	32.18	36.58	31.02	35.04
Arhgef28	0.483974	5.149e-23	6.707	7.905	6.919	4.003	4.285	3.496
Arhgef3	2.49147	2.737e-51	8.444	8.774	8.453	23.8	25.49	24.06
Arhgef33	0.585849	0.0317	0.2297	0.09846	0.1746	0.03477	0.04621	0.0895
Arhgef37	0.223756	5.407e-48	13.59	11.13	13.12	3.762	2.5	3.022
Arhgef39	6.74117	4.008e-17	0.248	0.4032	0.2027	4.092	4.277	5.132
Arhgef4	1.03236	0.9049	0.7514	0.9509	0.8409	1.272	0.8169	0.9162
Arhgef40	1.09901	0.1394	78.69	83.87	76.96	95.46	106.6	97.61
Arhgef5	1.06794	0.675	3.119	3.851	2.871	3.758	4.371	3.935
Arhgef6	0.933428	0.5432	13.81	18.21	15.8	15.38	21.11	14.42
Arhgef7	1.50347	1.77e-13	17.12	17.76	16.48	29.43	29.27	29.33
Arhgef9	0.641091	3.607e-12	34.25	32.26	34.44	26.55	24.13	22.75
Arid1a	1.06818	0.342	23.46	27.01	22.57	28.11	30.6	30.1
Arid1b	0.929289	0.2713	10.26	11.36	10.93	11.75	11.12	11.55
Arid2	0.944328	0.4111	16.49	18.79	18.2	19.18	19.62	18.74
Arid3a	1.46216	0.005426	1.601	1.644	1.377	2.463	2.944	2.45
Arid3b	1.14037	0.5336	1.327	1.32	1.436	1.591	2.047	1.745
Arid4a	0.882091	0.1352	11.67	11.76	11.64	10.68	13.48	11.04
Arid4b	0.757596	7.717e-05	11.08	11.99	12.59	9.561	10.6	10.55
Arid5a	1.73111	4.621e-15	10.08	10.3	9.233	21.38	18.22	19.13
Arid5b	0.612168	2.767e-05	11.42	9.886	15.77	9.064	7.23	9.447
Arih1	0.907456	0.1184	71.28	69.11	72.63	72.92	70.99	75.92
Arih2	0.88093	0.06148	33.05	33.81	35.18	35.28	32.82	34.06
Arl1	1.02996	0.6606	122.7	122.5	129.4	142.7	150.2	146.2
Arl10	0.463294	6.645e-17	31.15	32.26	29.81	14.57	17.63	16.17
Arl11	5.97111	7.955e-26	0.7939	0.7426	0.8569	6.349	8.031	6.038
Arl13b	0.820059	0.0134	9.093	8.433	8.585	8.299	8.12	7.812
Arl14ep	1.11234	0.2171	10.49	10.54	11.39	13.56	14.33	13.2
Arl15	1.11034	0.2149	5.978	6.201	5.623	7.807	7.479	7.257
Arl16	1.06462	0.7524	6.164	5.26	4.086	5.558	6.009	7.26
Arl2	1.17993	0.02124	42.34	40.58	39.82	56.92	49.02	58.81
Arl2bp	1.16748	0.01378	47.92	49.19	43.93	60.86	60.68	65.89
Arl3	0.604159	4.493e-15	76.84	73.58	77.72	53.88	48.81	53.36
Arl4a	0.785183	0.003082	10.97	12.59	13.38	10.68	11.02	11.27
Arl4c	15.095	1.155e-146	0.6264	0.7837	0.5959	12.74	14.84	13.28
Arl4d	0.308427	5.692e-08	3.871	5.143	9.172	1.695	2.362	1.724
Arl5a	0.744529	6.642e-07	63.45	62.98	67.31	52.93	56.76	54.42
Arl5b	0.952902	0.5585	12.67	13.01	11.33	12.34	13.33	14.47
Arl5c	2.52275	0.0001416	1.456	0.7223	0.6691	2.937	3.36	3.379
Arl6	0.936623	0.6329	7.194	9.03	9.12	9.186	8.465	9.38
Arl6ip1	0.795647	0.0007269	101.1	100.1	96.63	90.11	80.18	99.13
Arl6ip4	1.11203	0.2688	26.14	27.79	23.84	35.55	33.95	29.18
Arl6ip5	1.02415	0.7221	58.9	60.67	57.61	71.35	66.97	68.16
Arl6ip6	1.62507	0.0001299	2.645	2.438	2.509	4.508	4.612	5.191
Arl8a	0.832949	0.001682	164.3	161.2	156.2	160.4	148	148
Arl8b	0.922934	0.2055	40.97	38.37	39.96	42.88	40.17	42.14
Armc1	0.978626	0.7727	14.04	14.66	15.06	16.72	15.42	16.58
Armc10	0.927166	0.3072	22.84	21.72	19.66	22.63	22.18	22.8
Armc2	0.471066	7.078e-07	3.44	3.028	3.863	1.621	1.493	2.185
Armc5	1.25806	0.03052	2.748	3.08	3.209	4.159	4.506	4.389
Armc6	1.79926	5.925e-06	8.884	7.741	7.588	20.49	17.32	12.53
Armc7	1.26734	0.2039	2.343	2.181	1.356	2.675	3.111	2.84
Armc8	0.821368	0.004751	15.81	16.05	15.99	16.29	13.65	14.65
Armc9	0.858565	0.2059	4.882	4.82	5.096	4.778	4.79	4.789
Armcx1	0.659205	3.743e-08	15.35	13.9	13.02	10.54	10.95	9.971
Armcx2	0.914021	0.239	20.43	20.95	16.87	19.28	21.47	19.82
Armcx3	0.859697	0.01145	44.76	43.4	40.98	42.05	40.58	43.56
Armcx4	2.42671	3.381e-18	1.104	1.216	0.9146	3.062	3.228	2.901
Armcx5	0.600985	3.281e-06	5.204	5.808	5.324	3.891	3.247	3.822
Armcx6	0.536481	2.194e-05	5.369	4.935	3.846	2.644	3.272	2.441
Arnt	0.756441	8.833e-06	36.21	36.87	34.34	29.11	33.03	30.23
Arnt2	0.979672	0.7648	27.63	27.11	24.86	30.98	28.59	29.13
Arntl	1.78658	0.0002284	1.584	1.184	1.206	2.941	2.577	2.83
Arntl2	1.37936	0.2417	1.975	1.693	0.6065	2.682	2.376	1.909
Arpc1a	0.94336	0.4397	330.6	333.8	339	382.3	322.7	372.1
Arpc1b	3.38463	1.208e-59	443.8	453.2	424.6	1760	1588	1745
Arpc2	1.27606	2.723e-05	168.5	161.9	172.5	246.5	241.7	242.4
Arpc3	1.45085	3.466e-11	119.4	112.2	111.5	192	190.3	184.4
Arpc4	1.52753	8.319e-13	22.61	24	22.06	41.2	40.25	38.32
Arpc5	0.942386	0.4067	195.4	186.3	203.8	215.7	195.3	217
Arpc5l	1.13061	0.1122	21.56	20.63	22.01	28.98	25.67	27.87
Arpp19	0.635824	4.394e-14	75.72	75.91	83.44	56.59	55.64	57.62
Arrb1	0.876423	0.02763	47.59	51.44	48.25	50.4	50.84	45.66
Arrb2	1.13022	0.1267	28.76	27.78	24.59	32.42	37.63	34.45
Arrdc1	1.53538	0.001374	7.991	8.323	6.084	13.92	14.53	11.46
Arrdc2	0.379718	7.916e-06	5.419	6.33	13.41	3.294	2.609	4.656
Arrdc3	0.765354	0.0005022	44.87	34.87	42.46	35.82	34.49	35.92
Arrdc4	3.83706	7.576e-64	6.318	6.814	5.435	27.65	26.44	29.2
Arsa	0.950514	0.5346	15.19	15.66	13.7	15.36	17.79	15.09
Arsb	1.19889	0.01174	10.44	11.21	10.2	14.34	16.09	13.15
Arsg	2.27363	1.841e-06	1.161	0.9013	0.9017	2.674	3.215	2.33
Arsi	3.14051	2.959e-07	0.3955	0.4393	0.3385	1.283	2.262	1.586
Arsj	2.33593	0.0004021	0.04158	0.01782	0.03404	0.2056	0.3253	0.1512
Arsk	0.640957	2.289e-10	13.79	14.64	13.76	9.613	9.782	11.26
Art3	0.368057	1.233e-51	365.2	375.5	382.4	149	147.2	173.2
Art4	0.170164	2.938e-88	19.82	20.02	19.78	3.078	3.711	4.386
Art5	0.26334	5.311e-09	2.715	3.974	4.37	1.026	0.9237	0.5539
Artn	3.93401	3.618e-09	0.02856	0.02449	0	0.7668	0.9655	0.4934
Arv1	0.99421	0.9814	2.066	2.125	2.03	2.368	2.285	2.379
Arvcf	0.273953	2.437e-90	36.11	37.66	36.05	11.83	10.24	11.87
Arxes1	0.183265	6.534e-32	8.733	8.805	10.79	2.151	1.643	1.416
Arxes2	0.126219	5.055e-79	17.66	19.11	21.8	2.665	2.239	2.793
As3mt	0.984969	0.8822	14.23	14.25	11.95	13.79	15.92	15.64
Asah1	1.29012	5.49e-05	161.9	154.3	169.2	246.7	226.1	240.2
Asah2	1.13202	0.3396	1.85	2.463	2.067	2.534	3.035	2.742
Asap1	1.20489	0.002149	26.62	27.11	23.57	34.81	35.9	35.36
Asap2	1.21125	0.004227	7.816	8.198	7.988	11.79	11.16	10.2
Asap3	0.46458	6.321e-08	3.076	4.634	3.607	1.637	2.496	1.727
Asb1	0.768225	8.174e-05	20.67	21.07	21.33	19.75	17.24	17.94
Asb13	0.541901	1.722e-07	7.466	7.52	8.516	4.851	4.702	4.566
Asb15	0.231487	1.924e-09	0.9108	0.7099	1.003	0.1286	0.1088	0.1506
Asb18	0.872665	0.5849	1.353	1.514	1.365	1.482	1.43	1.189
Asb2	1.93455	0.008035	0.4573	0.4945	0.4099	0.815	1.471	1.207
Asb3	0.890755	0.2654	6.802	7.686	7.022	7.244	7.459	7.091
Asb5	1.00015	0.9961	0.3726	0.3775	0.416	0.2393	0.4771	0.616
Asb6	1.22306	0.02577	9.765	9.82	9.114	12.13	14.45	13.55
Asb7	0.929547	0.4289	5.057	5.289	5.255	5.389	5.622	5.489
Asb8	0.771908	0.0002086	25.5	25.32	25.62	23.94	20.97	21.92
Ascc1	0.911744	0.4048	9.602	10.49	10.4	11.32	10.91	9.355
Ascc2	0.805804	0.0007652	16.87	17.07	16.57	14.92	16.31	15.04
Ascc3	1.46003	2.51e-07	4.528	4.112	4.925	7.677	7.845	7.057
Ascl2	0.87037	0.5852	0.09975	0.1568	0.3267	0.141	0.1249	0.2116
Asf1a	0.897075	0.2983	6.894	7.236	7.231	7.211	7.003	7.54
Asf1b	11.22	7.816e-57	0.5759	0.582	0.6737	11.48	10.47	11.22
Asgr1	49.7629	2.083e-116	0	0	0	21.41	15.27	19.15
Asgr2	1.48319	0.1463	0.2296	0.4687	0.5653	0.8537	1.027	0.9417
Ash1l	0.616512	3.487e-18	30.72	30.44	29.72	22.1	21.38	20.2
Ash2l	1.12008	0.09174	20.38	19.6	19.06	25.46	25.6	24.2
Asic3	1.14806	0.7933	0.5927	0.2222	0.3031	1.517	0.03476	0.03366
Asl	0.649544	8.59e-07	16	16.46	14.6	12.07	11.79	10.61
Asna1	1.72154	9.48e-18	24.3	24.08	22.39	46.64	48.09	44.58
Asns	1.66371	3.946e-05	6.169	6.292	6.232	13.6	11.02	11.49
Asnsd1	1.53624	2.258e-10	20.05	21.33	21.06	35.59	35.61	38.59
Aspa	0.524422	2.058e-24	98.66	108.1	95.16	56.5	57.8	65.44
Aspg	1.74678	0.04758	0.01958	0.1511	0.08014	0.249	0.3676	0.2492
Asph	0.789549	0.000495	23.38	27.28	25.49	22.06	24.77	21.61
Asphd2	0.594109	1.325e-07	18.29	15.79	18.77	12.86	10.87	11.45
Aspm	36.9627	2.446e-206	0.1066	0.1536	0.1666	8.501	8.095	9.953
Aspn	0.329648	6.945e-05	2.631	6.238	6.426	1.083	3.223	1.103
Aspscr1	1.0679	0.4361	30.34	32.08	27.2	38.17	34.98	35.91
Asrgl1	0.385553	1.869e-47	34.84	30.8	28.88	13.05	14.47	13.77
Ass1	0.7607	0.08257	8.583	14.12	11.68	11.11	10.09	8.341
Aste1	1.23833	0.1818	3.387	4.481	3.17	5.192	5.817	4.881
Astn1	3.41764	0.0002981	0.2131	0.1066	0.04363	1.518	0.5337	0.3553
Astn2	6.64837	1.496e-28	0.2443	0.2672	0.3364	3.311	2.544	2.025
Asun	1.46013	8.912e-06	16.81	17.57	16.55	26.08	32.04	27.19
Asxl1	0.743085	5.55e-07	24.72	24.65	22.63	20.04	20.61	20.14
Asxl2	0.975504	0.728	11.07	11.79	11.21	12.51	12.35	12.97
Asxl3	0.911933	0.3274	4.482	3.745	3.385	3.678	3.927	4.404
Atad1	0.766469	5.493e-06	37.42	36.26	37.45	31.61	33.79	31.43
Atad2	4.85341	6.412e-76	1.513	1.883	1.883	9.677	9.273	11.22
Atad2b	1.07078	0.5618	2.373	2.587	2.531	3.208	3.149	2.801
Atad3a	1.26672	0.007462	17.98	18.16	16.48	25.98	25.95	24.28
Atad5	0.6447	2.3e-06	3.988	3.889	4.397	3.058	2.836	3.007
Atat1	0.884111	0.1694	26.42	25.55	21.01	23.38	24.57	25.31
Ate1	0.810453	0.001174	20.23	19.29	19.35	17.8	18.77	17.62
Atf1	1.28218	0.001605	28.57	32.17	31.38	42.16	47.79	45.28
Atf2	0.833989	0.005437	19.37	19.53	20.12	17.73	19.31	18.92
Atf3	3.96137	3.795e-41	15.37	15.55	10.69	57.84	56.29	75.08
Atf4	1.17324	0.005147	54.57	54.63	51.18	72.55	72.39	69.28
Atf5	1.2743	0.0004252	29.47	28.83	25.53	38.19	41.96	41.56
Atf6	0.975342	0.723	16.5	16.05	16.8	18.68	18.43	17.64
Atf6b	1.30459	0.0004367	22.11	22.59	22.21	29.9	36.45	33.41
Atf7	0.871094	0.01772	76.25	79.46	76.49	78.84	79.04	72.29
Atf7ip	1.00449	0.9528	27.84	31	26.85	32.93	31.82	33.22
Atg10	0.731333	0.02128	6.349	6.253	6.323	6.153	4.406	4.923
Atg101	1.12389	0.3286	12.35	10.2	10	12.38	15.02	14.23
Atg12	1.07841	0.3221	13.61	14	15.48	18.29	16.71	17.89
Atg13	0.778355	0.0002297	13.23	13.92	14.26	13.11	12.07	11.42
Atg14	0.704514	3.285e-05	6.185	6.632	6.27	5.126	4.993	5.089
Atg16l1	0.831219	0.01211	13.21	14.41	13.48	13.42	12.76	12.64
Atg16l2	1.12366	0.4398	7.039	8.45	5.724	8.987	9.437	8.962
Atg2a	0.872484	0.06476	10.21	11.87	11.07	10.88	10.78	11.3
Atg2b	0.783932	0.0001548	4.219	4.064	4.059	3.822	3.58	3.56
Atg3	1.2326	0.001607	17.68	17.98	19.13	26.39	25	25.57
Atg4a	1.31631	0.001363	11.67	11.63	12.18	18.98	17.16	17.19
Atg4b	0.835262	0.004432	46.17	44.34	45.15	44.69	41.79	42.17
Atg4c	1.05557	0.5883	5.984	6.077	5.729	7.725	6.73	6.924
Atg4d	1.07587	0.6243	2.694	3.32	3.085	3.777	3.38	4.057
Atg5	1.28343	0.003018	7.208	7.75	7.54	10.6	11.47	11
Atg7	1.21892	0.04376	12.37	13.57	10.93	15.91	20.06	15.47
Atg9a	0.776523	0.000157	20.88	20.7	18.77	18.8	16.72	17.64
Athl1	0.978721	0.8282	8.633	9.915	9.011	9.185	11.25	10.35
Atic	0.897013	0.1155	20.07	20.41	18.55	20.06	20.94	19.21
Atl1	0.589556	1.715e-08	10.08	10.31	9.681	8.032	6.326	5.591
Atl2	1.21723	0.0375	4.206	4.55	4.402	5.888	5.949	6.488
Atl3	1.11327	0.08078	20.05	21.91	21.58	27.37	25.89	27.29
Atm	1.17723	0.01743	11.93	12.76	11.12	16.4	16.12	15.61
Atmin	0.871396	0.08601	5.395	5.726	5.289	5.78	5.488	4.976
Atn1	0.812928	0.0006147	32.58	34.66	31.89	29.36	30.4	31.87
Atoh8	0.657107	0.02701	1.908	1.859	2.306	1.701	1.152	1.487
Atox1	2.29421	2.561e-39	49.53	54.88	49.7	135.9	132.3	138.1
Atp10a	1.19972	0.06824	2.542	3.278	2.907	4.09	4.15	3.779
Atp10b	0.726331	0.001056	2.61	2.526	2.509	2.215	2.112	1.931
Atp11a	0.996963	0.9695	26.98	29.13	25.96	34.22	30.25	28.64
Atp11b	0.811915	0.001424	24.13	25.6	25.59	21.75	24.03	23.78
Atp11c	0.903565	0.2452	3.899	4.759	4.308	4.617	4.188	4.541
Atp13a1	1.15045	0.0596	7.582	8.105	7.248	9.256	10.38	10.5
Atp13a2	1.52774	5.472e-10	9.361	9.541	8.81	15.4	17.55	15.47
Atp13a3	0.754033	2.281e-06	38.46	44	43.57	36.52	35.69	35.91
Atp1a1	0.672171	1.255e-08	391.1	368.2	367.8	314.3	273.4	274.6
Atp1a2	0.509163	5.705e-14	178.6	260.6	191.4	119.4	129.9	115.4
Atp1a3	5.32212	7.106e-14	0.5431	0.4583	0.3876	5.003	3.324	1.849
Atp1b1	5.52127	5.04e-10	2.768	2.427	2.403	33.63	9.765	8.961
Atp1b2	0.704026	5.403e-06	69.92	82.7	61.68	56.91	63.69	50.9
Atp1b3	0.855773	0.04288	411	425.7	443.8	423.8	373.4	449.5
Atp2a2	1.47683	1.858e-12	41.52	44.57	42.26	75.09	70.11	70.71
Atp2a3	0.807145	0.1997	2.211	3.899	2.767	2.623	3.33	2.188
Atp2b1	1.45973	6.599e-10	10.51	11.33	12.09	19.28	18.04	19.14
Atp2b2	2.0195	0.1099	0.06351	0.09723	0.1041	0.7055	0.07667	0.0495
Atp2b4	0.712963	0.001893	9.255	14.21	11	8.375	11.32	8.249
Atp2c1	0.654743	1.134e-14	77.42	82.47	77.34	58.15	59.11	59.29
Atp5a1	1.06262	0.364	209.3	220.6	210.8	264.5	266.5	244.1
Atp5b	1.05347	0.4731	422.5	441	427	528.3	503.9	515
Atp5c1	1.19657	0.001961	100.7	104	107	146.2	140.8	137.7
Atp5d	1.10619	0.1292	64.19	73.05	67.37	86.96	82.95	87.99
Atp5e	1.31085	1.396e-05	72.71	73.28	73.14	113	101.7	112.4
Atp5f1	1.21092	0.002339	103.5	103.2	105.5	142.9	133.4	153.9
Atp5g1	1.00503	0.9471	26.42	26.29	27.12	30.81	29.34	31.12
Atp5g2	1.48052	0.002953	33.83	26.02	26.01	56.55	33.71	54.71
Atp5g3	1.25998	0.0001535	96.84	108.8	101.8	155.9	143.1	142.7
Atp5h	1.08666	0.194	165.7	170.3	170.1	215.6	195.2	215
Atp5j	1.08508	0.2055	113.4	118.4	113.7	145.3	137.1	144.4
Atp5j2	1.22171	0.001103	61.28	60.76	60.21	87.83	80.92	84.71
Atp5k	0.991737	0.9289	89.14	91.82	84.53	114.2	91.94	93.15
Atp5l	1.29468	3.002e-05	164	158.8	166.5	249.2	224.3	247.7
Atp5o	1.25911	4.972e-05	122.7	120.7	120.7	178.4	170.8	172.7
Atp5s	0.623257	0.001517	6.086	5.558	5.042	3.206	3.923	4.388
Atp5sl	0.640336	4.121e-05	9.294	9.261	9.02	6.643	7.177	5.971
Atp6ap1	1.05892	0.363	217.8	215.7	212.7	265.3	255.1	258.2
Atp6ap2	1.39204	1.73e-07	56.14	59.01	61.33	97.77	85.22	96.87
Atp6v0a1	0.690733	3.659e-08	34.26	34.1	31.61	28.49	27.26	22.7
Atp6v0a2	1.04252	0.5581	26.94	26.4	23.14	30.83	29.78	30.07
Atp6v0a4	1.02983	0.9227	0.2148	0.2253	0.4588	0.5173	0.2999	0.2663
Atp6v0b	1.59992	3.623e-16	76.26	79.66	76.41	139.8	142.9	141.5
Atp6v0c	1.24747	9.724e-05	240.3	243.4	221.6	332.2	333.5	335.7
Atp6v0d1	1.07304	0.2647	79.27	78.93	74.78	99.23	93.45	91.78
Atp6v0d2	53.1133	1.74e-256	1.175	0.4093	0.6614	49.81	58.72	58.8
Atp6v0e	1.18707	0.005823	29.31	29.63	29.69	40.99	38.58	40.23
Atp6v0e2	0.608108	9.918e-18	86.47	85.65	80.38	59.53	54.44	60.39
Atp6v1a	1.59339	9.72e-16	37.44	39.31	37.62	74.8	66.38	66.58
Atp6v1b2	2.15397	6.845e-40	59.51	63.13	60.73	158.7	139.6	152.4
Atp6v1c1	1.21209	0.001967	28.23	26.87	27.73	39.39	38.48	36.41
Atp6v1d	0.988841	0.885	39.99	42.98	39.36	46.62	43.56	47.49
Atp6v1e1	1.15669	0.02792	78.51	72.63	79.86	110.3	95.89	97.87
Atp6v1f	1.05541	0.4568	94.63	98.35	89.54	113	106	120.4
Atp6v1g1	1.32427	2.76e-06	72.94	75.69	76.74	116.5	105.7	117.7
Atp6v1g2	0.789658	0.1492	7.155	6.262	6.424	7.321	5.004	5.16
Atp6v1h	1.69807	1.891e-14	12.61	14.83	14.54	29	26.56	26.16
Atp7a	1.19532	0.05697	4.75	5.391	4.321	6.201	7.595	5.988
Atp7b	0.839499	0.5623	0.1115	0.07824	0.1411	0.0788	0.1428	0.05532
Atp8a1	0.368312	9.284e-50	280.5	252.2	248.4	106.4	106	114.6
Atp8a2	0.942504	0.8312	3.302	3.4	2.118	5.051	1.918	2.415
Atp8b1	2.41329	8.094e-39	4.136	4.432	4.461	11.39	13.17	11.53
Atp8b2	1.38396	1.866e-06	24.42	24.37	26.52	41.21	41.65	36.02
Atp8b4	3.03564	1.561e-06	0.2526	0.3181	0.3306	1.394	1.66	0.8614
Atp8b5	0.607771	0.05155	0.3054	0.2127	0.2968	0.1347	0.1433	0.1041
Atp9a	0.764294	2.666e-06	61.6	61.52	57.43	55.37	51.71	49.78
Atp9b	0.733262	4.364e-08	19.2	19.35	18.69	15.85	16.3	15.55
Atpaf1	0.876423	0.2472	10	10.92	9.683	10.99	8.879	10.55
Atpaf2	0.804631	0.03434	14.36	13.99	14.2	13.15	11.93	13.6
Atpif1	1.1595	0.02306	82.57	79.91	79.28	114.2	101.6	103.1
Atr	1.00593	0.9476	11.34	12.17	10.41	12.09	13.49	13.33
Atraid	0.871154	0.02467	72.37	74.08	72.25	72.18	72.1	72.36
Atrip	0.794159	0.08192	5.19	5.918	6.388	5.527	4.98	5.15
Atrn	0.639714	6.88e-15	60.26	57.6	53.95	42.13	41.8	41
Atrnl1	1.04121	0.7098	3.112	3.874	3.141	4.611	3.915	3.51
Atrx	1.01086	0.8797	78.68	83.64	83.57	90.71	94.04	98.14
Atxn1	0.605249	5.451e-09	12.36	9.519	12.38	7.064	7.765	8.719
Atxn10	1.11358	0.0922	64.49	61.68	62.43	84.77	74.2	79.99
Atxn1l	0.853344	0.007499	12.25	11.84	11.77	11.77	11.5	11.51
Atxn2	0.794214	0.000345	43.12	46.34	40.43	37.28	41.18	38.84
Atxn2l	1.0746	0.2846	26.21	27.88	24.3	32.63	32.81	30.5
Atxn3	0.852635	0.0388	19.32	21.42	23.71	20.33	20.95	21.24
Atxn7	0.711334	9.916e-08	5.828	5.97	5.858	4.702	4.731	4.808
Atxn7l1	0.63512	1.545e-09	14.43	14.56	14.54	10.02	11.22	10.03
Atxn7l2	0.861009	0.3618	2.549	2.261	2.373	2.371	2.414	2.16
Atxn7l3	1.07564	0.2736	14.23	14.72	13.63	17.86	17.6	16.69
Atxn7l3b	0.665772	1.947e-12	41.14	38.72	38.64	29.42	31.67	28.56
AU019823	1.21807	0.0255	7.94	8.111	8.208	10.28	11.57	11.93
AU021092	0.672124	0.008556	5.493	6.88	6.008	4.075	4.163	5.566
AU022252	0.840197	0.009501	6.65	6.319	6.138	6.431	6.01	5.768
AU040320	1.21605	0.008738	10.77	10.95	10.36	14.75	14.41	15.35
AU041133	0.733872	0.2182	1.575	1.558	1.651	1.545	0.8403	1.367
Auh	0.953596	0.5478	20.55	20.2	19.67	21.8	20.5	23.15
Aunip	4.47535	3.912e-10	0.2097	0.1259	0.103	1.986	1.93	1.716
Aup1	0.910607	0.1778	32.36	32.86	30.35	31.48	33.91	33.61
Aurka	15.0324	3.091e-66	0.4242	0.3469	0.4732	11.05	10.35	12.12
Aurkaip1	1.23004	0.002543	35.85	36.87	37.29	52.63	48.23	53.39
Aurkb	19.7393	1.104e-75	0.09703	0.3954	0.4374	13.99	14.76	15
Auts2	0.595635	6.106e-11	42.74	41.37	45.06	34.54	24.94	27.84
Aven	1.26155	0.1337	1.707	2.096	1.817	2.779	2.999	2.461
Avil	5.37401	0.007147	0.795	0.709	0.7291	16.27	0.4181	0.4048
Avl9	0.751164	4.182e-05	11.63	13.31	11.67	9.864	10.63	10.77
Avpi1	1.53315	2.052e-05	12.08	13.19	12.4	23.43	21.55	21.66
AW011738	0.620886	0.07672	1.389	1.179	0.6635	0.7566	0.625	0.6316
AW146154	0.799406	0.1466	2.308	1.932	2.292	1.78	1.89	2.191
AW209491	1.02901	0.8488	3.923	3.921	4.387	4.607	5.082	4.65
AW549877	0.791576	0.0001082	18.71	20.04	18.85	17.54	16.34	17.94
AW551984	3.04407	2.308e-06	0.5632	0.4829	0.2913	1.78	2.366	1.914
AW554918	0.596089	1.28e-09	6.508	6.495	6.59	4.341	4.437	4.367
Axin1	0.939484	0.4076	17.44	18.15	16.31	18.42	19.83	17.26
Axin2	0.516307	6.743e-11	9.748	11.04	9.398	5.75	6.245	5.44
Axl	3.85038	2.112e-79	69.2	87.71	81.23	349.1	351.1	345.6
Azgp1	0.652387	0.05962	0.3096	0.3763	0.5916	0.1458	0.1454	0.2346
Azi2	0.871396	0.03756	37.1	39.61	40.35	37.97	37.94	40.13
Azin1	1.1078	0.3671	68.88	63.6	92.49	106.9	79.07	98.23
Azin2	2.2974	1.648e-08	2.097	3.133	3.462	8.605	8.355	6.983
B230118H07Rik	0.66725	3.655e-05	19.85	21.13	21.04	16.66	13.24	16.71
B230216G23Rik	1.31613	0.3149	0.3934	0.2807	0.5362	0.7095	0.6555	0.7539
B230217C12Rik	0.688964	0.1116	2.789	2.41	1.768	1.907	1.732	1.472
B230219D22Rik	0.77733	1.797e-05	31.85	33.7	33.15	28.59	28.09	30.56
B230307C23Rik	1.15765	0.608	0.7592	1.027	0.7337	1.453	1.085	1
B230325K18Rik	0.545103	0.03711	0.2854	0.5773	0.4808	0.1729	0.1149	0.3337
B2m	0.981575	0.8227	688.2	641	626.4	691.4	728.2	764
B3galnt1	1.54681	1.679e-05	5.09	5.833	6.413	10.23	10.65	10.05
B3galnt2	0.895832	0.2521	6.088	5.892	5.163	5.461	6.276	5.707
B3galt1	1.10811	0.7615	0.2425	0.2319	0.336	0.6328	0.1752	0.2544
B3galt2	0.193044	9.018e-134	10.58	10.93	10.52	2.103	2.509	2.33
B3galt4	0.987916	0.9582	2.522	2.28	1.842	2.192	2.849	2.418
B3galt5	6.9789	1.449e-23	0.3179	0.1495	0.2183	2.739	1.695	2.276
B3galt6	1.18026	0.3057	1.562	2.103	1.65	2.267	2.303	2.688
B3gat1	0.187245	9.132e-34	12.09	8.664	10.92	1.754	1.83	2.722
B3gat3	1.25693	0.002379	16	17.13	15.18	22.56	22.4	24.42
B3glct	1.31933	0.00012	5.368	5.688	5.244	7.952	8.401	8.24
B3gnt2	1.27642	0.1308	3.236	3.668	2.349	4.287	5.38	3.999
B3gnt3	1.83159	0.1676	0.05086	0.5996	0.5414	0.4133	0.5731	2.012
B3gnt5	0.410371	2.371e-35	25.97	25.09	22.16	10.57	10.97	12.37
B3gnt7	3.49671	4.805e-06	0.02683	0.0345	0.1098	0.5496	1.234	0.4878
B3gnt8	1.05053	0.8504	1.559	3.031	1.989	2.587	3.268	2.143
B3gnt9	1.83668	6.167e-09	4.828	5.57	5.343	9.903	11.54	12.16
B3gntl1	0.564834	5e-07	8.037	7.228	6.178	4.098	4.8	4.626
B430203G13Rik	0.939562	0.8453	0.5056	0.4502	0.2548	0.5499	0.2191	0.4598
B430305J03Rik	1.28994	0.3361	0.04334	0.0867	0.0828	0.1225	0.2035	0.09195
B430306N03Rik	6.78806	6.462e-13	0.1017	0.04018	0	1.136	1.814	0.9193
B4galnt1	0.719168	0.01378	7.328	9.656	12.8	9.21	6.78	8.275
B4galnt3	2.73587	2.244e-17	1.44	1.465	1.227	4.296	4.944	4.245
B4galt1	1.45125	6.863e-06	11.81	13.58	13.63	19.82	25.37	19.63
B4galt2	1.29702	0.0008204	10.39	9.911	9.822	14.9	14.41	15.25
B4galt3	0.965367	0.7709	10.97	10.56	8.403	10.95	11	10.89
B4galt4	0.850156	0.1327	10.43	10.37	9.138	9.26	10.44	9.146
B4galt5	3.63008	6.448e-77	6.046	5.59	5.385	24.13	23.26	24.05
B4galt6	1.08305	0.2613	10.55	10.65	10.39	13.66	11.74	13.53
B4galt7	1.35811	0.0152	4.239	4.686	4.64	7.491	6.923	6.861
B4gat1	0.624382	1.732e-15	37.4	37.47	36.58	27.41	26.26	25.26
B630005N14Rik	0.843699	0.0838	6.944	7.013	7.454	6.369	5.971	8.155
B630019K06Rik	0.828745	0.3347	1.718	1.518	1.475	1.624	1.283	1.431
B930041F14Rik	0.676752	0.0001748	6.997	7.414	6.487	5.65	5.022	5.227
B930094E09Rik	1.03589	0.8969	0.4313	0.3143	0.3178	0.3657	0.4455	0.4706
B9d1	1.18665	0.2636	8.322	8.919	9.419	10.95	12.56	12.91
B9d2	1.08035	0.6533	6.6	5.569	4.718	7.18	6.296	7.287
Baalc	2.5245	0.0001669	0.4211	0.1444	0.1379	1.785	1.977	1.225
Babam1	1.23525	0.001121	21.37	23.17	21.29	32.47	29.94	30.39
Bace1	0.75555	5.318e-06	28.27	29.76	30.14	26.36	24.07	25.29
Bace2	0.502014	4.663e-26	28.93	26.33	26.28	14.49	16.65	15.27
Bach1	2.06194	4.379e-37	14.73	15.88	15.78	37.01	35.85	36.35
Bach2	1.56591	3.025e-05	1.567	1.753	1.306	3.086	2.626	2.649
Bad	1.18682	0.06477	17.31	20.35	20.87	26.88	25.82	26.78
Bag1	1.59273	1.487e-15	38.95	39.64	40.05	72.91	71.56	71.09
Bag2	1.13982	0.5835	2.153	3.485	4.099	5.249	4.297	3.329
Bag3	2.11844	6.044e-32	12.78	13.71	11.66	32.39	29.65	30.56
Bag4	0.778409	0.003816	4.626	4.836	4.563	3.977	3.988	4.409
Bag5	0.576823	1.285e-20	61.82	61.64	61.63	40.15	41.88	39.04
Bag6	1.00282	0.9701	64.21	66.32	56.91	69.2	72.86	71.82
Bahcc1	0.84183	0.04063	2.291	2.901	2.656	2.666	2.423	2.432
Bahd1	1.26909	0.003015	7.896	7.581	7.015	10.78	10.61	11.18
Baiap2	0.855121	0.02406	21.35	22.76	23.43	23.26	19.95	22.43
Baiap2l1	0.622998	0.1414	0.28	0.2613	0.2428	0.2677	0.03093	0.1048
Bak1	2.26263	6.988e-26	12.57	11.03	9.962	28.25	30.59	28.31
Bambi	1.66844	0.001575	0.7216	0.6913	0.6951	1.597	1.375	1.187
Banf1	1.6077	4.417e-13	43.23	43.71	42.69	77.47	76.3	84.35
Bank1	0.88307	0.6391	0.6849	0.8124	0.7477	0.6612	0.8577	0.6851
Banp	1.3633	0.008694	7.383	6.302	7.971	11.65	11.18	10.99
Bap1	0.93174	0.3315	37.34	35.39	35.17	36.25	37.39	40.6
Bard1	5.22706	6.441e-20	0.1418	0.1985	0.2021	1.338	1.296	1.573
Basp1	6.98374	6.792e-32	0.7253	0.7324	0.4746	7.365	6.77	5.398
Batf	2.36854	0.0007507	0.28	0.2881	0.1376	0.9892	1.157	1.579
Batf2	1.24074	0.4556	0.3879	0.7365	0.5899	1.175	0.8326	0.7559
Batf3	1.31294	0.3421	0.7943	1.078	1.355	1.309	2.051	1.986
Bax	2.83431	7.144e-53	23.14	26.15	26.61	88.79	80.1	79.02
Baz1a	1.48607	1.185e-06	11.04	10.83	11.79	17.49	21.28	18.49
Baz1b	1.03195	0.6637	32.97	36.62	34.68	38.08	44.45	40.02
Baz2a	0.864597	0.03169	9.277	9.387	7.95	8.437	8.962	8.761
Baz2b	0.807873	0.0006267	13.61	14.31	13.52	12.32	13.29	12.45
Bbc3	1.68541	0.005785	2.631	2.673	2.206	3.846	5.461	5.923
Bbip1	0.704905	3.783e-06	18.32	15.15	17.48	13.2	13.76	13.66
Bbs1	0.646624	0.0001564	2.041	2.571	2.544	1.877	1.702	1.622
Bbs10	0.76012	0.1051	2.04	2.515	2.084	1.537	2.043	2.084
Bbs12	1.29352	0.08408	2.215	2.244	1.997	3.051	3.403	3.214
Bbs2	0.518602	7.049e-18	11.32	10.78	10.03	6.424	6.032	6.271
Bbs4	0.755708	0.003432	8.394	7.919	6.787	6.838	6.717	6.16
Bbs5	1.28023	0.2246	5.028	3.305	3.752	6.343	4.841	6.656
Bbs7	1.40893	0.01162	4.093	3.535	3.062	5.95	6.056	5.355
Bbs9	0.605752	4.002e-10	13.84	13.16	12.17	8.534	9.375	8.847
Bbx	0.93045	0.3204	9.229	9.512	8.844	9.298	9.556	10.35
BC003331	0.768917	1.195e-05	37	35.75	36.1	31.73	31.96	31.35
BC003965	0.989526	0.9327	5.026	5.827	5.173	6.327	5.191	6.55
BC004004	0.998742	0.9877	32.68	29.81	27.75	34.74	33.92	33.76
BC005537	0.792235	3.414e-05	106.3	109.6	107.6	95.06	99.61	96.85
BC005561	0.827998	0.1124	2.413	2.497	2.056	2.11	2.024	2.392
BC005624	0.940096	0.3952	32.4	33.5	34.99	35.16	35.69	37.05
BC017158	1.09066	0.3453	11.11	12.28	10.68	13.32	14.76	14.38
BC017643	1.32308	0.0002541	16.99	17.61	17.28	25.77	28.35	24.38
BC021891	0.157672	2.644e-16	0.6671	0.6324	0.6231	0.05311	0.05294	0.05126
BC022687	1.61743	0.001528	2.714	2.577	2.475	5.388	4.903	4.466
BC023829	0.971025	0.7301	13.08	14.14	13.64	14.58	15.35	15.28
BC024978	1.08478	0.6656	2.734	3.796	3.804	4.015	4.926	3.979
BC025920	0.743704	0.1874	1.352	1.798	1.249	1.097	1.33	1.151
BC026585	0.761069	0.0006164	45.57	40.66	42.13	32.91	36.34	41.53
BC027231	1.79963	2.12e-05	2.576	2.98	2.49	6.472	5.57	4.993
BC028528	1.65531	0.001369	5.863	5.98	5.169	10.11	12.34	10.93
BC029214	0.614123	7.01e-06	20.26	22.48	23.77	17.06	15.9	12.92
BC030307	0.409802	7.313e-06	1.923	1.45	1.406	0.558	0.6287	0.7962
BC030336	0.798409	0.0034	8.438	9.243	9.849	8.257	7.654	9.055
BC030867	14.1428	1.059e-34	0.05987	0.008555	0	2.2	2.305	2.649
BC031181	0.884663	0.08122	63.19	60.81	59.77	65.43	55.69	63.49
BC034090	1.20949	0.1696	3.619	4.509	3.185	4.826	6.011	4.936
BC035044	1.00575	0.9805	1.007	0.5508	0.654	0.7116	1.076	0.7263
BC037034	1.72381	5.951e-08	6.235	6.3	6.106	11.18	13.36	12.59
BC048403	0.952955	0.7502	2.427	2.615	2.329	2.829	2.575	2.571
BC048546	0.87527	0.7295	0.2618	0.205	0.3262	0.4987	0.1283	0.1242
BC051142	0.718022	0.2515	1.277	0.933	1.396	0.7021	0.667	1.247
BC052040	1.53347	0.01694	1.341	1.108	1.459	2.198	2.043	2.792
BC055324	2.39994	2.032e-06	1.688	1.406	1.09	3.464	4.085	4.901
BC067074	0.62855	3.816e-06	4.394	3.986	3.844	2.727	2.902	2.988
BC068281	0.702904	0.0442	2.214	2.112	2.47	1.442	1.814	2.033
BC100451	0.907079	0.7545	0.6636	0.375	0.5434	0.4902	0.4815	0.576
BC106179	4.68159	6.901e-33	0.5829	0.8919	0.8005	4.391	4.27	4.772
BC107364	0.259715	1.781e-11	0.9138	0.9899	0.9451	0	0	0
Bcam	0.705931	1.696e-07	154.3	192.3	159.6	143.3	130	132.9
Bcan	2.11697	0.02588	0.2257	0.322	0.584	2.335	0.5646	0.8196
Bcap29	0.803183	0.003617	18.68	17.74	19.81	17.09	15.93	18.15
Bcap31	0.958168	0.5056	87.48	88.85	85.93	93.27	94.3	98.3
Bcar1	1.89855	1.158e-23	7.792	8.843	7.899	18.32	17.69	17.51
Bcar3	0.467488	4.904e-40	104.9	99.72	97.43	53.6	53.34	53.03
Bcas1	0.305448	9.967e-80	180.8	160	169	60.44	59.66	56.86
Bcas2	1.05789	0.4658	19.52	21.18	18.14	24.89	22.28	23.73
Bcas3	0.775985	9.578e-05	26.69	25.63	22.9	22.37	21.93	21.93
Bcat1	3.11234	2.132e-09	1.148	0.8042	1.604	5.065	4.89	3.895
Bcat2	1.02568	0.8134	16.05	20.23	22.62	23.84	23.64	21.48
Bccip	1.35792	3.273e-06	33.74	31.87	31.92	50.94	49.87	50.11
Bcdin3d	1.04855	0.826	2.693	2.381	2.722	2.914	3.042	3.367
Bche	0.552444	1.793e-08	5.142	6.106	5.399	3.81	3.23	3.242
Bckdha	0.786708	0.0004454	24.13	26.42	26.5	21.8	24.1	23.04
Bckdhb	0.494485	3.028e-14	22.95	19.07	22.46	13.6	10.65	11.48
Bckdk	1.21858	0.003562	23.25	25.39	21.79	32.24	32.41	33.31
Bcl10	1.25719	0.001717	12.14	11.57	11.67	17.45	17.08	16.13
Bcl11a	2.49666	4.351e-05	0.01425	0.01222	0.01155	0.1019	0.2945	0.2204
Bcl2	1.06858	0.3386	16.33	17.17	15.25	19.11	19.08	21.1
Bcl2a1a	1.6465	0.02301	0.0222	0.07418	0.2433	0.4798	0.5065	0.7286
Bcl2a1b	8.06123	1.661e-46	1.792	1.783	2.214	20.07	24.76	18.73
Bcl2a1d	2.42671	0.0002656	0.251	0.2524	0.1659	1.538	1.207	1.173
Bcl2l1	1.04027	0.7057	74.81	65.9	91.31	102.2	80.11	92.74
Bcl2l11	1.23243	0.04179	4.42	5.025	4.431	6.448	6.995	6.186
Bcl2l12	1.14132	0.3792	6.29	8.284	6.741	9.291	9.718	9.046
Bcl2l13	1.03242	0.6801	4.829	4.798	4.876	5.946	5.845	5.24
Bcl2l2	0.49141	7.678e-33	99.67	91.73	93.78	54.57	49.91	54.56
Bcl3	3.27615	4.481e-13	2.72	2.173	3.137	10.22	12.36	10.4
Bcl6	1.20222	0.014	8.835	8.632	8.115	10.6	12.61	11.87
Bcl6b	2.36854	1.811e-06	1.822	2.266	1.373	5.82	6.092	4.11
Bcl7a	0.784367	0.0005395	8.068	8.71	7.496	6.968	7.05	7.617
Bcl7b	0.700424	6.944e-08	33.77	32.48	30.76	25.32	25.89	25.74
Bcl7c	0.985597	0.8689	10.19	10.44	9.48	11.24	10.96	11.58
Bcl9	0.970406	0.6762	15.79	15.31	15.36	17.56	16.39	17.28
Bcl9l	0.855714	0.0726	4.457	5.472	5.135	4.866	5.283	4.538
Bclaf1	1.04688	0.4928	33.23	36.24	34.41	43.16	39.11	41.53
Bco2	1.31631	0.3403	0.101	0.2381	0.2895	0.4639	0.3557	0.3214
Bcor	0.672963	1.118e-10	11.62	12.71	12.12	9.359	9.491	9.014
Bcorl1	0.65198	4.113e-07	6.373	6.244	5.986	4.236	5.275	4.214
Bcr	1.42761	3.347e-09	9.228	9.238	8.481	14.17	14.84	14.84
Bcs1l	1.11922	0.4097	5.885	5.681	5.361	7.407	7.466	6.769
Bdh1	1.16635	0.4585	4.343	3.118	6.445	6.86	4.873	6.806
Bdh2	0.401369	7.018e-07	2.781	3.116	3.477	1.056	1.573	1.251
Bdkrb2	0.825763	0.5145	0.4775	0.5595	0.417	0.5848	0.3886	0.2605
Bdnf	4.23981	1.261e-08	0.0001358	0.0248	0.03369	0.6327	0.3203	0.374
Bdp1	0.861486	0.03173	13.29	14.73	15.01	13.43	14.75	14.02
Bean1	0.56035	1.776e-08	8.602	7.085	7.507	5.818	4.303	4.445
Becn1	1.15277	0.02035	64.3	62.07	64.62	84.42	79.46	86.61
Begain	1.45085	0.2116	0.6722	0.3621	0.527	0.7975	1.424	0.6863
Bend3	0.946163	0.6784	1.527	1.759	1.669	1.802	1.822	1.715
Bend4	1.24522	0.2405	0.8636	0.7484	0.4967	0.8578	1.259	0.907
Bend5	0.54333	0.01693	0.5093	0.6886	0.6095	0.3322	0.1472	0.2138
Bend6	1.28904	0.4087	0.8506	0.7521	0.7615	2.085	0.749	0.7976
Bend7	0.49107	0.0002202	2.074	2.234	2.042	0.9769	1.345	0.943
Best1	0.709906	0.1874	0.9256	0.981	0.9684	0.9265	0.7243	0.491
Best3	0.49107	0.004096	0.8458	0.9022	0.8536	0.5559	0.3694	0.2862
Bet1	0.930127	0.4044	19.07	18.42	18.5	19.12	17.6	22.43
Bet1l	0.856426	0.05455	22.12	19.19	19.5	20.35	18.57	20.02
Bex2	1.15725	0.7466	1.421	1.55	1.503	4.844	0.6117	0.6533
Bfar	0.921273	0.2245	31.91	31.82	31.63	33.81	33.41	32.6
Bfsp1	1.49942	0.1203	0.5192	0.3845	0.4445	1.051	0.82	0.6867
Bfsp2	0.158659	6.724e-35	8.41	7.115	6.676	0.9753	1.236	1.168
Bgn	2.20534	5.634e-14	87.67	116.5	100.4	234	326.2	205.4
Bhlhb9	1.15869	0.2453	5.159	6.506	5.139	7.27	8.33	6.804
Bhlhe22	2.47426	1.402e-19	2.079	2.598	2.318	6.69	6.533	7.17
Bhlhe40	0.985215	0.905	55.22	73.67	48.07	69.93	74.51	53.98
Bhlhe41	1.14045	0.08863	8.33	10.29	8.826	12.49	11.22	12.08
Bhmt2	0.348203	2.172e-13	3.859	4.857	4.659	1.407	1.659	1.921
Bicc1	1.56645	3.446e-08	19.04	21.91	20.55	32.2	44.18	33.56
Bicd1	0.32466	5.545e-54	50.76	48.55	54.58	19.77	16.19	20.62
Bicd2	1.46277	3.013e-09	18.75	19.85	18.11	31.72	28.53	34.22
Bid	3.47256	1.555e-08	0.4502	0.8043	1.137	4.029	4.227	3.479
Bik	2.65921	0.0002451	0.5671	0.6564	0.2786	2.364	1.704	2.733
Bin1	1.64137	4.733e-11	11.07	10.28	9.277	18.34	21.1	18.05
Bin2	5.60223	2.892e-12	1.229	0.5621	0.4315	5.176	8.866	4.427
Bin3	2.76638	4.593e-38	6.935	6.736	6.42	22.71	21.5	20.22
Birc2	0.755079	6.031e-06	21.78	22.08	21.3	18.97	18.57	18.29
Birc3	1.18362	0.1856	9.367	9.413	8.219	9.87	14.97	11.77
Birc5	23.0229	8.442e-102	0.3098	0.2682	0.3672	12.06	10.54	14.38
Birc6	0.835841	0.001852	35.4	36.58	35.18	34.07	35.49	32.34
Bivm	0.964799	0.7543	7.786	7.048	6.664	7.783	7.773	7.969
Blcap	0.954032	0.5658	16.92	17.39	15.87	18.33	17.75	18.38
Blm	1.09733	0.5551	2.135	1.564	1.536	2.419	1.899	2.199
Blmh	1.11876	0.1276	32.26	29.88	32.72	38.1	42.54	40.15
Blnk	5.14083	5.702e-18	0.751	0.5035	0.7702	3.479	6.216	3.887
Bloc1s1	1.13974	0.04847	146.6	148.6	148.3	193.3	178.5	203.3
Bloc1s2	1.31649	0.003693	17.06	15.72	16.36	24.92	23.16	25.76
Bloc1s3	1.10328	0.4397	5.094	5.388	4.687	6.654	6.197	6.294
Bloc1s4	1.13839	0.4564	3.071	3.616	3.822	4.485	4.499	4.803
Bloc1s5	0.548742	3.037e-14	16.47	17.82	15.55	10.12	9.867	10.85
Bloc1s6	1.40036	0.001528	3.285	3.693	3.218	4.866	6.032	5.556
Blvra	2.23457	1.636e-13	7.018	7.472	6.719	17.35	20.62	17.75
Blvrb	1.06182	0.5969	14.7	14.87	13.75	15.93	18.22	18.34
Blzf1	0.913578	0.3117	10.67	9.895	9.45	11.16	9.564	10.35
Bmf	0.609966	5.711e-08	6.346	5.845	7.011	4.239	4.644	4.309
Bmi1	0.942909	0.4272	35.85	34.49	36.99	37.02	37.63	40.38
Bmp1	2.97729	3.169e-50	16.38	22.73	19.36	67.62	68.14	63.32
Bmp15	0.947219	0.8655	0.4195	0.2772	0.3148	0.3952	0.3118	0.3496
Bmp2	0.981656	0.9516	0.361	0.3676	0.3079	0.3614	0.2966	0.4925
Bmp2k	0.58528	2.879e-17	15.83	16.54	15.5	10.77	9.743	11.25
Bmp3	0.0979371	1.071e-23	4.106	9.907	6.979	0.4247	1.156	0.5508
Bmp4	0.415235	0.0007313	1.24	2.791	1.808	0.7879	0.9317	0.5557
Bmp5	0.594398	0.002219	2.275	2.585	2.131	1.483	2.089	1.043
Bmp6	0.234555	7.799e-17	4.527	6.412	5.069	0.9407	1.896	1.069
Bmp7	0.247757	3.462e-77	70.37	66.32	62.15	15.81	20.83	19.05
Bmper	1.06588	0.8149	0.5922	0.8523	1.524	1.325	1.417	0.8975
Bmpr1a	1.18329	0.004142	55.08	58.22	58.91	77.65	75.94	78.42
Bmpr1b	0.28185	4.019e-05	0.2735	0.9532	0.6581	0.1572	0.1285	0.0311
Bmpr2	0.798575	0.0003859	25.54	27.98	28.3	25.34	23.05	25.93
Bms1	1.13768	0.04888	9.259	9.805	9.308	12.59	12.29	11.91
Bmx	0.677175	0.001664	3.698	5.017	4.976	3.432	3.472	3.541
Bmyc	0.903064	0.502	6.964	7.72	8.375	7.342	7.765	8.509
Bnc2	0.322641	3.702e-07	6.267	14.59	10.29	2.622	5.688	2.605
Bnip1	1.02937	0.8146	9.181	9.325	8.421	11.28	9.793	10.44
Bnip2	1.27209	3.176e-05	61.38	67.83	62.79	93.7	92.2	92.48
Bnip3	0.397493	2.943e-29	33.93	38.41	41.47	19.28	14.59	17.14
Bnip3l	0.678208	6.887e-10	114.4	113.9	113.2	86.28	81.39	95.57
Boc	0.415811	1.56e-05	1.421	3.258	2.229	0.9957	1.369	0.7557
Bod1	0.916178	0.2303	39.6	39.16	39.54	41.28	38.38	43.46
Bod1l	0.908148	0.1487	8.782	8.148	8.384	8.613	9.32	8.21
Bok	1.70432	0.0005319	50.53	52.84	89.97	141.5	90.32	144.9
Bola1	1.13824	0.538	3.453	5.694	5.111	5.912	5.487	7.427
Bola2	1.51341	3.225e-06	16.37	15.87	17.09	29.03	25.74	30.67
Bola3	1.3422	0.007187	14.85	13.12	15.74	24.49	20.35	22.16
Bop1	1.37516	3.519e-05	8.013	7.815	7.923	12.51	13	11.8
Bora	2.83235	3.761e-10	0.8603	0.7462	0.9174	2.813	2.799	3.329
Bpgm	1.06586	0.4555	19.66	20.42	21.09	26.49	24.57	23.17
Bphl	0.831795	0.07315	12.65	13.69	11.92	11.94	12.5	11.66
Bpifb5	1.44744	0.177	0.1633	0.2941	0.321	0.4386	0.6442	0.5644
Bpifc	3.06949	4.969e-06	0.06759	0.05795	0.1143	1.122	0.6667	0.6764
Bpnt1	1.22502	0.001877	30.66	29.01	28.92	41.45	41.82	40.28
Bptf	0.859816	0.00817	18.43	18.87	17.92	18.41	18.46	17.14
Braf	0.578946	5.839e-20	23.11	23.24	23.57	15.09	15.03	15.79
Brap	0.910922	0.1747	26.26	27.12	26.05	29.17	25.1	28
Brat1	0.957683	0.6896	5.69	7.014	6.387	6.275	7.039	7.554
Brca1	15.6382	3.537e-86	0.3196	0.5481	0.4145	10.97	10.23	11.82
Brca2	1.38386	0.00584	0.9874	0.8744	0.7391	1.357	1.311	1.46
Brcc3	0.655242	5.691e-08	14.49	14.66	15.63	10.8	10.38	11.99
Brd1	0.905571	0.1416	13.34	14.93	13.92	14.58	15.07	13.87
Brd2	0.779975	1.022e-05	91.81	90.18	85.41	81.23	80.01	75.98
Brd3	0.877822	0.05474	15.17	15.98	14.74	14.36	15.61	15.86
Brd4	1.07096	0.3152	15.18	16.88	14.55	18.87	19.04	18.96
Brd7	0.769824	0.0002108	19.76	18.55	20.2	16.67	18.61	15.86
Brd8	0.834856	0.003709	19.8	18.95	18.2	17.92	18.44	17.65
Brd9	0.910228	0.1934	14.96	13.92	14.16	14.57	15.42	14.47
Brdt	0.505962	1.133e-06	2.694	2.628	2.882	1.666	1.471	1.378
Bre	1.30695	5.578e-05	26.57	26.77	23.92	39.42	36.48	39.25
Brf1	0.851631	0.02247	16.58	15.44	16.9	15.79	16.5	15
Brf2	0.936908	0.6872	4.64	5.239	4.211	5	5.229	4.782
Bri3	0.850805	0.03375	36.19	38.32	39.92	37.37	35.23	37.99
Bri3bp	0.639271	1.242e-07	6.666	6.912	6.437	4.476	4.999	4.986
Bricd5	1.61071	0.08412	0.4409	0.4861	0.8252	1.78	1.183	1.146
Brinp1	2.15696	0.01024	0	0.0571	0.0818	0.4941	0.1876	0.1211
Brinp2	2.80694	4.904e-06	0.01262	0.01061	0.01003	0.3208	0.1618	0.1449
Brip1	3.93128	3.474e-15	0.1937	0.2299	0.2238	0.978	1.297	1.173
Brix1	1.31067	0.001118	16.47	18.42	17.05	26.31	25.99	25.75
Brk1	0.904505	0.09267	102.7	98.51	98.21	102.6	102.9	102.4
Brms1	1.19806	0.0841	10.47	9.459	10.87	13.95	13.62	14.47
Brms1l	1.14314	0.1054	8.774	8.104	8.652	11.5	10.76	10.92
Brox	1.01781	0.8056	60.58	61.64	59.16	75.27	65.11	69.63
Brpf1	1.27695	0.001597	8.11	8.272	7.622	10.67	12.53	11.82
Brpf3	0.768651	0.0005092	8.603	10.06	10.26	8.35	8.833	8.094
Brsk1	1.59549	0.0004003	2.949	3.305	3.105	6.865	5.353	5.139
Brsk2	0.620929	4.849e-06	9.942	9.862	8.702	7.885	6.002	5.974
Brwd1	0.765673	2.502e-06	33.37	33.88	33.38	28.38	30.29	28.95
Brwd3	1.14973	0.1937	2.631	2.72	3.185	3.616	4.021	3.574
Bscl2	1.04844	0.5144	23.2	25.88	22.9	29.85	27.79	28.37
Bsdc1	0.685391	2.933e-10	41.86	41.09	40.23	32.25	31.38	32.12
Bsg	1.11288	0.1129	302.8	303.9	297.7	375.3	368.3	401.6
Bsn	0.844811	0.4655	0.4889	0.4971	0.4821	0.6998	0.2657	0.4233
Bst1	2.4863	0.0001825	0.3565	0.4643	0.3586	1.385	1.523	1.691
Bst2	0.760489	0.02274	24.36	22.81	18.74	15.53	20.44	20.69
Btaf1	1.00248	0.9762	5.709	5.684	5.307	5.911	6.748	6.399
Btbd1	0.838684	0.003076	36.74	35.93	37.56	34.22	34.75	36.13
Btbd10	1.13642	0.07278	11.6	11.67	11.51	14.74	15.85	14.47
Btbd11	0.585443	0.03808	0.5481	0.6695	0.585	0.3639	0.4524	0.2266
Btbd16	6.89715	9.289e-35	0.4332	0.5128	0.5088	4.965	3.488	5.243
Btbd19	1.77239	0.002853	2.717	2.684	2.08	5.634	5.048	5.479
Btbd2	0.956469	0.5681	17.03	18.93	18.85	20.95	19.74	19.01
Btbd3	0.693708	1.503e-09	17.72	19.59	19.15	14.8	14.72	15
Btbd6	0.742519	0.001421	10.58	10.5	9.601	9.447	7.847	8.419
Btbd7	0.881725	0.06304	9.805	10.86	9.638	10.22	10.24	9.957
Btbd8	0.514841	0.007301	1.972	1.947	1.765	0.9398	0.6891	1.168
Btbd9	1.05036	0.5988	4.155	3.794	3.201	4.667	4.281	4.354
Btc	113.378	0	0.2231	0.1834	0.3045	44.72	39.78	52.69
Btd	0.670124	7.169e-10	20.32	19.76	18.52	14.23	15.23	15.05
Btf3	1.44653	1.815e-10	147.7	144.2	140.6	240.4	225.3	246.5
Btf3l4	1.26672	0.0001798	35.3	39.08	36.1	54.45	50.9	54.29
Btg1	1.73748	2.268e-16	6.96	8.372	7.764	15.9	15.98	14.1
Btg2	1.3566	0.001848	4.818	5.162	5.669	7.856	8.973	7.535
Btg3	1.99557	0.02852	4.331	1.263	5.255	4.569	12.16	9.117
Btk	4.02224	6.148e-14	0.6339	0.6479	0.6987	2.963	4.624	3.237
Btla	2.45888	0.001708	0.1979	0.1838	0.135	0.4428	1.084	0.4949
Btrc	0.599279	8.61e-13	5.955	5.859	5.406	4.081	3.781	3.786
Bub1	30.9743	5.102e-92	0.1248	0.0936	0.1277	10.27	10.19	13.39
Bub1b	4.61394	5.463e-47	5.259	3.902	5.465	25.47	25.91	27.85
Bub3	1.29531	2.097e-05	29.2	28.51	28.11	40.84	42.81	42.95
Bud13	0.911364	0.5158	5.324	5.206	5.09	5.607	5.971	4.531
Bud31	1.56006	1.163e-10	38.89	36.07	33.43	63.84	65.63	63.63
Bysl	1.9564	7.281e-10	1.873	2.296	1.909	4.383	4.912	4.643
Bzw1	1.27262	0.000118	100.7	98.22	105.8	142.2	143.7	155.4
Bzw2	1.56114	9.029e-10	21.28	20.84	19.26	33.99	41.55	33.91
C030039L03Rik	0.67882	0.0003127	8.218	8.015	7.877	6.793	5.23	6.347
C130026I21Rik	2.10526	0.002111	0.1431	0.05961	0.1581	0.542	1.109	0.5951
C130050O18Rik	2.00694	0.01287	0.131	0.2471	0.08581	0.5923	0.738	0.3812
C130074G19Rik	0.438911	1.084e-31	33.04	42.61	35.35	17.97	19.18	18.11
C1d	0.96737	0.7096	13.63	15.14	15.22	16.91	15.18	16.35
C1galt1	1.23936	0.02162	6.914	6.807	7.233	8.877	10.55	10.25
C1galt1c1	0.908211	0.2555	17.24	16.46	17.68	17.08	17.81	18.06
C1qa	5.42266	5.696e-88	32.76	25.26	29.56	166.2	210.2	167.6
C1qb	5.68043	1.489e-96	36.77	28.93	32.56	196.3	247.3	195.2
C1qbp	1.49081	6.496e-09	19.54	18.98	18.78	33.61	34.02	29.96
C1qc	5.84013	2.065e-66	31.39	21.15	25.95	157.7	208.5	159.2
C1ql2	12.261	1.788e-27	0	0	0	2.588	1.481	3.039
C1ql3	1.06058	0.4971	26.33	25.83	27.81	32.69	27.65	36.12
C1qtnf1	1.39204	0.004124	6.759	10.31	9.956	14.31	14.86	14.3
C1qtnf2	1.73797	8.893e-05	6.71	5.92	5.767	10.5	15.05	11.75
C1qtnf4	0.327145	5.741e-06	0.8292	1.226	0.9165	0.1465	0.1168	0.1885
C1qtnf5	2.0181	1.935e-06	2.924	3.902	3.588	8.389	8.907	7.995
C1qtnf6	2.31659	1.79e-20	13.2	10.06	13.22	29.76	36.82	30.07
C1qtnf7	0.584956	0.008199	3.313	3.753	2.509	1.327	2.8	2.009
C1qtnf9	0.40416	5.154e-09	4.525	6.988	5.638	2.681	2.876	1.968
C1ra	0.942491	0.4891	25.12	27.2	25.83	25.88	32.9	25.12
C1rl	1.36207	0.1701	0.6753	0.6412	0.5968	0.9335	1.185	1.002
C1s1	0.92057	0.4049	133.8	154.1	146.9	128.2	188.6	138.8
C2	0.217186	4.015e-14	30.11	50.56	41.09	6.376	16.37	6.751
C230052I12Rik	1.70775	0.0004936	2.5	2.533	2.884	5.325	5.549	5.132
C2cd2	1.12319	0.2859	2.032	2.2	2.151	2.582	2.612	2.997
C2cd2l	1.1628	0.08391	4.01	4.571	4.648	5.946	5.921	5.723
C2cd3	0.941315	0.4294	14.45	12.85	12.39	13.73	14.66	14.03
C2cd4d	0.184156	7.052e-15	6.041	5.943	3.931	0.6098	0.9623	0.7357
C2cd5	0.904254	0.3262	4.577	5.119	3.951	4.763	4.928	4.354
C3	0.639493	6.558e-07	278.7	249.8	224.8	206.5	195.8	146.3
C330007P06Rik	0.709808	4.863e-08	26.26	29.56	28.11	22.51	21.75	23.44
C330011M18Rik	1.62394	0.09919	0.2892	0.5086	0.2131	1.063	0.5704	0.6838
C330013J21Rik	0.638474	0.1045	2.096	2.134	3.646	1.573	1.353	1.705
C330018D20Rik	0.835899	0.2148	4.927	5.515	5.968	5.923	4.723	4.823
C330027C09Rik	8.98177	1.23e-60	1.111	1.038	1.1	11.82	11.23	15.25
C3ar1	6.3291	1.063e-68	2.149	1.806	1.973	12.43	18.38	13.23
C4b	1.028	0.752	215.4	238.8	186.6	248.3	265.7	235.1
C530008M17Rik	0.397217	3.735e-35	15.69	15.75	14.05	7.136	5.923	7.206
C5ar1	3.08656	2.732e-12	1.726	1.05	1.846	5.133	6.501	5.463
C5ar2	2.0806	0.002488	0.2347	0.3663	0.4279	0.7625	1.124	0.9592
C6	4.7338	3.628e-10	0	0.01901	0.07262	1.018	0.7287	0.7055
C7	0.332632	3.845e-05	1.441	5.23	5.722	1.381	1.872	1.149
C730034F03Rik	0.624468	0.02446	2.721	2.751	2.608	1.734	1.635	1.984
C77080	0.614762	1.49e-05	7.912	10.19	7.413	5.497	7.336	4.922
C78339	0.839499	0.01411	36.93	39.21	40.78	36.9	34.09	40.61
C87436	0.907142	0.295	7.632	7.794	7.113	8.023	7.555	7.636
C8g	0.735909	0.2542	0.7594	0.4185	0.3553	0.4216	0.3056	0.1973
CAAA01147332.1	1.30722	0.1276	23.99	33.31	31	34.05	39.84	59.44
Caap1	1.15597	0.4182	1.675	2.078	2.016	2.672	2.407	2.631
Cab39	0.956012	0.5585	53.26	55.48	64.21	65.87	59.78	62.59
Cab39l	0.664942	1.651e-08	77.78	67.63	69.15	57.71	47.29	57.13
Cabin1	0.840372	0.006621	7.549	8.372	7.531	7.294	7.587	7.549
Cables1	1.08809	0.6687	1.478	1.288	1.158	1.465	2.007	1.417
Cables2	0.970998	0.7809	8.196	8.755	9.147	9.575	9.474	9.789
Cabp1	0.95396	0.8793	1.563	1.603	2.442	2.911	1.556	1.549
Cabp7	0.739796	0.3742	0.2239	0.1483	0.09998	0.2301	0	0.03701
Cabyr	0.74701	0.2812	0.3337	0.229	0.3005	0.3065	0.125	0.09072
Cacfd1	0.984355	0.8595	18.93	22.13	20.56	23.02	23.06	23.11
Cachd1	0.744271	0.0006781	6.124	6.778	6.656	6.483	5.116	4.893
Cacna1a	0.523151	9.204e-16	10.55	10.38	9.182	5.924	6.359	5.441
Cacna1b	2.97523	0.002426	0.1728	0.1006	0.1617	1.447	0.2664	0.3255
Cacna1c	0.558798	1.22e-06	2.823	2.794	2.193	1.617	1.967	1.307
Cacna1d	2.05196	1.054e-08	0.6152	0.5507	0.5827	1.466	1.444	1.305
Cacna1e	0.613613	0.01654	0.5809	0.516	0.53	0.3824	0.3501	0.3221
Cacna1g	0.724069	0.1162	0.4459	0.4793	0.7084	0.4656	0.4687	0.3692
Cacna1h	4.43213	5.572e-24	0.8229	1.529	1.081	7.487	6.344	5.224
Cacna1s	0.0853775	3.658e-37	2.575	1.599	1.945	0.1256	0.1356	0.09094
Cacna2d1	1.47519	0.000307	5.318	5.172	5.953	11.53	7.663	8.546
Cacna2d4	1.03093	0.928	0.1463	0.1672	0.2263	0.1378	0.2746	0.2365
Cacnb1	0.591152	0.0003077	3.223	3.522	3.611	2.174	2.526	2.049
Cacnb3	0.354044	1.894e-22	23.77	20.72	26.42	12.13	8.069	8.062
Cacnb4	0.820685	0.7072	0.1399	0.2628	0.2288	0.4903	0.02508	0.04821
Cacng4	2.43682	3.489e-05	0.01528	0.006616	0.01251	0.3131	0.2009	0.09726
Cacng7	0.790206	0.311	1.551	1.475	1.627	1.849	1.183	1.014
Cactin	1.12732	0.1871	6.126	6.801	6.784	8.379	8.48	8.534
Cacul1	0.9828	0.809	9.682	9.488	9.33	10.75	10.38	10.71
Cacybp	0.834799	0.006516	39.83	38.89	37.93	37.72	34.83	37.93
Cad	0.914845	0.2342	5.411	6.011	5.238	5.509	6.268	5.591
Cadm1	2.04769	1.093e-33	28.78	31.96	26.9	71.99	67.54	65.3
Cadm2	0.401091	4.626e-47	29.24	32.77	30.89	14.2	13.15	14.82
Cadm3	0.321747	3.721e-52	410.8	391	376.5	139.2	133.8	157.7
Cadm4	0.687962	4.532e-06	682.6	620.9	653.8	493.9	491.8	546.4
Cadps2	1.16853	0.614	0.2565	0.3125	0.1879	0.5247	0.2283	0.3069
Cage1	0.421031	1.816e-07	2.426	2.37	2.912	1.221	1.191	0.998
Calca	3.16017	0.05723	3.216	2.734	2.681	31.98	0.8091	1.463
Calcoco1	0.722716	6.223e-08	43.51	46.2	42.16	34.88	36.81	36.63
Calcoco2	0.151144	1.452e-14	3.099	2.71	2.3	0.146	0.3491	0.07513
Calcrl	1.15829	0.1523	3.068	3.309	3.165	3.944	4.368	4.339
Cald1	1.14425	0.1493	67.26	102.9	87.45	108.9	116.5	110
Calhm2	1.41088	0.001745	3.135	3.324	2.897	4.714	5.439	5.084
Calm1	1.41186	2.136e-07	159.8	160.9	155.4	268.1	234.2	262.8
Calm2	1.21976	0.003479	302.9	298.6	324.1	447.1	393.7	444.7
Calm3	0.963876	0.6104	244.6	246.6	252.9	280.3	250.6	285.3
Calml4	1.51824	0.1597	0.7442	1.276	0.8309	2.916	1.652	1.23
Caln1	1.26181	0.3407	0.9737	0.7318	0.8959	1.178	1.566	1.133
Calr	1.52267	4.051e-09	274.9	259.6	233.3	419.8	490.1	420.6
Calr3	0.942471	0.8438	0.4088	0.6571	0.781	0.6258	0.7677	0.5575
Calr4	0.965628	0.8919	1.534	1.292	1.232	1.254	1.582	1.586
Calu	1.95382	1.032e-22	334	314.1	335.6	713.2	738.5	737
Camk1	1.45105	5.572e-08	19.11	20.99	18.07	30.75	35.04	30.75
Camk1d	2.67957	2.465e-15	1.878	1.755	2.344	5.244	7.639	5.831
Camk1g	1.9946	0.01371	0.7162	0.261	0.3228	1.366	1.311	1.042
Camk2a	2.79723	0.003242	0.3679	0.5296	0.2374	3.191	0.9372	0.6213
Camk2b	0.672357	1.93e-06	25.09	23.51	28.2	21.88	16.6	20.07
Camk2d	0.941909	0.3504	43.24	45.73	41.62	47.33	44.68	47.92
Camk2g	0.563857	7.295e-19	23.7	23.75	22.35	16.54	14.18	13.88
Camk2n1	0.518171	4.266e-19	27.93	26.02	29.7	16.27	14.53	18.36
Camk2n2	2.35871	2.37e-05	1.118	1.385	1.425	4.156	3.19	4.558
Camk4	0.521341	0.07205	0.1285	0.1343	0.1348	0.1379	0.03287	0.01585
Camkk1	1.25797	0.2171	1.355	1.111	1.512	1.901	1.881	2
Camkk2	1.27015	0.00639	8.968	10.49	10.03	13.88	16.07	12.97
Camkmt	0.855417	0.4894	3.191	3.774	3.199	2.488	3.668	3.602
Caml	1.06925	0.5051	21.69	18.71	17.36	23.76	22.93	23.44
Camsap1	0.944819	0.4315	12.19	11.82	11.04	12.35	13.1	12.18
Camsap2	0.803461	0.0001933	19.44	18.81	19.22	18.52	16.81	17.15
Camsap3	0.714299	0.2859	0.1246	0.3418	0.255	0.264	0.1404	0.1019
Camta1	0.556248	4.048e-06	5.927	5.543	5.279	4.783	2.611	3.063
Camta2	0.932451	0.3422	9.446	9.958	9.038	10.06	10.74	9.393
Cand1	1.03825	0.5883	30.44	33.04	29.15	35.89	37.1	36.54
Cand2	0.727238	0.01219	3.614	3.727	2.749	2.208	3.237	2.851
Cant1	1.11574	0.09213	20.99	20.95	19.83	26.12	25.41	26.94
Canx	0.903001	0.1426	122.9	113.8	119.2	120.9	123.2	121.7
Cap1	0.861666	0.01444	141.9	134.3	130.4	136.4	130.8	131.4
Cap2	0.901875	0.726	0.4063	0.6304	0.3485	0.3554	0.5087	0.5278
Capg	1.34239	9.224e-07	295.4	281.9	266.8	438.4	416.1	434.9
Capn1	1.08817	0.2799	16.48	14.04	15.9	20.42	19.31	17.67
Capn10	0.789658	0.02154	11.22	10.72	11.48	9.199	10.54	10.1
Capn11	0.474013	0.2583	2.624	0.577	0.02755	1.07	0	0.2448
Capn15	0.972675	0.8643	2.583	3.263	2.712	2.501	3.795	3.219
Capn2	0.74072	1.77e-05	247.6	231.7	265.2	220.4	200.1	207.3
Capn5	1.37259	1.977e-07	39.94	40.55	36.74	63.61	63.57	56.2
Capn6	1.23962	0.09174	3.659	4.15	3.363	4.05	6.448	5.381
Capn7	1.08245	0.2555	12.2	12.52	12.48	14.67	16.18	15.04
Capns1	1.24479	0.0005846	317	330.2	302.5	438	441.2	465.5
Capns2	1.76284	0.03458	0.4274	0.2978	0.08749	0.755	1.003	0.8259
Caprin1	0.997224	0.9712	203.9	196.8	203.8	226.7	228.5	231
Caprin2	1.0749	0.6019	3.525	3.451	2.853	4.004	4.062	3.988
Caps2	0.500104	0.009523	0.4626	0.7244	0.7195	0.1986	0.2646	0.378
Capza1	1.6513	2.919e-19	86.41	86.52	89.21	162.3	162.9	168.1
Capza2	1.10045	0.1224	72.55	71.73	74.51	90.56	89.14	94.27
Capzb	2.26891	2.068e-46	121.8	134.9	121.1	338.3	312.7	326.3
Car10	3.0887	6.25e-07	0.4113	0.5378	0.2694	1.991	1.448	1.907
Car11	0.986684	0.8901	23.69	27.28	24.74	27.11	26.79	31.27
Car12	2.76446	0.0001035	0.2847	0.4106	0.2759	1.061	1.969	1.153
Car13	1.52986	9.271e-06	8.514	10.49	6.971	14.37	15.23	16.08
Car14	0.24115	1.187e-18	7.943	11.26	9.755	2.282	2.834	1.926
Car15	0.613017	0.06792	0.6103	0.5105	0.7038	0.4279	0.2215	0.2161
Car2	4.72725	1.777e-13	0.6894	1.12	1.089	7.346	4.534	8.244
Car3	0.098073	2.33e-05	20.31	191.6	152.5	10.7	28.95	0.2385
Car4	0.298541	6.96e-14	15.32	17.77	12.12	5.672	3.388	5.022
Car5b	0.675768	0.01183	2.711	5.265	4.15	3.411	3.144	2.682
Car6	2.51926	4.646e-07	0	0.01515	0	0.3745	0.498	0.4498
Car7	0.414947	5.695e-05	3.106	2.335	3.423	1.301	0.9723	1.36
Car9	2.57755	4.283e-05	0.03911	0.08383	0.09607	0.7737	0.8086	0.5334
Card10	0.719916	4.978e-05	6.757	7.6	7.175	5.497	5.713	6.377
Card11	6.62077	1.141e-10	0.02479	0.1169	0.08118	0.8056	2.7	1.555
Card6	0.957364	0.8116	1.822	1.644	1.736	1.604	2.266	1.788
Card9	2.95672	5.645e-07	0.5869	0.4793	0.481	2.014	2.493	1.957
Carf	0.719467	0.009912	4.781	4.928	4.051	3.726	3.239	4.159
Carhsp1	1.40114	6.55e-07	16.65	21.01	18.77	30.12	30.51	29.73
Carkd	1.04702	0.5287	30.56	29.98	30.91	37.62	35.73	35.53
Carm1	1.15117	0.04789	11.54	13.14	11.27	15.26	16.84	15.16
Carns1	0.25139	6.15e-120	39.25	40.56	38.82	11.27	10.53	11.9
Cars	1.12451	0.2848	9.917	8.642	10.03	12.2	13.89	10.52
Cars2	1.3615	0.04402	3.448	2.72	3.108	4.196	4.815	5.532
Casc1	0.625421	0.1022	0.6392	0.6237	0.2529	0.3116	0.29	0.2806
Casc3	0.834914	0.008805	13.47	13.83	12.82	13.97	11.98	12.08
Casc4	0.825763	0.008664	26.31	29.4	30.15	27.65	24.13	28.83
Casc5	20.7207	1.446e-100	0.1719	0.1295	0.1535	5.221	4.822	6.085
Casd1	0.831737	0.01276	17.57	18.84	18.96	15.85	18.53	18.02
Cask	1.2773	0.0004629	10.19	12.03	10.72	15.41	17.09	15.63
Caskin1	0.294023	1.167e-11	2.513	2.166	1.731	0.9918	0.4882	0.5043
Caskin2	0.244685	6.213e-113	132.4	141.5	141.6	35.87	38.13	41.32
Casp1	1.42692	0.01162	3.751	3.967	3.861	6.714	7.078	5.393
Casp12	1.43425	4.032e-06	14.13	16.89	16.52	24.85	29.39	23.92
Casp2	1.18132	0.03819	10.81	9.915	9.296	13.88	13	13.47
Casp3	3.47738	3.842e-21	2.022	2.584	2.257	9.921	10.73	8.924
Casp4	1.47182	0.0008935	13.69	13.75	11.84	17.79	27.02	21.64
Casp6	1.6236	1.981e-05	3.723	4.115	3.897	6.688	7.815	7.64
Casp7	1.47662	0.0001435	4.369	4.781	4.565	7.236	7.8	8.319
Casp8	2.73208	5.769e-21	3.943	4.655	3.754	11.71	15.33	12.7
Casp8ap2	0.98758	0.8883	6.387	5.769	6.196	6.843	6.929	6.801
Casp9	0.885952	0.1159	12.81	13.41	12.77	13.54	13.47	12.24
Casq1	0.202641	1.101e-56	29.29	26.05	30.42	6.06	5.61	7.185
Casq2	0.811408	0.1107	17.2	28.88	21.31	16.16	23.42	22.59
Cass4	1.05028	0.8849	0.3198	0.3491	0.1964	0.2599	0.4955	0.3
Cast	1.60147	6.582e-17	24.91	27.08	25.66	47.71	49.28	44.92
Casz1	1.26409	0.4715	0.1889	0.382	0.3256	0.7502	0.2742	0.35
Cat	0.307786	7.556e-85	231.5	226.8	224.4	80.48	84.95	73.32
Catip	1.98894	0.01067	0.3368	0.9205	0.7586	2.171	1.74	1.722
Catsper2	0.418703	1.038e-07	4.4	4.927	4.192	1.742	2.173	2.035
Catsperd	0.680516	0.08339	0.2294	0.1251	0.08536	0.0442	0.05874	0.07584
Catsperg1	0.448444	0.0001119	1.364	1.662	1.33	0.6228	0.5882	0.7643
Cav1	0.303759	4.27e-59	788.6	856.2	911.2	278.7	289.7	314.4
Cav2	0.438911	1.133e-25	245.2	244.3	271.2	118.7	113.3	147.3
Cbfa2t2	0.791028	0.0003657	15.68	15.17	14.49	13.34	13.66	13.68
Cbfa2t3	1.18222	0.3235	2.284	2.68	2.53	2.754	4.173	3.307
Cbfb	2.15099	1.526e-32	22.01	24.3	22.96	57.31	51.86	61.12
Cbl	0.791412	0.0002332	13.16	13.42	13.46	12.8	12.14	11.06
Cblb	0.991751	0.9558	1.649	1.864	1.787	1.811	2.43	1.761
Cbll1	0.624945	1.662e-06	10.89	10.84	10.76	6.501	7.8	8.599
Cbr1	0.741799	0.00198	14.4	16.33	13.66	13.14	11.89	12.23
Cbr2	1.7138	4.06e-12	32.63	28.58	31.67	62.44	56.55	62.7
Cbr3	0.812084	0.2301	4.845	5.036	4.229	3.94	5.108	3.824
Cbr4	0.947948	0.6784	10.9	11.5	12.27	13.97	11.27	12.03
Cbs	0.571134	0.0384	0.7713	0.7714	0.8715	0.5447	0.2417	0.4009
Cbwd1	1.31622	0.04455	3.109	3.349	3.298	5.209	4.521	5.078
Cbx1	0.925946	0.3052	28.14	31.92	27.05	29.49	30.81	31.58
Cbx2	0.633405	9.017e-07	5.394	5.318	5.567	3.891	4.248	3.475
Cbx3	0.976973	0.7643	76.01	80.73	84.43	85.8	85.22	97.09
Cbx4	0.736879	0.0003517	4.853	4.914	4.092	4.006	3.772	3.775
Cbx5	1.00084	0.9914	53.78	57.73	55.78	62.73	59.56	68.18
Cbx6	0.49141	4.822e-36	79.98	78.82	82.44	45.82	43.52	45.3
Cbx7	0.266462	1.899e-90	58.86	62.78	54.49	16.42	18.26	18.25
Cbx8	0.911744	0.5784	1.598	1.639	1.541	1.657	1.585	1.684
Cby1	1.25249	0.01958	12.14	12.6	12.48	19.21	17.41	16.69
Cc2d1a	0.983482	0.8547	10.55	10.61	9.183	11.58	11.77	10.6
Cc2d1b	0.564639	2.297e-23	67.46	66.85	66.36	44.05	42.01	42.48
Cc2d2a	0.984716	0.8759	7.522	9.306	7.413	8.617	9.206	9.431
Ccar1	1.47294	6.902e-10	10.75	11.24	10.2	17.07	19.13	17.93
Ccar2	1.05037	0.4891	11.1	11.4	10.89	13.37	13.91	12.65
Ccbe1	0.278548	7.238e-07	0.3239	0.3967	0.543	0.06538	0.05793	0.01402
Ccbl1	0.753302	0.0975	3.037	3.62	3.084	3.134	2.225	2.818
Ccbl2	0.708235	0.05187	2.517	2.441	3.618	2.623	1.961	2.173
Ccdc101	0.396392	3.771e-22	46.99	39.8	51.08	22.09	18.47	20.3
Ccdc102a	0.587679	2.709e-12	25.11	27.13	25.75	15.79	17.58	18.51
Ccdc103	1.00657	0.9901	0.3212	0.459	0.3799	0.4539	0.5362	0.357
Ccdc106	0.799738	0.4158	0.5668	0.5258	0.6569	0.3668	0.3989	0.6004
Ccdc107	0.691979	0.004865	12.46	12.24	11.56	9.885	10.33	7.864
Ccdc109b	3.83706	1.818e-22	3.21	3.483	3.187	16.26	14.75	16.83
Ccdc112	0.873331	0.3369	3.532	3.331	2.767	2.981	3.299	3.229
Ccdc114	1.12303	0.6051	1.511	2.121	2.125	2.286	2.302	2.898
Ccdc115	1.27324	0.02193	6.7	6.494	7.015	11.04	9.186	9.165
Ccdc117	0.63402	1.282e-10	9.469	9.811	9.103	6.6	7.015	6.749
Ccdc12	1.15109	0.1157	27.07	30.72	28.19	36.88	39.4	37
Ccdc120	1.0163	0.958	0.8973	0.7354	0.605	0.6899	1.041	0.8639
Ccdc122	1.50953	0.01846	2.321	2.446	3.125	4.475	4.249	5.295
Ccdc124	1.27447	0.004222	27.47	27.83	25.19	37.21	35.78	44.09
Ccdc125	2.05053	0.01148	0.1234	0.2618	0.07695	0.4579	0.6098	0.5631
Ccdc126	0.982003	0.9359	1.449	1.699	1.966	1.872	1.531	2.307
Ccdc127	0.979447	0.785	15.32	15.47	16.2	17.42	17.42	17.52
Ccdc129	2.04061	0.006451	0	0.06682	0	0.1762	0.1903	0.1843
Ccdc13	0.418703	3.917e-13	11.07	12.04	12.76	5.724	5.041	5.666
Ccdc130	1.09536	0.4962	11.08	10.47	8.153	11.84	12.57	12.71
Ccdc132	1.51687	1.104e-10	11.62	11.57	11.76	20.49	19.1	20.87
Ccdc134	1.10145	0.4762	4.241	4.309	3.751	5.438	5.039	4.999
Ccdc136	0.975511	0.8935	1.547	2.032	1.471	1.998	1.843	1.785
Ccdc137	0.922551	0.3718	18.87	20.36	19.38	20.44	20.61	20.47
Ccdc138	1.21067	0.4335	1.056	0.9525	0.8286	1.43	0.9502	1.62
Ccdc14	1.36188	0.03269	1.367	1.223	1.258	1.941	2.079	2.037
Ccdc141	0.87527	0.3771	3.841	3.904	3.551	3.803	4.464	2.922
Ccdc142	0.791686	0.1507	3.122	2.807	2.46	2.363	2.518	2.511
Ccdc144b	0.752415	0.2342	0.06357	0.1228	0.1561	0.05266	0.1045	0.04321
Ccdc148	0.779327	0.3857	0.1244	0.2364	0.1212	0.171	0.1136	0.07337
Ccdc149	1.44553	0.08886	0.8906	1.527	1.003	2.229	2.352	1.299
Ccdc15	0.885706	0.5499	1.168	1.041	0.9938	0.954	1.083	1.145
Ccdc157	0.621359	1.161e-13	9.73	9.651	8.625	6.504	6.677	6.524
Ccdc158	0.461052	0.01548	0.2533	0.2088	0.686	0.06883	0.07318	0.2126
Ccdc159	0.498616	0.0005946	3.13	3.13	2.335	1.228	1.796	1.454
Ccdc160	0.357249	5.378e-07	3.238	2.657	3.307	0.9594	0.9154	1.33
Ccdc163	0.904567	0.5041	10.54	9.948	7.611	8.925	9.74	10.1
Ccdc166	0.76012	0.1559	1.702	2.145	2.091	1.877	1.671	1.454
Ccdc167	0.769824	0.0115	10.31	10.09	9.029	7.883	8.832	8.907
Ccdc17	1.01255	0.9654	0.8811	0.6067	0.6121	0.9244	1.003	0.4856
Ccdc170	1.13485	0.6881	0.4493	0.5556	0.8872	0.635	0.7199	1.178
Ccdc171	0.761703	0.2356	1.06	0.7865	0.9195	0.704	0.906	0.6905
Ccdc173	1.01789	0.9609	0.522	1.243	1.187	0.9016	1.253	1.319
Ccdc174	0.930127	0.51	8.63	8.314	7.68	8.921	9.895	7.209
Ccdc176	0.653609	0.1555	1.671	0.9272	1.046	1.007	0.4149	0.8492
Ccdc18	2.70757	1.655e-06	0.5556	0.4934	0.4224	1.584	1.77	1.967
Ccdc181	1.0946	0.4476	6.303	6.209	5.551	7.819	6.813	7.897
Ccdc184	0.556287	0.01848	0.8496	0.8269	0.9777	0.5841	0.4312	0.4176
Ccdc186	0.725074	9.917e-08	28.33	30.39	28.26	24.02	24.03	23.6
Ccdc22	1.48154	2.362e-05	5.203	6.06	5.599	9.288	10.1	9.42
Ccdc23	1.53879	8.199e-06	15.27	16.55	16.76	28.18	27	30.88
Ccdc24	1.3285	0.2644	0.3268	0.1978	0.2676	0.4311	0.5608	0.4735
Ccdc25	1.43565	2.114e-06	8.843	8.363	8.797	14.44	14.1	14.06
Ccdc28a	0.613145	0.0006132	11.64	11.42	10.54	9.369	5.832	7.632
Ccdc28b	0.844342	0.2026	13.81	15.29	15.51	12.71	15.93	14.06
Ccdc3	0.104241	8.35e-18	13.15	29.53	26.67	1.684	4.702	1.439
Ccdc30	0.834741	0.5151	1.378	1.564	1.293	1.835	1.066	0.9583
Ccdc32	1.08485	0.4719	11.32	10.71	11.61	13.72	13.13	14.67
Ccdc33	1.22876	0.5185	0.7149	0.7461	0.4579	0.5051	1.372	0.9892
Ccdc34	2.92209	2.902e-23	3.754	3.759	4.058	12.72	11.98	15.04
Ccdc36	0.79935	0.416	0.6706	1.004	0.4556	0.682	0.5494	0.6283
Ccdc37	0.149167	9.78e-199	174.8	177.4	163.8	29.13	26.96	30.85
Ccdc39	0.456599	3.692e-07	3.498	3.835	3.848	1.962	1.529	1.967
Ccdc40	0.110798	1.188e-21	3.696	3.067	2.203	0.2507	0.1111	0.1344
Ccdc42	0.462011	0.002084	0.6527	0.8818	0.8216	0.319	0.1884	0.09078
Ccdc43	0.973721	0.8061	8.133	7.61	8.979	9.588	8.538	9.182
Ccdc47	0.899316	0.09751	93.54	90.55	95.5	96.12	90.29	99.59
Ccdc50	1.01727	0.809	57.95	63.8	63.27	69.76	70.79	73.68
Ccdc51	0.955647	0.7997	3.54	3.41	3.099	3.69	3.554	3.633
Ccdc53	1.21159	0.04294	20.89	17.4	16.87	24.28	23.81	27.9
Ccdc55	1.00543	0.959	11.34	11.23	10.63	13.22	12.86	11.89
Ccdc57	0.614592	0.009625	1.194	1.307	1.248	0.9105	0.7379	0.8288
Ccdc58	1.35388	0.03021	5.647	6.088	6.257	9.47	8.944	9.802
Ccdc59	0.679149	4.619e-08	15.98	15.81	14.96	11.82	12.41	11.71
Ccdc6	0.632922	1.984e-13	33.48	33.98	31.78	23.77	22.62	24.81
[truncated: 12,240 more rows]
