# Supplementary material for: Schwann cells, but not Oligodendrocytes, Depend Strictly on Dynamin 2 Function
Source: eLife. 2019 Jan 16;8:e42404. doi: 10.7554/eLife.42404 (PMC6335055; doi:10.7554/eLife.42404)
Supplement: Figure 3—Figure supplement 2—Source data 1. — Refers to panel E. [file elife-42404-fig3-figsupp2-data1.xlsx]

## Sheet: Sheet1
Clinical score: 0=normal, 1=less lively, 2=impaired righting, 3=absent righting, 4=ataxic gait, 5=mild paraparesis, 6=moderate paraparesis, 7=severe paraparesis.
	Day	Ctr Saline				Ctr Clodronate				Mut Saline					Mut Clodronate
		animal 1	animal 2	animal 3	average score	animal 1	animal 2	animal 3	average score	animal 1	animal 2	animal 3	animal 4	average score	animal 1	animal 2	animal 3	animal 4	average score
	27	0	0	0	0	0	0	0	0	0	0	0	0	0	0	0	0	0	0
	30	0	0	0	0	0	0	0	0	0	0	0	0	0	0	0	0	0	0
	33	0	0	0	0	0	0	0	0	3	2	5	1	2.75	5	2	0	0	0
	35	0	0	0	0	0	0	0	0	6	4	6	6	5.5	6	4	0	5	2.5
	37	0	0	0	0	0	0	0	0	6	4	6	5	5.25	6.5	5	3	5	4
	39	0	0	0	0	0	0	0	0	6.5	6	6.5	6.5	6.375	6.5	6	6	6	6
	41	0	0	0	0	0	0	0	0	6.5	6.5	6.5	6.5	6.5	6.5	6.5	6.5	6	6.25
	44	0	0	0	0	0	0	0	0	6	6	6.5	6.5	6.25	6.5	6.5	6.5	6.5	6.5
	47	0	0	0	0	0	0	0	0	4	4	5	5	4.5	6.5	6	6.5	6.5	6.5
	49	0	0	0	0	0	0	0	0	2	2	2	3	2.25	6	5	6.5	6	6.25
	51	0	0	0	0	0	0	0	0	0	0	2	2	1	5	4	6	5	5.5
	54	0	0	0	0	0	0	0	0	0	0	0	2	0.5	4	3	5	4	4.5
	56	0	0	0	0	0	0	0	0	0	0	0	0	0	2	2	3	2	2.5
	58	0	0	0	0	0	0	0	0	0	0	0	0	0	1	1	1	1	1
	61	0	0	0	0	0	0	0	0	0	0	0	0	0	0	0	0	0	0
	64	0	0	0	0	0	0	0	0	0	0	0	0	0	0	0	0	0	0
