# Supplementary material for: Schwann cells, but not Oligodendrocytes, Depend Strictly on Dynamin 2 Function
Source: eLife. 2019 Jan 16;8:e42404. doi: 10.7554/eLife.42404 (PMC6335055; doi:10.7554/eLife.42404)
Supplement: Supplementary file 2. [file elife-42404-supp2.xlsx]

## Sheet: Figure 1
	Figure	Panel	Graph location within panel	Conditions compared directly (condition 1 Vs condition 2)	N condition 1	N condition 2	Mean condition 1	SEM condition 1	Mean condition 2	SEM condition 2	Type of Test	ANOVA F value	ANOVA P value	Ttest (t) value	Degrees of freedom	Multiple comparison test	P Value
	1	B	right	Control* Vs P0-Dnm2KO*	6	6	100	6.028	19.16	1.912	two-tailed unpaired Student´s t-test			12.78	10		<0,0001
		E		P1 Control Vs P0-Dnm2KO	3	3	831	45.71	3	1.528	2-way ANOVA	8584	<0,0001		1;16	Sidak's	<0,0001
				P5 Control Vs P0-Dnm2KO	3	3	2338	85.92	0	0							<0,0001
				P14 Control Vs P0-Dnm2KO	3	3	3905	16.5	13.33	7.356							<0,0001
				P24 Control Vs P0-Dnm2KO	3	3	4073	62.77	63	23.07							<0,0001
		F		Control Vs P0-Dnm2KO	3	3	86.67	1.333	309.3	23.48	two-tailed unpaired Student´s t-test			9.467	4		0.0007
	1 Figure suppl.1	B		Control Vs P0-Dnm2KO	4	4	1	0.0558	0.5142	0.0558	two-tailed unpaired Student´s t-test			6.156	6		0.0008
		D		MAG Control Vs P0-Dnm2KO	4	4	1	0.01242	0.03654	0.01242	two-tailed unpaired Student´s t-test			54.86	6		<0,0001
				P0 Control Vs P0-Dnm2KO	4	4	1	0.01466	0.07576	0.01466	two-tailed unpaired Student´s t-test			44.58	6		<0,0001
				MBP Control Vs P0-Dnm2KO	4	4	1	0.001382	0.02085	0.001382	two-tailed unpaired Student´s t-test			501.1	6		<0,0001
		F	left	KROX20 Control Vs P0-Dnm2KO	4	4	1	0.02085	0.1246	0.02085	2-way ANOVA			29.69	6		<0,0001
			right	cJUN Control Vs P0-Dnm2KO	4	4	1	0.178	7.165	0.178	2-way ANOVA			24.49	6		<0,0001

## Sheet: Figure 2
	Figure	Panel	Graph location within panel	Conditions compared directly (condition 1 Vs condition 2)	N condition 1	N condition 2	Mean condition 1	SEM condition 1	Mean condition 2	SEM condition 2	Type of Test	ANOVA F value	ANOVA P value	Ttest (t) value	Degrees of freedom	Multiple comparison test	P Value
	2	E		4wpT Control Vs P0ERT2-Dnm2KO	3	3	0	0	0.1572	0.1572	2-way ANOVA	249.6	<0,0001		1;16	Sidak's	0.9979
				6wpT Control Vs P0ERT2-Dnm2KO	3	3	0	0	14.91	0.7786							<0,0001
				8wpT Control Vs P0ERT2-Dnm2KO	3	3	0	0	2.883	0.8125							0.0004
				14wpT Control Vs P0ERT2-Dnm2KO	3	3	0	0	0	0							>0,9999
		F		Control Vs P0ERT2-Dnm2KO	3	3	4431	43.54	4501	42.69	two-tailed unpaired Student´s t-test			1.159	4		0.3109
		I		6wpT Control Vs P0ERT2-Dnm2KO	5	5	36.08	5.175	12.22	1.557	2-way ANOVA	13.66	0.001		1;27	Sidak's	<0,0001
				14wpT Control Vs P0ERT2-Dnm2KO	5	6	32.78	1.794	32.27	3.422							0.9991
				41wpT Control Vs P0ERT2-Dnm2KO	6	6	37.77	1.396	35.08	2.93							0.8832
		J		6wpT Control Vs P0ERT2-Dnm2KO	5	6	66.31	5.216	7.44	1.672	2-way ANOVA	2.208	0.1485		1;28	Sidak's	<0,0001
				14wpT Control Vs P0ERT2-Dnm2KO	5	6	79.67	4.462	91.72	9.514							0.5186
				41wpT Control Vs P0ERT2-Dnm2KO	6	6	63.89	9.978	86.56	2.62							0.0553
	2 Figure suppl.1	B		Control Vs P0ERT2-Dnm2KO	3	3	1	0.07757	0.615	0.06561	two-tailed unpaired Student´s t-test			3.789	4		0.0193
		C		Control Vs P0ERT2-Dnm2KO	3	3	0.6578	0.01363	0.7051	0.008245	two-tailed unpaired Student´s t-test			2.972	4		0.0411
		E		Control Vs P0ERT2-Dnm2KO	3	3	673.1	37.22	308.1	10.82	two-tailed unpaired Student´s t-test			9.416	4		0.0007
		F		4wpT Control Vs P0ERT2-Dnm2KO	3	3	1	0.1525	1.351	0.6332	2-way ANOVA	141.3	<0,0001		1;12	Sidak's	0.8618
				6wpT Control Vs P0ERT2-Dnm2KO	3	3	1.085	0.1056	9.889	0.4039							<0,0001
				14wpT Control Vs P0ERT2-Dnm2KO	3	3	1.101	0.2269	1.916	0.2313							0.3139
		G		P75NTR 4wpT Control Vs P0ERT2-Dnm2KO	3	3	1	0.03342	9.603	0.9641	2-way ANOVA	62.2	<0,0001		1;16	Sidak's	<0,0001
				P75NTR 6wpT Control Vs P0ERT2-Dnm2KO	3	3	1	0.1765	6.159	1.781							0.001
				P75NTR 8wpT Control Vs P0ERT2-Dnm2KO	3	3	1	0.2414	4.376	0.575							0.029
				P75NTR 14wpT Control Vs P0ERT2-Dnm2KO	3	3	1	0.1741	1.207	0.5345							0.9995
				Cyclin D1 4wpT Control Vs P0ERT2-Dnm2KO	3	3	1	0.07813	6.655	0.0729		264.8	<0,0001		1;16		<0,0001
				Cyclin D1 6wpT Control Vs P0ERT2-Dnm2KO	3	3	1	0.126	7.105	0.3622							<0,0001
				Cyclin D1 8wpT Control Vs P0ERT2-Dnm2KO	3	3	1	0.1125	1.979	0.5943							0.0783
				Cyclin D1 14wpT Control Vs P0ERT2-Dnm2KO	3	3	1	0.08392	0.6137	0.212							0.7911
				Krox24 4wpT Control Vs P0ERT2-Dnm2KO	3	3	1	0.1106	1.968	0.2654		22.91	0.0002		1;16		0.0454
				Krox24 6wpT Control Vs P0ERT2-Dnm2KO	3	3	1	0.2445	2.111	0.2022							0.019
				Krox24 8wpT Control Vs P0ERT2-Dnm2KO	3	3	1	0.2945	2.321	0.2891							0.0052
				Krox24 14wpT Control Vs P0ERT2-Dnm2KO	3	3	1	0.1486	0.8496	0.2915							0.9872
		I		4wpT Control Vs P0ERT2-Dnm2KO	3	3	1	0.1523	1.175	0.08554	two-tailed unpaired Student´s t-test			1.001	4		0.3735
				6wpT Control Vs P0ERT2-Dnm2KO	3	3	1	0.1258	20.23	3.478	two-tailed unpaired Student´s t-test			5.526	4		0.0052
				8wpT Control Vs P0ERT2-Dnm2KO	3	3	1	0.1383	9.077	0.3247	two-tailed unpaired Student´s t-test			22.89	4		<0,0001
				14wpT Control Vs P0ERT2-Dnm2KO	3	3	1	0.09042	3.464	0.2801	two-tailed unpaired Student´s t-test			8.372	4		0.0011

## Sheet: Figure 3
	Figure	Panel	Graph location within panel	Conditions compared directly (condition 1 Vs condition 2)	N condition 1	N condition 2	Mean condition 1	SEM condition 1	Mean condition 2	SEM condition 2	Type of Test	ANOVA F value		ANOVA P value		Ttest (t) value	Degrees of freedom		Multiple comparison test	P Value
	3	C		P5 Control Vs P0-Dnm2KO	5	5	1.066	0.1235	17.67	4.684	2-way ANOVA	genotype 132,5	age 62,95	<0,0001	<0,0001		genotype 1;16	age 1;16	Holm-Sidak's	0.0496
				P14 Control Vs P0-Dnm2KO	5	5	1.934	0.3863	86.6	7.436										<0,0001
				P5 Control Vs P14 Control	5	5	1.066	0.1235	1.934	0.3863										0.8908
				P5 P0-Dnm2KO Vs P14 P0-Dnm2KO	5	5	17.67	4.684	86.6	7.436										<0,0001
		D		4wpT Control Vs P0ERT2-Dnm2KO	3	3	13.33	3.844	55	10.82	2-way ANOVA	genotype 323,6	age 80,31	<0,0001	<0,0001		genotype 1;12	age 2;12	Holm-Sidak's	0.0159
				6wpT Control Vs P0ERT2-Dnm2KO	3	3	16.33	4.91	238	12.01										<0,0001
				14wpT Control Vs P0ERT2-Dnm2KO	3	3	10.67	2.848	91.67	7.632										<0,0001
				4wpT P0ERT2-Dnm2KO Vs 6wpT P0ERT2-Dnm2KO	3	3	55	10.82	238	12.01										<0,0001
				6wpT P0ERT2-Dnm2KO Vs 14wpT P0ERT2-Dnm2KO	3	3	238	12.01	91.67	7.632										<0,0001
		E		P5 Control Vs P0-Dnm2KO	5	5	0.1049	0.01275	0.4971	0.07262	two-tailed unpaired Student´s t-test					5.319	8			0.0007
				P14 Control Vs P0-Dnm2KO	5	5	0.2976	0.08555	6.455	0.7357	two-tailed unpaired Student´s t-test					8.314	8			<0,0001
	3 Figure suppl.1	A		4wpT Control Vs P0ERT2-Dnm2KO	3	3	9.261	2.515	16.44	4.139	2-way ANOVA	81.55		<0,0001			1;18		Sidak's	0.9615
				6wpT Control Vs P0ERT2-Dnm2KO	3	3	10.96	3.207	176.9	24.05										<0,0001
				14wpT Control Vs P0ERT2-Dnm2KO	4	4	10.89	1.146	32.42	3.536										0.1951
				41wpT Control Vs P0ERT2-Dnm2KO	3	3	10.68	0.3319	25.7	2.642										0.6416
		B		4wpT Control Vs P0ERT2-Dnm2KO	3	4	8.02	1.619	22.61	2.562	2-way ANOVA	191.9		<0,0001			1;17		Sidak's	0.2152
				6wpT Control Vs P0ERT2-Dnm2KO	3	3	21.84	2.035	165.5	12.96										<0,0001
				14wpT Control Vs P0ERT2-Dnm2KO	3	3	11.54	0.7072	49.89	6.437										0.0005
				41wpT Control Vs P0ERT2-Dnm2KO	3	3	10.59	1.303	24.02	4.532										0.3417
		C		4wpT Control Vs P0ERT2-Dnm2KO	3	4	6.277	0.87	9.45	1.659	2-way ANOVA	41.11		<0,0001			1;17		Sidak's	0.9166
				6wpT Control Vs P0ERT2-Dnm2KO	3	3	5.793	0.5376	27.97	7.507										0.0005
				14wpT Control Vs P0ERT2-Dnm2KO	3	3	6.267	0.213	29.95	3.455										0.0003
				41wpT Control Vs P0ERT2-Dnm2KO	3	3	7.353	0.4429	15.28	3.389										0.3349
		D		4wpT Control Vs P0ERT2-Dnm2KO	3	3	0	0	6.467	2.001	2-way ANOVA	79.69		<0,0001			1;16		Sidak's	0.2083
				6wpT Control Vs P0ERT2-Dnm2KO	3	3	0	0	17.45	4.02										0.0002
				14wpT Control Vs P0ERT2-Dnm2KO	3	3	0	0	23.07	4.102										<0,0001
				41wpT Control Vs P0ERT2-Dnm2KO	3	3	0.1533	0.1533	9.387	1.627										0.0385
	3 Figure suppl.2	B		Control Saline Vs Control CL	3	3	102	10.69	51	10.79	1-way ANOVA	12.76		0.002			3;8		Tukey's	0.028
				P0ERT2-Dnm2KO Saline Vs P0ERT2-Dnm2KO CL	3	3	109.3	12.17	38.67	4.333										0.0046
		D		Control Saline Vs Control CL	3	3	20.64	1.924	20.46	1.348	1-way ANOVA	89.71		<0,0001			3;8		Tukey's	>0,9999
				P0ERT2-Dnm2KO Saline Vs P0ERT2-Dnm2KO CL	3	3	178.8	12.86	81.46	8.828										0.0001
				Control Saline Vs P0ERT2-Dnm2KO Saline	3	3	20.64	1.924	178.8	12.86										<0,0001
				Control CL Vs P0ERT2-Dnm2KO Saline	3	3	20.46	1.348	178.8	12.86										<0,0001
				Control Saline Vs P0ERT2-Dnm2KO CL	3	3	20.64	1.924	81.46	8.828										0.0027
				Control CL Vs P0ERT2-Dnm2KO CL	3	3	20.46	1.348	81.46	8.828										0.0026
	3 Figure suppl.3	A		P5 Control Vs P0-Dnm2KO	5	5	673.9	30.11	628.1	43.7	2-way ANOVA	genotype 24,55	age 9,27	0.0001	0.0077		genotype 1;16	age 1;16	Sidak's	0.9997
				P14 Control Vs P0-Dnm2KO	5	5	448.4	17.58	1427	179.7										<0,0001
				P5 Control Vs P14 Control	5	5	673.9	30.11	448.4	17.58										0.5012
				P5 P0-Dnm2KO Vs P14 P0-Dnm2KO	5	5	628.1	43.7	1427	179.7										0.0001
		B		P5 Control Vs P0-Dnm2KO	5	5	597.4	23.99	324.3	39.17	2-way ANOVA	genotype 4,883	age 6,066	0.042	0.0255		genotype 1;16	age 1;16	Sidak's	0.0002
				P14 Control Vs P0-Dnm2KO	5	5	315.6	14.94	437.5	48.5										0.1295
				P5 Control Vs P14 Control	5	5	597.4	23.99	315.6	14.94										0.0002
				P5 P0-Dnm2KO Vs P14 P0-Dnm2KO	5	5	324.3	39.17	437.5	48.5										0.1806
		C		P5 Control Vs P0-Dnm2KO	5	5	88.77	1.626	51.27	4.3	2-way ANOVA	genotype 144	age 35,86	<0,0001	<0,0001		genotype 1;16	age 1;16	Sidak's	<0,0001
				P14 Control Vs P0-Dnm2KO	5	5	70.35	1.133	31.67	4.229										<0,0001
				P5 Control Vs P14 Control	5	5	88.77	1.626	70.35	1.333										0.005
				P5 P0-Dnm2KO Vs P14 P0-Dnm2KO	5	5	51.27	4.3	31.67	4.229										0.0029
		E		P5 Control Vs P0-Dnm2KO	5	5	11.36	1.922	9.154	3.3	2-way ANOVA	11.38		0.0039			1;16		Sidak's	0.8223
				P14 Control Vs P0-Dnm2KO	5	5	5.121	0.7279	25.85	3.879										0.0001
		F		P5 Control Vs P0-Dnm2KO	5	5	0.07313	0.006832	0.08209	0.008837	2-way ANOVA	genotype 39,44	age 33,51	<0,0001	<0,0001		genotype 1;16	age 1;16	Sidak's	0.9894
				P14 Control Vs P0-Dnm2KO	5	5	0.07723	0.007189	0.1926	0.01467										<0,0001
				P5 Control Vs P14 Control	5	5	0.07313	0.006832	0.07723	0.007189										0.9999
				P5 P0-Dnm2KO Vs P14 P0-Dnm2KO	5	5	0.08209	0.008837	0.1926	0.01467										<0,0001
	3 Figure suppl.4	B		4wpT Control Vs P0ERT2-Dnm2KO	3	3	69.47	8.076	73.73	5.063	2-way ANOVA	28.07		0.0002			1;12		Sidak's	0.901
				6wpT Control Vs P0ERT2-Dnm2KO	3	3	75.83	3.517	71.73	5.27										0.9108
				14wpT Control Vs P0ERT2-Dnm2KO	3	3	70.17	2.051	8.333	0.5333										<0,0001
		D		4wpT Control Vs P0ERT2-Dnm2KO	3	3	1	0.09705	1.512	0.0765	2-way ANOVA	33.86		<0,0001			1;12		Sidak's	0.3153
				6wpT Control Vs P0ERT2-Dnm2KO	3	3	1	0.1695	3.293	0.4441										<0,0001
				14wpT Control Vs P0ERT2-Dnm2KO	3	3	1	0.1709	1.267	0.09098										0.7828

## Sheet: Figure 4
	Figure	Panel	Graph location within panel	Conditions compared directly (condition 1 Vs condition 2)	N condition 1	N condition 2	Mean condition 1	SEM condition 1	Mean condition 2	SEM condition 2	Type of Test	ANOVA F value	ANOVA P value	Ttest (t) value	Degrees of freedom	Multiple comparison test	P Value
	4	C		P5 Control Vs P0-Dnm2KO	5	5	6.17	0.3734	14.98	0.7969	2-way ANOVA	222.4	<0,0001		1;16	Sidak's	<0,0001
				P14 Control Vs P0-Dnm2KO	5	5	1.172	0.3669	13.6	1.058							<0,0001
		D		Control Vs P0-Dnm2KO	5	5	26.72	1.277	35.47	2.463	two-tailed unpaired Student´s t-test			3.153	8		0.0135
		E		Control Vs P0-Dnm2KO	5	5	31.75	2.161	51.68	1.05	two-tailed unpaired Student´s t-test			8.296	8		<0,0001
		F		Control Vs P0-Dnm2KO	5	7	9.963	3.193	2.929	0.8608	two-tailed unpaired Student´s t-test			2.478	10		0.0326
		G		Control* Vs P0-Dnm2KO*	86	53	109.4	3.443	141.4	4.941	two-tailed unpaired Student´s t-test			5.474	137		<0,0001
		I		24h Control* Vs P0-Dnm2KO*	6	5	0.8988	0.07595	1.662	0.5532	2-way ANOVA	73.74	<0,0001		1;28	Sidak's	0.1932
				48h Control* Vs P0-Dnm2KO*	6	6	0.5687	0.08643	3.809	0.3348							<0,0001
				72h Control* Vs P0-Dnm2KO*	6	5	0.7786	0.1797	2.689	0.283							0.0002

## Sheet: Figure 5
	Figure	Panel	Graph location within panel	Conditions compared directly (condition 1 Vs condition 2)	N condition 1	N condition 2	Mean condition 1	SEM condition 1	Mean condition 2	SEM condition 2	Type of Test	ANOVA F value	ANOVA P value	Ttest (t) value	Degrees of freedom	Multiple comparison test	P Value
	5	C	right	Control* Vs CNP-Dnm2KO*	8	8	100	1.57	101.8	2.463	two-tailed unpaired Student´s t-test			0.6234	14		0.543
		E	left	Spinal cord Control Vs CNP-Dnm2KO	5	5	1810	89.87	1866	135.1	two-tailed unpaired Student´s t-test			0.3444	8		0.7394
				Corpus callosum Control Vs CNP-Dnm2KO	5	5	2054	204.1	1809	122.5	two-tailed unpaired Student´s t-test			1.027	8		0.3343
				Cerebellum Control Vs CNP-Dnm2KO	5	5	2542	160.5	2686	191.9	two-tailed unpaired Student´s t-test			0.5762	8		0.5803
			middle	Spinal cord Control Vs CNP-Dnm2KO	5	5	301.2	16.11	271	8.756	two-tailed unpaired Student´s t-test			1.643	8		0.1389
				Corpus callosum Control Vs CNP-Dnm2KO	5	5	528.8	77.59	490.2	44.33	two-tailed unpaired Student´s t-test			0.4323	8		0.6769
				Cerebellum Control Vs CNP-Dnm2KO	5	5	631.6	61.61	524.4	49.17	two-tailed unpaired Student´s t-test			1.36	8		0.2108
			right	Spinal cord Control Vs CNP-Dnm2KO	5	5	1194	18.77	1271	43.01	two-tailed unpaired Student´s t-test			1.639	8		0.1399
				Corpus callosum Control Vs CNP-Dnm2KO	5	5	1137	91.78	976	75.73	two-tailed unpaired Student´s t-test			1.352	8		0.2134
				Cerebellum Control Vs CNP-Dnm2KO	5	5	1777	70.96	1781	132.6	two-tailed unpaired Student´s t-test			0.02645	8		0.9795
		G		P14 Spinal cord Control Vs CNP-Dnm2KO	4	4	49.02	1.969	47.64	1.145	two-tailed unpaired Student´s t-test			0.6083	6		0.5653
				P60 Spinal cord Control Vs CNP-Dnm2KO	5	5	80.35	1.148	75.51	2.082	two-tailed unpaired Student´s t-test			2.035	8		0.0763
				P60 Corpus callosum Control Vs CNP-Dnm2KO	4	4	30.94	2.564	26.78	2.247	two-tailed unpaired Student´s t-test			1.22	6		0.2681
	5 Figure Suppl.1	B		P14 Control Vs CNP-Dnm2KO	4	4	1	0.02991	0.211	0.02991	two-tailed unpaired Student´s t-test			18.65	6		<0,0001
				P60 Control Vs CNP-Dnm2KO	4	4	1	0.0862	0.2208	0.0862	two-tailed unpaired Student´s t-test			6.392	6		0.0007
		C		Control* Vs CNP-Dnm2KO*	4	4	1.009	0.04412	0.3553	0.04412	two-tailed unpaired Student´s t-test			10.47	6		<0,0001
		D	left	Spinal cord dorsal WM Control Vs CNP-Dnm2KO	5	5	1990	98.51	2253	111.6	two-tailed unpaired Student´s t-test			1.766	8		0.1153
				Spinal cord GM Control Vs CNP-Dnm2KO	5	5	1188	75.92	1193	108.3	two-tailed unpaired Student´s t-test			0.039	8		0.9698
			middle	Spinal cord dorsal WM Control Vs CNP-Dnm2KO	5	5	339.7	13.73	341	33.45	two-tailed unpaired Student´s t-test			0.03707	8		0.9713
				Spinal cord GM Control Vs CNP-Dnm2KO	5	5	250.4	18.71	236.6	16.07	two-tailed unpaired Student´s t-test			0.5592	8		0.5913
			right	Spinal cord dorsal WM Control Vs CNP-Dnm2KO	5	5	1263	16.06	1339	43.85	two-tailed unpaired Student´s t-test			1.634	8		0.1409
				Spinal cord GM Control Vs CNP-Dnm2KO	5	5	520.7	15.85	510.8	20.99	two-tailed unpaired Student´s t-test			0.376	8		0.7167
		E		P14 Spinal cord Control Vs CNP-Dnm2KO	4	4	0.8193	0.006688	0.8173	0.004191	two-tailed unpaired Student´s t-test			0.2534	6		0.8084
				P60 Spinal cord Control Vs CNP-Dnm2KO	5	5	0.7434	0.0026	0.7376	0.006185	two-tailed unpaired Student´s t-test			0.8644	8		0.4125
				P60 Corpus callosum Control Vs CNP-Dnm2KO	4	4	0.8033	0.007353	0.7978	0.00997	two-tailed unpaired Student´s t-test			0.444	6		0.6726
